# Supplementary material for: Impacts of ciliary neurotrophic factor on the retinal transcriptome in a mouse model of photoreceptor degeneration
Source: Sci Rep. 2020 Apr 20;10:6593. doi: 10.1038/s41598-020-63519-1 (PMC7171121; doi:10.1038/s41598-020-63519-1)
Supplement: Supplementary file 5 — Supplementary Table S2. [file 41598_2020_63519_MOESM5_ESM.xlsx]

## Sheet: Sheet1
Supplementary Table S2. Gene signatures in short-term CNTF treatments
The RNA-seq data is processed using hisat2 and DESeq2, with differentially expressed genes satisfying p<0.01 in a given sample pair included.
id	Gene	Wild Type_vs_Rds				3h.Rds_vs_CNTF				24h.Rds_vs_CNTF				Descriptions
		baseMeanA_WT	baseMeanB_Rds	Fold Change_Rds_vs_WT	pval_Rds_vs_WT	baseMeanA_Rds_PBS	baseMeanB_rds_CNTF	FoldChange_CNTF_vs_PBS	pval_3h_PBS_vs_CNTF	baseMeanA_Rds_PBS	baseMeanB_Rds_CNTF	FoldChange_CNTF_vs_Rds	pval_PBS_vs_CNTF
ENSMUSG00000015243	Abca1	274.475	454.705	1.65663	1.95438e-05	603.607	579.773	0.960514	0.712593	513.979	473.048	0.920365	0.492866	ATP-binding cassette, sub-family A (ABC1), member 1 [Source:MGI Symbol;Acc:MGI:99607]
ENSMUSG00000004668	Abca13	146.556	70.0339	0.477866	1.07627e-05	76.3315	59.1708	0.775181	0.180521	73.4223	51.6098	0.702917	0.0479113	ATP-binding cassette, sub-family A (ABC1), member 13 [Source:MGI Symbol;Acc:MGI:2388707]
ENSMUSG00000028125	Abca4	15516.3	6789.68	0.437582	8.70087e-07	7319.35	7913.36	1.08116	0.652835	6632.46	5161.66	0.778242	0.120525	ATP-binding cassette, sub-family A (ABC1), member 4 [Source:MGI Symbol;Acc:MGI:109424]
ENSMUSG00000041828	Abca8a	2369.4	3739.38	1.5782	5.8645e-06	3013.88	2668.96	0.885556	0.2338	3395.03	3298.85	0.971671	0.761405	ATP-binding cassette, sub-family A (ABC1), member 8a [Source:MGI Symbol;Acc:MGI:2386846]
ENSMUSG00000020620	Abca8b	250.854	379.144	1.51141	0.000680573	251.375	271.444	1.07984	0.532987	488.207	491.875	1.00751	0.934266	ATP-binding cassette, sub-family A (ABC1), member 8b [Source:MGI Symbol;Acc:MGI:1351668]
ENSMUSG00000041797	Abca9	16.8892	46.8477	2.77383	0.000125938	24.9035	24.7095	0.992208	1	38.5507	42.4936	1.10228	0.702835	ATP-binding cassette, sub-family A (ABC1), member 9 [Source:MGI Symbol;Acc:MGI:2386796]
ENSMUSG00000055782	Abcd2	440.106	492.776	1.11968	0.351222	512.344	390.085	0.761373	0.0177933	502.048	371.651	0.740269	0.00955578	ATP-binding cassette, sub-family D (ALD), member 2 [Source:MGI Symbol;Acc:MGI:1349467]
ENSMUSG00000024030	Abcg1	1378.79	1013.91	0.735365	0.00446866	692.975	604.813	0.872778	0.21714	923.902	779.474	0.843676	0.127893	ATP-binding cassette, sub-family G (WHITE), member 1 [Source:MGI Symbol;Acc:MGI:107704]
ENSMUSG00000042210	Abhd14a	294.001	204.204	0.69457	0.004301	168.86	160.133	0.948317	0.695139	234.15	200.397	0.855849	0.228749	abhydrolase domain containing 14A [Source:MGI Symbol;Acc:MGI:1915894]
ENSMUSG00000047368	Abhd17b	522.01	336.155	0.643963	0.000162316	440.639	425.979	0.96673	0.801793	358.909	350.009	0.975203	0.785086	abhydrolase domain containing 17B [Source:MGI Symbol;Acc:MGI:1917816]
ENSMUSG00000039202	Abhd2	583.927	802.337	1.37404	0.00345431	1031.65	1129.15	1.0945	0.378428	827.749	778.93	0.941023	0.574322	abhydrolase domain containing 2 [Source:MGI Symbol;Acc:MGI:1914344]
ENSMUSG00000036880	Acaa2	166.495	239.748	1.43997	0.0068395	209.932	189.537	0.90285	0.457547	197.682	230.512	1.16607	0.23204	acetyl-Coenzyme A acyltransferase 2 (mitochondrial 3-oxoacyl-Coenzyme A thiolase) [Source:MGI Symbol;Acc:MGI:1098623]
ENSMUSG00000031969	Acad8	558.37	414.242	0.741877	0.00965297	387.613	393.584	1.0154	0.892722	431.487	367.17	0.850943	0.16389	acyl-Coenzyme A dehydrogenase family, member 8 [Source:MGI Symbol;Acc:MGI:1914198]
ENSMUSG00000018574	Acadvl	748.429	371.653	0.496577	9.9844e-10	361.421	353.108	0.976998	0.856289	387.282	312.709	0.807444	0.0654284	acyl-Coenzyme A dehydrogenase, very long chain [Source:MGI Symbol;Acc:MGI:895149]
ENSMUSG00000032047	Acat1	728.274	505.771	0.694478	0.000918173	668.666	643.039	0.961674	0.731859	524.126	526.324	1.00419	1	acetyl-Coenzyme A acetyltransferase 1 [Source:MGI Symbol;Acc:MGI:87870]
ENSMUSG00000056938	Acbd4	534.022	370.87	0.694485	0.00160643	442.351	474.829	1.07342	0.532773	410.43	459.522	1.11961	0.338339	acyl-Coenzyme A binding domain containing 4 [Source:MGI Symbol;Acc:MGI:1914381]
ENSMUSG00000044337	Ackr3	37.9579	44.2811	1.16658	0.518673	53.2827	91.4781	1.71685	0.00512734	44.7299	55.8917	1.24954	0.303301	atypical chemokine receptor 3 [Source:MGI Symbol;Acc:MGI:109562]
ENSMUSG00000027380	Acoxl	14.6523	22.9023	1.56306	0.172878	14.2785	21.6583	1.51685	0.23541	24.0787	59.4987	2.47101	0.000674764	acyl-Coenzyme A oxidase-like [Source:MGI Symbol;Acc:MGI:1921371]
ENSMUSG00000043587	Acpl2	230.464	326.23	1.41554	0.00450933	277.762	338.809	1.21978	0.106474	343.795	547.989	1.59394	5.33225e-05	acid phosphatase-like 2 [Source:MGI Symbol;Acc:MGI:2442444]
ENSMUSG00000032883	Acsl3	3612.83	3923.21	1.08591	0.418581	4579.49	2964.56	0.647357	4.3e-05	3106.29	2838.6	0.913823	0.379244	acyl-CoA synthetase long-chain family member 3 [Source:MGI Symbol;Acc:MGI:1921455]
ENSMUSG00000029580	Actb	5025.35	4660.18	0.927335	0.453593	5573.27	7503.73	1.34638	0.00277672	4710.94	5052.53	1.07251	0.459397	actin, beta [Source:MGI Symbol;Acc:MGI:87904]
ENSMUSG00000026836	Acvr1	180.004	229.511	1.27503	0.0611412	273.911	393.255	1.43571	0.0035551	250.255	283.812	1.13409	0.31008	activin A receptor, type 1 [Source:MGI Symbol;Acc:MGI:87911]
ENSMUSG00000020926	Adam11	508.56	710.971	1.39801	0.00281549	539.443	674.603	1.25056	0.0517385	645.852	659.636	1.02134	0.812699	a disintegrin and metallopeptidase domain 11 [Source:MGI Symbol;Acc:MGI:1098667]
ENSMUSG00000022056	Adam7	1.62319	5.98486	3.6871	0.0730974	9.18956	8.28616	0.901693	0.930162	6.22426	36.1533	5.80845	3.54956e-06	a disintegrin and metallopeptidase domain 7 [Source:MGI Symbol;Acc:MGI:107247]
ENSMUSG00000022893	Adamts1	242.211	532.781	2.19966	0.0413966	1950.87	5909.22	3.02902	0.00399647	742.906	914.338	1.23076	0.580073	a disintegrin-like and metallopeptidase (reprolysin type) with thrombospondin type 1 motif, 1 [Source:MGI Symbol;Acc:MGI:109249]
ENSMUSG00000006403	Adamts4	25.0814	24.8491	0.990737	1	129.769	476.088	3.66873	1.47e-16	46.4793	79.8697	1.71839	0.00392411	a disintegrin-like and metallopeptidase (reprolysin type) with thrombospondin type 1 motif, 4 [Source:MGI Symbol;Acc:MGI:1339949]
ENSMUSG00000022894	Adamts5	341.004	536.46	1.57318	0.00444301	673.373	1130.49	1.67885	0.00084768	640.893	490.468	0.765289	0.0857659	a disintegrin-like and metallopeptidase (reprolysin type) with thrombospondin type 1 motif, 5 (aggrecanase-2) [Source:MGI Symbol;Acc:MGI:1346321]
ENSMUSG00000031994	Adamts8	6.54725	8.00688	1.22294	0.811599	10.5895	36.5553	3.45205	0.00554333	10.609	14.4557	1.36258	0.502913	a disintegrin-like and metallopeptidase (reprolysin type) with thrombospondin type 1 motif, 8 [Source:MGI Symbol;Acc:MGI:1353468]
ENSMUSG00000022994	Adcy6	1876.23	1268.72	0.676207	0.00739163	847.398	767.761	0.906022	0.478312	1267.75	994.24	0.784254	0.0913875	adenylate cyclase 6 [Source:MGI Symbol;Acc:MGI:87917]
ENSMUSG00000026457	Adipor1	8100.57	4676.09	0.577255	3.23232e-07	4888.81	4551.89	0.931083	0.49894	4387.56	4997.67	1.13905	0.252929	adiponectin receptor 1 [Source:MGI Symbol;Acc:MGI:1919924]
ENSMUSG00000033717	Adra2a	372.655	377.325	1.01253	0.910052	258.616	211.914	0.819414	0.117597	284.938	192.442	0.67538	0.00209255	adrenergic receptor, alpha 2a [Source:MGI Symbol;Acc:MGI:87934]
ENSMUSG00000011148	Adssl1	196.896	304.782	1.54793	0.000555911	372.943	348.89	0.935505	0.608864	260.402	403.47	1.54941	0.000287449	adenylosuccinate synthetase like 1 [Source:MGI Symbol;Acc:MGI:87947]
ENSMUSG00000020473	Aebp1	41.3242	70.057	1.6953	0.00939241	30.3405	48.7906	1.6081	0.0415608	68.3581	86.7388	1.26889	0.200125	AE binding protein 1 [Source:MGI Symbol;Acc:MGI:1197012]
ENSMUSG00000044811	AF251705	3.8056	15.3127	4.02372	0.00345674	15.2592	11.9956	0.786124	0.601595	13.3795	14.1913	1.06067	0.906239	cDNA sequence AF251705 [Source:MGI Symbol;Acc:MGI:2153249]
ENSMUSG00000024527	Afg3l2	587.736	649.72	1.10546	0.361265	887.391	945.292	1.06525	0.536277	673.58	1097.86	1.62989	4.67755e-06	AFG3(ATPase family gene 3)-like 2 (yeast) [Source:MGI Symbol;Acc:MGI:1916847]
ENSMUSG00000001211	Agpat3	18115.3	11015.9	0.6081	4.05463e-07	12219.2	10255.7	0.839312	0.0695267	10317.3	9198.61	0.891575	0.239502	1-acylglycerol-3-phosphate O-acyltransferase 3 [Source:MGI Symbol;Acc:MGI:1336186]
ENSMUSG00000031467	Agpat5	1153.5	862.626	0.747832	0.00830319	1036.69	1163.37	1.12219	0.278326	808.224	1332.53	1.64871	7.16947e-06	1-acylglycerol-3-phosphate O-acyltransferase 5 (lysophosphatidic acid acyltransferase, epsilon) [Source:MGI Symbol;Acc:MGI:1196345]
ENSMUSG00000020581	Agr2	8.68606	9.71599	1.11857	0.882599	9.89332	13.6111	1.37578	0.469237	6.24678	26.2015	4.1944	0.000162379	anterior gradient 2 [Source:MGI Symbol;Acc:MGI:1344405]
ENSMUSG00000031980	Agt	110.253	111.801	1.01403	0.935224	211.68	465.887	2.2009	1.08e-09	98.6835	131.395	1.33147	0.0488202	angiotensinogen (serpin peptidase inhibitor, clade A, member 8) [Source:MGI Symbol;Acc:MGI:87963]
ENSMUSG00000021557	Agtpbp1	2013.36	3956.99	1.96537	2.62213e-10	3677.79	4565.38	1.24134	0.0396379	4138.23	7915.19	1.9127	8.9542e-10	ATP/GTP binding protein 1 [Source:MGI Symbol;Acc:MGI:2159437]
ENSMUSG00000029007	Agtrap	808.672	564.698	0.698303	0.00118404	658.198	552.34	0.83917	0.115238	586.508	627.566	1.07	0.570464	angiotensin II, type I receptor-associated protein [Source:MGI Symbol;Acc:MGI:1339977]
ENSMUSG00000069833	Ahnak	146.774	255.611	1.74154	0.00581679	553.358	1147.19	2.07315	0.000129018	235.212	261.359	1.11116	0.567916	AHNAK nucleoprotein (desmoyokin) [Source:MGI Symbol;Acc:MGI:1316648]
ENSMUSG00000021575	Ahrr	156.534	259.278	1.65637	0.00103615	303.149	268.511	0.88574	0.405948	244.567	342.3	1.39962	0.0243567	aryl-hydrocarbon receptor repressor [Source:MGI Symbol;Acc:MGI:1333776]
ENSMUSG00000020288	Ahsa2	174.785	160.687	0.919342	0.594109	83.4809	130.307	1.56092	0.00465927	161.974	193.546	1.19493	0.204604	AHA1, activator of heat shock protein ATPase 2 [Source:MGI Symbol;Acc:MGI:1916133]
ENSMUSG00000071654	AI462493	661.32	371.972	0.562468	0.000277846	367.839	342.669	0.931573	0.660269	353.203	348.196	0.985826	0.893699	expressed sequence AI462493 [Source:MGI Symbol;Acc:MGI:2147553]
ENSMUSG00000084826	AI847159	1203.35	579.396	0.481485	4.12349e-11	488.292	333.965	0.683945	0.000990461	544.071	408.294	0.750442	0.00806474	expressed sequence AI847159 [Source:MGI Symbol;Acc:MGI:3528181]
ENSMUSG00000040554	Aipl1	10750.9	7706.18	0.716794	0.000685338	7465.41	7565.8	1.01345	0.901245	7702.02	7809.26	1.01392	0.928399	aryl hydrocarbon receptor-interacting protein-like 1 [Source:MGI Symbol;Acc:MGI:2148800]
ENSMUSG00000000731	Aire	58.0499	2.8505	0.0491043	0.000239561	2.66515	4.15806	1.56016	0.754072	25.6292	11.5806	0.451853	0.278803	autoimmune regulator (autoimmune polyendocrinopathy candidiasis ectodermal dystrophy) [Source:MGI Symbol;Acc:MGI:1338803]
ENSMUSG00000022178	Ajuba	65.1128	83.1681	1.27729	0.171938	74.0424	22.7645	0.307452	4.46e-08	91.0065	110.15	1.21035	0.271416	ajuba LIM protein [Source:MGI Symbol;Acc:MGI:1341886]
ENSMUSG00000018428	Akap1	1118.84	821.694	0.734416	0.00378316	657.642	578.488	0.87964	0.224147	857.368	799.67	0.932703	0.516197	A kinase (PRKA) anchor protein 1 [Source:MGI Symbol;Acc:MGI:104729]
ENSMUSG00000038587	Akap12	807.877	1211.68	1.49983	0.0163414	2480.63	4411.2	1.77826	0.000555612	1097.52	1120.01	1.0205	0.866639	A kinase (PRKA) anchor protein (gravin) 12 [Source:MGI Symbol;Acc:MGI:1932576]
ENSMUSG00000021057	Akap5	43.4521	119.935	2.76016	6.61501e-05	144.419	148.018	1.02492	0.940163	83.3969	97.224	1.1658	0.569693	A kinase (PRKA) anchor protein 5 [Source:MGI Symbol;Acc:MGI:2685104]
ENSMUSG00000029762	Akr1b8	3.24637	15.4691	4.76505	0.00354661	25.1881	36.6152	1.45367	0.306792	19.968	41.8845	2.09759	0.0464478	aldo-keto reductase family 1, member B8 [Source:MGI Symbol;Acc:MGI:107673]
ENSMUSG00000028393	Alad	199.943	189.795	0.949246	0.697912	175.704	320.114	1.82189	4.28e-06	181.465	247.073	1.36155	0.0189793	aminolevulinate, delta-, dehydratase [Source:MGI Symbol;Acc:MGI:96853]
ENSMUSG00000053279	Aldh1a1	356.401	524.206	1.47083	0.00584578	490.431	578.54	1.17966	0.229844	552.023	642.413	1.16374	0.291505	aldehyde dehydrogenase family 1, subfamily A1 [Source:MGI Symbol;Acc:MGI:1353450]
ENSMUSG00000015134	Aldh1a3	8.15954	8.83536	1.08283	0.963204	11.5066	31.679	2.75311	0.0098765	13.7662	8.80934	0.639925	0.309646	aldehyde dehydrogenase family 1, subfamily A3 [Source:MGI Symbol;Acc:MGI:1861722]
ENSMUSG00000030088	Aldh1l1	177.977	304.782	1.71248	1.95059e-05	420.184	461.549	1.09844	0.422799	406.852	547.257	1.3451	0.0103423	aldehyde dehydrogenase 1 family, member L1 [Source:MGI Symbol;Acc:MGI:1340024]
ENSMUSG00000020256	Aldh1l2	34.7552	62.8615	1.8087	0.00507673	70.61	77.0897	1.09177	0.670893	51.4534	81.0925	1.57604	0.0142163	aldehyde dehydrogenase 1 family, member L2 [Source:MGI Symbol;Acc:MGI:2444680]
ENSMUSG00000055471	Alk	83.6797	135.792	1.62276	0.00338023	92.0099	109.278	1.18768	0.324427	136.465	114.753	0.840901	0.304368	anaplastic lymphoma kinase [Source:MGI Symbol;Acc:MGI:103305]
ENSMUSG00000025701	Alox5	16.2755	15.5734	0.956866	0.931294	33.2547	25.6067	0.770018	0.386622	24.852	10.4192	0.419251	0.00831687	arachidonate 5-lipoxygenase [Source:MGI Symbol;Acc:MGI:87999]
ENSMUSG00000028766	Alpl	2244.55	1206.33	0.537449	2.26679e-09	1200.24	1039.77	0.866302	0.154098	1227.23	1158.25	0.943795	0.545328	alkaline phosphatase, liver/bone/kidney [Source:MGI Symbol;Acc:MGI:87983]
ENSMUSG00000047383	Als2cr11	8.13774	0.880629	0.108216	0.00857993	4.34961	1.55553	0.357625	0.289396	4.42982	5.75016	1.29806	0.777326	amyotrophic lateral sclerosis 2 (juvenile) chromosome region, candidate 11 (human) [Source:MGI Symbol;Acc:MGI:1920713]
ENSMUSG00000021986	Amer2	1280.26	960.557	0.750282	0.0436292	920.137	1313.34	1.42733	0.0146364	1034.84	1716.27	1.65849	0.000400765	APC membrane recruitment 2 [Source:MGI Symbol;Acc:MGI:1919375]
ENSMUSG00000048218	Amigo2	978.515	1307.27	1.33598	0.00502703	1137.42	1755.32	1.54324	3.33e-05	1275.07	1590	1.24699	0.0290819	adhesion molecule with Ig like domain 2 [Source:MGI Symbol;Acc:MGI:2145995]
ENSMUSG00000032531	Amotl2	480.188	510.846	1.06384	0.752121	499.023	852.239	1.70781	0.00631149	601.115	614.04	1.0215	0.921056	angiomotin-like 2 [Source:MGI Symbol;Acc:MGI:1929286]
ENSMUSG00000027889	Ampd2	806.707	1132.48	1.40383	0.0014372	661.92	711.366	1.0747	0.529383	1095.34	847.329	0.773576	0.0169609	adenosine monophosphate deaminase 2 [Source:MGI Symbol;Acc:MGI:88016]
ENSMUSG00000036977	Anapc10	136.838	91.3605	0.667654	0.00950575	126.949	121.093	0.953871	0.805812	109.995	104.154	0.946906	0.746147	anaphase promoting complex subunit 10 [Source:MGI Symbol;Acc:MGI:1916249]
ENSMUSG00000020107	Anapc16	786.299	549.6	0.69897	0.0011906	596.165	529.125	0.887547	0.291006	607.444	570.178	0.93865	0.551971	anaphase promoting complex subunit 16 [Source:MGI Symbol;Acc:MGI:1289325]
ENSMUSG00000014496	Ankrd28	426.296	571.228	1.33998	0.00971419	962.119	1055.5	1.09705	0.39546	603.998	690.818	1.14374	0.201129	ankyrin repeat domain 28 [Source:MGI Symbol;Acc:MGI:2145661]
ENSMUSG00000057766	Ankrd29	226.629	294.186	1.29809	0.0386908	286.413	313.055	1.09302	0.466354	294.662	514.356	1.74558	2.88379e-06	ankyrin repeat domain 29 [Source:MGI Symbol;Acc:MGI:2687055]
ENSMUSG00000047034	Ankrd33	2145.98	1171.26	0.545789	5.70672e-09	1057.51	841.196	0.795453	0.0269054	1029.89	1008.4	0.979128	0.820882	ankyrin repeat domain 33 [Source:MGI Symbol;Acc:MGI:2443398]
ENSMUSG00000040183	Ankrd6	422.458	649.344	1.53706	0.000129939	571.084	726.35	1.27188	0.0284292	728.769	962.922	1.3213	0.00840104	ankyrin repeat domain 6 [Source:MGI Symbol;Acc:MGI:2154278]
ENSMUSG00000038115	Ano2	1312.43	689.332	0.525232	2.77794e-07	1047.15	1020.48	0.974522	0.834053	704.791	755.91	1.07253	0.617626	anoctamin 2 [Source:MGI Symbol;Acc:MGI:2387214]
ENSMUSG00000074968	Ano3	170.551	212.002	1.24304	0.117077	199.307	209.581	1.05155	0.731834	213.727	117.874	0.551515	1.91042e-05	anoctamin 3 [Source:MGI Symbol;Acc:MGI:3613666]
ENSMUSG00000029338	Antxr2	87.4635	500.926	5.72726	2.57469e-38	397.725	596.104	1.49878	0.000580568	311.589	548.451	1.76018	1.9847e-06	anthrax toxin receptor 2 [Source:MGI Symbol;Acc:MGI:1919164]
ENSMUSG00000031367	Ap1s2	354.222	378.107	1.06743	0.589129	554.128	713.217	1.2871	0.0218889	364.153	515.112	1.41455	0.00274106	adaptor-related protein complex 1, sigma 2 subunit [Source:MGI Symbol;Acc:MGI:1889383]
ENSMUSG00000002957	Ap2a2	4700.33	3627.1	0.77167	0.00927375	3859.1	3387.99	0.877923	0.182343	3645.15	3014.77	0.827062	0.0568535	adaptor-related protein complex 2, alpha 2 subunit [Source:MGI Symbol;Acc:MGI:101920]
ENSMUSG00000032952	Ap4b1	247.487	213.497	0.862658	0.266066	234.836	163.901	0.69794	0.00709272	203.411	216.033	1.06205	0.630741	adaptor-related protein complex AP-4, beta 1 [Source:MGI Symbol;Acc:MGI:1337130]
ENSMUSG00000025269	Apex2	148.266	120.196	0.810676	0.166738	110.318	165.487	1.50009	0.00703835	124.192	126.787	1.02089	0.890665	apurinic/apyrimidinic endonuclease 2 [Source:MGI Symbol;Acc:MGI:1924872]
ENSMUSG00000037010	Apln	51.096	24.148	0.472601	0.00359855	31.5346	22.1069	0.701037	0.212962	15.9473	8.56388	0.53701	0.0873581	apelin [Source:MGI Symbol;Acc:MGI:1353624]
ENSMUSG00000040613	Apobec1	7.63301	21.6335	2.83421	0.00457396	35.8131	22.5555	0.629813	0.118219	36.5535	57.988	1.58639	0.0698509	apolipoprotein B mRNA editing enzyme, catalytic polypeptide 1 [Source:MGI Symbol;Acc:MGI:103298]
ENSMUSG00000002985	Apoe	4840.99	8314.95	1.71761	1.52031e-05	6768.08	8143.34	1.2032	0.132306	7195.76	6925.9	0.962498	0.710974	apolipoprotein E [Source:MGI Symbol;Acc:MGI:88057]
ENSMUSG00000033576	Apol6	1.63409	0.932782	0.570828	0.869684	5.40144	3.6795	0.681207	0.660506	2.59032	13.2943	5.1323	0.00704466	apolipoprotein L 6 [Source:MGI Symbol;Acc:MGI:1919189]
ENSMUSG00000057346	Apol9a	1.07486	4.71607	4.38762	0.101397	3.82369	4.7265	1.23611	0.879987	8.33782	33.6843	4.03994	0.000242395	apolipoprotein L 9a [Source:MGI Symbol;Acc:MGI:3606001]
ENSMUSG00000022892	App	5484.06	7261.72	1.32415	0.00444768	5136.13	5840.68	1.13717	0.19975	7173.95	6251.19	0.871372	0.184004	amyloid beta (A4) precursor protein [Source:MGI Symbol;Acc:MGI:88059]
ENSMUSG00000020263	Appl2	1083.88	1207.38	1.11394	0.299721	916.382	961.091	1.04879	0.643393	1162.57	832.259	0.715878	0.00167146	adaptor protein, phosphotyrosine interaction, PH domain and leucine zipper containing 2 [Source:MGI Symbol;Acc:MGI:2384914]
ENSMUSG00000004655	Aqp1	2860.24	1037.01	0.362561	5.66067e-16	676.996	426.816	0.630456	0.000400803	1746.6	1138.46	0.651816	0.000386774	aquaporin 1 [Source:MGI Symbol;Acc:MGI:103201]
ENSMUSG00000044217	Aqp5	28.7889	40.4166	1.40389	0.367463	68.6562	21.5984	0.314588	0.00260564	39.4366	49.9151	1.2657	0.521573	aquaporin 5 [Source:MGI Symbol;Acc:MGI:106215]
ENSMUSG00000022602	Arc	33.6367	50.0342	1.48749	0.282384	154.797	692.46	4.47334	4.96e-06	21.1055	24.4075	1.15645	0.755917	activity regulated cytoskeletal-associated protein [Source:MGI Symbol;Acc:MGI:88067]
ENSMUSG00000021125	Arg2	122.208	69.3328	0.567336	0.00427899	80.361	76.9691	0.957791	0.876908	79.0572	78.6091	0.994331	0.922035	arginase type II [Source:MGI Symbol;Acc:MGI:1330806]
ENSMUSG00000049807	Arhgap23	760.311	1028.66	1.35295	0.00463798	852.386	778.462	0.913275	0.390497	853.588	803.574	0.941408	0.608613	Rho GTPase activating protein 23 [Source:MGI Symbol;Acc:MGI:3697726]
ENSMUSG00000057315	Arhgap24	1147.67	722.761	0.629765	1.70319e-05	716.277	670.446	0.936014	0.524416	632.093	510.599	0.80779	0.0516296	Rho GTPase activating protein 24 [Source:MGI Symbol;Acc:MGI:1922647]
ENSMUSG00000048865	Arhgap30	4.88046	17.1782	3.5198	0.00292671	17.2561	15.735	0.911851	0.832035	21.6498	30.9319	1.42874	0.228983	Rho GTPase activating protein 30 [Source:MGI Symbol;Acc:MGI:2684948]
ENSMUSG00000030220	Arhgdib	32.0571	50.8337	1.58572	0.0324345	34.2354	41.0429	1.19885	0.461568	79.2599	129.417	1.63281	0.00398583	Rho, GDP dissociation inhibitor (GDI) beta [Source:MGI Symbol;Acc:MGI:101940]
ENSMUSG00000040964	Arhgef10l	900.631	645.659	0.716896	0.00208913	726.483	682.766	0.939824	0.574158	619.018	628.595	1.01547	0.892633	Rho guanine nucleotide exchange factor (GEF) 10-like [Source:MGI Symbol;Acc:MGI:1920004]
ENSMUSG00000028059	Arhgef2	765.925	796.138	1.03945	0.836588	788.364	1503.45	1.90705	0.000997071	799.901	1355.24	1.69426	0.00587113	rho/rac guanine nucleotide exchange factor (GEF) 2 [Source:MGI Symbol;Acc:MGI:103264]
ENSMUSG00000054901	Arhgef33	44.6142	19.2003	0.430362	0.00173005	22.7287	20.9101	0.919988	0.829753	36.4821	28.0569	0.769057	0.342257	Rho guanine nucleotide exchange factor (GEF) 33 [Source:MGI Symbol;Acc:MGI:2685787]
ENSMUSG00000037447	Arid5a	150.634	224.638	1.49129	0.0288186	300.72	997.859	3.31823	1.27e-11	165.653	346.776	2.09339	3.57606e-05	AT rich interactive domain 5A (MRF1-like) [Source:MGI Symbol;Acc:MGI:2443039]
ENSMUSG00000022911	Arl13b	593.699	408.784	0.688538	0.00111975	490.708	446.532	0.909975	0.403721	348.822	308.144	0.883384	0.278011	ADP-ribosylation factor-like 13B [Source:MGI Symbol;Acc:MGI:1915396]
ENSMUSG00000025035	Arl3	1863.49	1231.14	0.660666	5.67736e-05	1589.45	1563.36	0.98358	0.881478	1152.45	1302.02	1.12978	0.260813	ADP-ribosylation factor-like 3 [Source:MGI Symbol;Acc:MGI:1929699]
ENSMUSG00000047446	Arl4a	327.626	210.183	0.641533	0.000386029	328.339	348.921	1.06268	0.592977	229.712	269.318	1.17242	0.206244	ADP-ribosylation factor-like 4A [Source:MGI Symbol;Acc:MGI:99437]
ENSMUSG00000034936	Arl4d	2011.98	849.897	0.422418	3.90569e-16	812.289	818.218	1.0073	0.938803	862.327	574.752	0.666513	0.000140071	ADP-ribosylation factor-like 4D [Source:MGI Symbol;Acc:MGI:1933155]
ENSMUSG00000036093	Arl5a	1047.35	961.09	0.91764	0.411595	1261.93	1668.39	1.32209	0.007043	995.852	1073.99	1.07847	0.474803	ADP-ribosylation factor-like 5A [Source:MGI Symbol;Acc:MGI:1922673]
ENSMUSG00000022722	Arl6	1120.16	1228.04	1.0963	0.677821	1875.15	2392.41	1.27585	0.268881	1451.73	2679.47	1.84571	0.00802301	ADP-ribosylation factor-like 6 [Source:MGI Symbol;Acc:MGI:1927136]
ENSMUSG00000055116	Arntl	916.082	671.319	0.732815	0.00439594	878.267	760.844	0.866301	0.192536	653.071	576.461	0.882693	0.244207	aryl hydrocarbon receptor nuclear translocator-like [Source:MGI Symbol;Acc:MGI:1096381]
ENSMUSG00000029622	Arpc1b	56.4376	96.3835	1.70779	0.00146583	117.048	161.717	1.38162	0.0291327	162.454	283.038	1.74226	4.16297e-05	actin related protein 2/3 complex, subunit 1B [Source:MGI Symbol;Acc:MGI:1343142]
ENSMUSG00000060890	Arr3	1602.31	1232.66	0.769302	0.0140268	1441.31	1478.37	1.02571	0.786895	1362.83	470.626	0.345329	2.36864e-21	arrestin 3, retinal [Source:MGI Symbol;Acc:MGI:2159617]
ENSMUSG00000002910	Arrdc2	100.736	89.4659	0.888125	0.509228	287.557	108.678	0.377936	1.4e-09	90.4846	78.5431	0.868027	0.42758	arrestin domain containing 2 [Source:MGI Symbol;Acc:MGI:1918057]
ENSMUSG00000042659	Arrdc4	76.0358	63.9738	0.841365	0.327922	118.875	186.666	1.57028	0.00313939	100.636	83.7031	0.831745	0.259039	arrestin domain containing 4 [Source:MGI Symbol;Acc:MGI:1913662]
ENSMUSG00000020604	Arsg	258.828	147.588	0.570218	2.46706e-05	228.319	191.272	0.837743	0.193035	203.272	179.213	0.881643	0.333789	arylsulfatase G [Source:MGI Symbol;Acc:MGI:1921258]
ENSMUSG00000005470	Asf1b	20.5422	38.1398	1.85665	0.0351936	42.302	55.9099	1.32169	0.290793	35.6901	98.4892	2.75957	4.93655e-05	ASF1 anti-silencing function 1 homolog B (S. cerevisiae) [Source:MGI Symbol;Acc:MGI:1914179]
ENSMUSG00000024654	Asrgl1	1000.23	652.026	0.651876	7.18531e-05	947.439	791.534	0.835446	0.0967005	603.247	598.465	0.992074	0.925293	asparaginase like 1 [Source:MGI Symbol;Acc:MGI:1913764]
ENSMUSG00000040250	Asun	625.066	458.065	0.732827	0.00595193	440.659	413.656	0.938721	0.578225	520.203	455.382	0.875393	0.228377	asunder, spermatogenesis regulator [Source:MGI Symbol;Acc:MGI:1918427]
ENSMUSG00000026628	Atf3	75.5855	212.564	2.81223	1.14598e-13	554.28	1925.35	3.47361	3.35e-29	228.425	590.43	2.58479	3.73966e-16	activating transcription factor 3 [Source:MGI Symbol;Acc:MGI:109384]
ENSMUSG00000042406	Atf4	2602.13	1901.62	0.730796	0.00204619	3018.58	3371.65	1.11697	0.26174	1871.41	1899.22	1.01486	0.91118	activating transcription factor 4 [Source:MGI Symbol;Acc:MGI:88096]
ENSMUSG00000037400	Atp11b	2014.08	1378.53	0.684446	0.000498095	1185.01	1190.48	1.00462	0.978202	1536.63	1104.41	0.718723	0.00227703	ATPase, class VI, type 11B [Source:MGI Symbol;Acc:MGI:1923545]
ENSMUSG00000033161	Atp1a1	3493.23	5660.82	1.62051	1.12799e-06	6595.41	9129.95	1.38429	0.00100219	5290.2	7642.29	1.44461	0.000190418	ATPase, Na+/K+ transporting, alpha 1 polypeptide [Source:MGI Symbol;Acc:MGI:88105]
ENSMUSG00000050856	Atp5k	590.942	411.351	0.696093	0.00964705	534.788	457.238	0.85499	0.282584	400.181	485.771	1.21388	0.182507	ATP synthase, H+ transporting, mitochondrial F1F0 complex, subunit e [Source:MGI Symbol;Acc:MGI:106636]
ENSMUSG00000019302	Atp6v0a1	4199.52	5660.62	1.34792	0.00667734	4786.99	5194.36	1.0851	0.466892	5502.58	5852.01	1.0635	0.525071	ATPase, H+ transporting, lysosomal V0 subunit A1 [Source:MGI Symbol;Acc:MGI:103286]
ENSMUSG00000006567	Atp7b	326.494	204.922	0.627645	0.00905494	171.177	172.04	1.00504	0.999907	231.379	169.318	0.731779	0.0868308	ATPase, Cu++ transporting, beta polypeptide [Source:MGI Symbol;Acc:MGI:103297]
ENSMUSG00000039529	Atp8b1	1.63409	9.17137	5.61253	0.00733735	4.34961	15.795	3.63135	0.00808445	10.609	18.2892	1.72392	0.156379	ATPase, class I, type 8B, member 1 [Source:MGI Symbol;Acc:MGI:1859665]
ENSMUSG00000027546	Atp9a	3045.39	3985.98	1.30886	0.00675681	3575.24	3943.88	1.10311	0.326025	4079.17	6799.75	1.66695	2.73486e-07	ATPase, class II, type 9A [Source:MGI Symbol;Acc:MGI:1330826]
ENSMUSG00000025646	Atrip	508.77	348.704	0.685386	0.00121887	269.782	301.866	1.11893	0.360359	343.6	312.747	0.910206	0.433809	ATR interacting protein [Source:MGI Symbol;Acc:MGI:1925349]
ENSMUSG00000018821	Avpi1	141.994	123.793	0.871818	0.366581	216.258	307.639	1.42255	0.00640282	128.739	208.394	1.61873	0.000520191	arginine vasopressin-induced 1 [Source:MGI Symbol;Acc:MGI:1916784]
ENSMUSG00000002602	Axl	172.592	351.236	2.03506	1.53584e-08	348.337	383.891	1.10207	0.424891	410.295	482.103	1.17502	0.151747	AXL receptor tyrosine kinase [Source:MGI Symbol;Acc:MGI:1347244]
ENSMUSG00000039285	Azi2	1043.83	747.5	0.716114	0.00192255	810.798	818.07	1.00897	0.92348	778.116	677.887	0.871191	0.21395	5-azacytidine induced gene 2 [Source:MGI Symbol;Acc:MGI:1351332]
ENSMUSG00000086003	B230206L02Rik	40.0313	15.9616	0.398728	0.00661427	31.9183	35.8079	1.12186	0.781042	32.3714	30.3607	0.937886	0.894949	RIKEN cDNA B230206L02 gene [Source:MGI Symbol;Acc:MGI:1924598]
ENSMUSG00000084843	B230312C02Rik	4.85866	14.2756	2.93817	0.0154669	8.13773	10.9786	1.3491	0.548569	14.9488	41.8421	2.79903	0.000798847	RIKEN cDNA B230312C02 gene [Source:MGI Symbol;Acc:MGI:2444130]
ENSMUSG00000060802	B2m	120.958	662.536	5.47738	1.87237e-42	658.132	947.147	1.43914	0.000757129	824.19	1378.61	1.67269	1.04923e-06	beta-2 microglobulin [Source:MGI Symbol;Acc:MGI:88127]
ENSMUSG00000022686	B3gnt5	20.0702	29.7447	1.48204	0.143935	47.6678	91.7178	1.9241	0.00121466	24.2626	69.205	2.85233	1.57559e-06	UDP-GlcNAc:betaGal beta-1,3-N-acetylglucosaminyltransferase 5 [Source:MGI Symbol;Acc:MGI:2137302]
ENSMUSG00000028541	B4galt2	829.984	602.942	0.72645	0.00366794	679.499	681.179	1.00247	0.954142	601.287	582.924	0.96946	0.783319	UDP-Gal:betaGlcNAc beta 1,4- galactosyltransferase, polypeptide 2 [Source:MGI Symbol;Acc:MGI:1858493]
ENSMUSG00000017929	B4galt5	293.275	449.612	1.53308	0.000224126	632.189	953.939	1.50895	0.000194476	504.98	633.463	1.25443	0.0382489	UDP-Gal:betaGlcNAc beta 1,4-galactosyltransferase, polypeptide 5 [Source:MGI Symbol;Acc:MGI:1927169]
ENSMUSG00000056124	B4galt6	600.228	809.017	1.34785	0.00610117	1067.8	746.213	0.698835	0.000772775	758.613	743.868	0.980563	0.906502	UDP-Gal:betaGlcNAc beta 1,4-galactosyltransferase, polypeptide 6 [Source:MGI Symbol;Acc:MGI:1928380]
ENSMUSG00000001039	B9d1	162.82	103.881	0.63801	0.00194026	130.658	157.17	1.20291	0.213615	129.782	181.701	1.40005	0.0192416	B9 protein domain 1 [Source:MGI Symbol;Acc:MGI:1351471]
ENSMUSG00000025612	Bach1	276.342	293.49	1.06206	0.648984	478.215	930.161	1.94507	5.2e-09	270.515	269.073	0.994667	0.966554	BTB and CNC homology 1 [Source:MGI Symbol;Acc:MGI:894680]
ENSMUSG00000030847	Bag3	69.0492	168.857	2.44546	0.00086392	282.262	587.014	2.07968	0.00387581	118.768	120.281	1.01274	0.968657	BCL2-associated athanogene 3 [Source:MGI Symbol;Acc:MGI:1352493]
ENSMUSG00000039699	Batf2	1.62319	2.74619	1.69185	0.753943	1.68446	18.4874	10.9753	0.00556125	2.20365	4.34331	1.97096	0.53664	basic leucine zipper transcription factor, ATF-like 2 [Source:MGI Symbol;Acc:MGI:1921731]
ENSMUSG00000063145	Bbs5	579.348	345.407	0.5962	7.03748e-06	449.686	525.864	1.1694	0.168551	384.287	399.518	1.03964	0.800447	Bardet-Biedl syndrome 5 (human) [Source:MGI Symbol;Acc:MGI:1919819]
ENSMUSG00000037325	Bbs7	1020.63	638.237	0.625338	0.00331066	789.436	681.751	0.863593	0.370467	628.486	648.527	1.03189	0.867064	Bardet-Biedl syndrome 7 (human) [Source:MGI Symbol;Acc:MGI:1918742]
ENSMUSG00000035919	Bbs9	1325.66	824.533	0.621981	7.47206e-06	1029.39	1022.69	0.993492	0.948141	812.447	770.555	0.948437	0.56779	Bardet-Biedl syndrome 9 (human) [Source:MGI Symbol;Acc:MGI:2442833]
ENSMUSG00000035835	BC005764	311.471	429.56	1.37914	0.00675824	303.69	318.469	1.04867	0.721884	438.368	389.94	0.889527	0.341929	cDNA sequence BC005764 [Source:MGI Symbol;Acc:MGI:2388640]
ENSMUSG00000037594	BC022687	580.477	252.025	0.434168	9.66227e-12	383.497	378.266	0.98636	0.936231	344.793	288.636	0.837128	0.127899	cDNA sequence BC022687 [Source:MGI Symbol;Acc:MGI:2443738]
ENSMUSG00000063388	BC023105	0	0.440315	Inf	1	0	7.23916	Inf	0.00332334	0.454242	7.54415	16.6082	0.00591822	cDNA sequence BC023105 [Source:MGI Symbol;Acc:MGI:2384767]
ENSMUSG00000074862	BC025920	72.8221	39.565	0.543311	0.00359124	34.3421	28.8675	0.840588	0.513823	45.8674	46.1854	1.00693	1	cDNA sequence BC025920 [Source:MGI Symbol;Acc:MGI:2670983]
ENSMUSG00000033488	BC026585	48.4089	182.275	3.76532	5.00399e-17	163.075	210.42	1.29033	0.0672469	196.71	430.399	2.18798	6.15466e-10	cDNA sequence BC026585 [Source:MGI Symbol;Acc:MGI:2448516]
ENSMUSG00000037593	BC030499	507.488	654.732	1.29014	0.0415439	501.244	508.337	1.01415	0.901194	658.087	463.2	0.703859	0.00471939	cDNA sequence BC030499 [Source:MGI Symbol;Acc:MGI:2652869]
ENSMUSG00000092349	BC033916	1288.33	738.786	0.573447	0.00155238	835.173	823.451	0.985965	0.942276	713.365	840.09	1.17764	0.371129	cDNA sequence BC033916 [Source:MGI Symbol;Acc:MGI:3054967]
ENSMUSG00000033722	BC034090	1855.64	1683.98	0.907494	0.355565	1310.51	978.951	0.747002	0.00448888	1761.71	1552.89	0.881471	0.201509	cDNA sequence BC034090 [Source:MGI Symbol;Acc:MGI:2672904]
ENSMUSG00000097211	BC065403	25.499	3.78328	0.14837	2.22856e-05	6.38213	3.61958	0.567143	0.392414	8.45043	8.11538	0.960351	1	cDNA sequence BC065403 [Source:MGI Symbol;Acc:MGI:3697430]
ENSMUSG00000051721	BC068281	160.329	131.905	0.822711	0.237272	51.9107	144.517	2.78396	1.14e-08	144.119	141.45	0.981481	0.889323	cDNA sequence BC068281 [Source:MGI Symbol;Acc:MGI:3040699]
ENSMUSG00000027792	Bche	34.1632	45.2429	1.32432	0.262993	48.6206	29.6749	0.610336	0.042434	59.2244	30.219	0.510247	0.00222988	butyrylcholinesterase [Source:MGI Symbol;Acc:MGI:894278]
ENSMUSG00000028191	Bcl10	133.494	120.039	0.899212	0.488536	240.87	358.972	1.49032	0.00191312	147.708	150.26	1.01727	0.95962	B cell leukemia/lymphoma 10 [Source:MGI Symbol;Acc:MGI:1337994]
ENSMUSG00000053175	Bcl3	3.7838	67.363	17.803	5.36616e-22	237.379	574.926	2.42198	8.07e-11	116.654	689.08	5.90703	8.07392e-36	B cell leukemia/lymphoma 3 [Source:MGI Symbol;Acc:MGI:88140]
ENSMUSG00000022508	Bcl6	170.969	288.479	1.68732	3.66105e-05	395.949	372.855	0.941675	0.596552	306.836	551.076	1.796	5.96961e-07	B cell leukemia/lymphoma 6 [Source:MGI Symbol;Acc:MGI:107187]
ENSMUSG00000009681	Bcr	1184.69	1572.71	1.32753	0.00971274	1222.5	1289.23	1.05458	0.652882	1532.82	1411.33	0.920741	0.48423	breakpoint cluster region [Source:MGI Symbol;Acc:MGI:88141]
ENSMUSG00000048482	Bdnf	157.137	180.566	1.14909	0.524763	215.872	277.396	1.285	0.261539	98.1167	215.532	2.19669	0.000480268	brain derived neurotrophic factor [Source:MGI Symbol;Acc:MGI:88145]
ENSMUSG00000092060	Bend4	331.098	500.458	1.51151	0.00049917	515.578	462.773	0.897581	0.385726	527.332	611.458	1.15953	0.182421	BEN domain containing 4 [Source:MGI Symbol;Acc:MGI:3648414]
ENSMUSG00000031375	Bgn	35.3144	64.5125	1.8268	0.00301302	53.5672	61.7433	1.15263	0.474679	82.9877	87.9851	1.06022	0.780011	biglycan [Source:MGI Symbol;Acc:MGI:88158]
ENSMUSG00000016758	Bik	2.16062	16.8132	7.78166	0.000483673	24.1007	41.8203	1.73523	0.161124	19.3786	37.5412	1.93725	0.112696	BCL2-interacting killer [Source:MGI Symbol;Acc:MGI:1206591]
ENSMUSG00000098112	Bin2	9.78272	29.513	3.01685	0.000441492	15.1881	15.3463	1.01042	1	42.8679	83.6607	1.9516	0.00162827	bridging integrator 2 [Source:MGI Symbol;Acc:MGI:3611448]
ENSMUSG00000026739	Bmi1	1045.04	791.387	0.757281	0.00963249	955.158	854.832	0.894964	0.310384	853.648	857.199	1.00416	1	Bmi1 polycomb ring finger oncogene [Source:MGI Symbol;Acc:MGI:88174]
ENSMUSG00000022098	Bmp1	136.246	271.463	1.99244	7.16013e-07	354.597	436.181	1.23007	0.113128	387.969	573.435	1.47804	0.00165739	bone morphogenetic protein 1 [Source:MGI Symbol;Acc:MGI:88176]
ENSMUSG00000023279	Bmp15	54.2552	50.7063	0.934588	0.877649	40.4396	142.933	3.53447	0.00137003	44.163	61.0896	1.38328	0.411696	bone morphogenetic protein 15 [Source:MGI Symbol;Acc:MGI:1316745]
ENSMUSG00000021835	Bmp4	3.7947	18.6556	4.91623	0.00103255	30.5184	31.2604	1.02431	0.966379	19.9905	28.916	1.44649	0.339726	bone morphogenetic protein 4 [Source:MGI Symbol;Acc:MGI:88180]
ENSMUSG00000022687	Boc	45.108	85.0337	1.88511	0.000655651	47.0352	92.0757	1.95759	0.000316456	87.166	112.534	1.29103	0.124253	biregional cell adhesion molecule-related/down-regulated by oncogenes (Cdon) binding protein [Source:MGI Symbol;Acc:MGI:2151153]
ENSMUSG00000038871	Bpgm	754.474	674.54	0.894053	0.300857	1009.49	1283.32	1.27126	0.0212888	693.818	924.619	1.33265	0.00806023	2,3-bisphosphoglycerate mutase [Source:MGI Symbol;Acc:MGI:1098242]
ENSMUSG00000068009	Bpifb6	4.86956	21.6105	4.43787	0.000421586	26.7303	32.8458	1.22879	0.511913	15.0614	82.9713	5.50888	1.06039e-08	BPI fold containing family B, member 6 [Source:MGI Symbol;Acc:MGI:2684965]
ENSMUSG00000017146	Brca1	80.4115	33.0877	0.41148	2.71638e-05	28.7628	29.9445	1.04108	0.944967	40.21	52.0159	1.29361	0.239951	breast cancer 1 [Source:MGI Symbol;Acc:MGI:104537]
ENSMUSG00000046718	Bst2	15.6944	145.195	9.25138	2.69208e-25	136.621	167.581	1.22661	0.211115	170.751	380.568	2.22879	9.59125e-08	bone marrow stromal cell antigen 2 [Source:MGI Symbol;Acc:MGI:1916800]
ENSMUSG00000038187	Btbd10	600.951	428.24	0.712603	0.00286483	472.87	441.745	0.93418	0.558069	530.53	496.685	0.936205	0.504493	BTB (POZ) domain containing 10 [Source:MGI Symbol;Acc:MGI:1916065]
ENSMUSG00000082361	Btc	99.1888	322.244	3.2488	5.82732e-10	319.353	407.761	1.27684	0.171585	302.541	470.399	1.55483	0.0135366	betacellulin, epidermal growth factor family member [Source:MGI Symbol;Acc:MGI:99439]
ENSMUSG00000020423	Btg2	1065.89	970.366	0.910376	0.369577	1214.12	1882.46	1.55047	2.43e-05	1030.28	1170.97	1.13655	0.230733	B cell translocation gene 2, anti-proliferative [Source:MGI Symbol;Acc:MGI:108384]
ENSMUSG00000040084	Bub1b	99.8352	391.392	3.92038	6.05224e-10	294.62	197.912	0.671755	0.0589773	276.95	460.409	1.66243	0.0169494	budding uninhibited by benzimidazoles 1 homolog, beta (S. cerevisiae) [Source:MGI Symbol;Acc:MGI:1333889]
ENSMUSG00000057093	C030039L03Rik	153.858	96.7717	0.628967	0.00938408	87.894	82.2948	0.936295	0.710566	113.358	111.17	0.980695	0.911549	RIKEN cDNA C030039L03 gene [Source:MGI Symbol;Acc:MGI:2148237]
ENSMUSG00000038658	C030046E11Rik	1489.07	974.456	0.654405	5.3439e-05	1054.13	1004.11	0.952546	0.644843	963.098	841.493	0.873735	0.19622	RIKEN cDNA C030046E11 gene [Source:MGI Symbol;Acc:MGI:1924893]
ENSMUSG00000036887	C1qa	48.2454	270.397	5.60461	3.53006e-29	215.135	248.139	1.15341	0.257521	263.634	319.805	1.21306	0.126968	complement component 1, q subcomponent, alpha polypeptide [Source:MGI Symbol;Acc:MGI:88223]
ENSMUSG00000036905	C1qb	51.5136	222.228	4.31397	2.9614e-21	208.22	243.592	1.16988	0.225836	256.453	291.035	1.13485	0.330008	complement component 1, q subcomponent, beta polypeptide [Source:MGI Symbol;Acc:MGI:88224]
ENSMUSG00000036896	C1qc	42.8384	228.021	5.32283	8.47727e-26	158.476	182.837	1.15372	0.31754	232.1	299.476	1.29029	0.0485474	complement component 1, q subcomponent, C chain [Source:MGI Symbol;Acc:MGI:88225]
ENSMUSG00000055172	C1ra	5.39609	30.0807	5.57455	4.41172e-07	25.1169	44.7516	1.78173	0.0157907	60.9288	95.5482	1.56819	0.018723	complement component 1, r subcomponent A [Source:MGI Symbol;Acc:MGI:1355313]
ENSMUSG00000098470	C1rb	0.548329	17.9315	32.702	5.2391e-06	11.8903	20.3117	1.70826	0.23586	25.4677	43.7967	1.71969	0.147199	complement component 1, r subcomponent B [Source:MGI Symbol;Acc:MGI:3779804]
ENSMUSG00000032120	C2cd2l	5959.13	3766.46	0.632049	3.7223e-06	4855.02	6995.25	1.44083	0.000238867	3845.8	4604.64	1.19732	0.0830409	C2 calcium-dependent domain containing 2-like [Source:MGI Symbol;Acc:MGI:1919014]
ENSMUSG00000024164	C3	25.4118	101.98	4.01311	3.55629e-05	94.703	196.145	2.07116	0.0155145	305.766	619.309	2.02543	0.0168101	complement component 3 [Source:MGI Symbol;Acc:MGI:88227]
ENSMUSG00000040552	C3ar1	2.71985	11.6337	4.27734	0.00631523	33.3538	54.0855	1.62157	0.104266	14.6297	26.9758	1.84391	0.0593441	complement component 3a receptor 1 [Source:MGI Symbol;Acc:MGI:1097680]
ENSMUSG00000097254	C430042M11Rik	71.7036	18.0358	0.251532	1.56274e-08	16.2043	21.4786	1.32549	0.40271	36.3695	27.0796	0.744567	0.229614	RIKEN cDNA C430042M11 gene [Source:MGI Symbol;Acc:MGI:2443186]
ENSMUSG00000015451	C4a	29.8529	199.042	6.66742	2.22302e-24	178.164	286.372	1.60735	0.00144071	272.265	366.608	1.34651	0.0423387	complement component 4A (Rodgers blood group) [Source:MGI Symbol;Acc:MGI:98320]
ENSMUSG00000073418	C4b	32.0244	831.561	25.9665	3.22834e-65	827.698	1100.94	1.33012	0.0483498	1119.03	1542.64	1.37855	0.0312653	complement component 4B (Chido blood group) [Source:MGI Symbol;Acc:MGI:88228]
ENSMUSG00000024842	Cabp4	2130.15	1231.25	0.578012	1.1523e-07	1027.55	940.84	0.915612	0.41019	1035.06	865.225	0.835917	0.0751924	calcium binding protein 4 [Source:MGI Symbol;Acc:MGI:1920910]
ENSMUSG00000015968	Cacna1d	474.045	713.428	1.50498	0.00664722	557.756	603.496	1.08201	0.639344	739.156	567.147	0.76729	0.0795897	calcium channel, voltage-dependent, L type, alpha 1D subunit [Source:MGI Symbol;Acc:MGI:88293]
ENSMUSG00000017978	Cadps2	105.253	272.436	2.58839	9.33979e-10	235.938	267.735	1.13477	0.396781	247.116	317.879	1.28635	0.0714506	Ca2+-dependent activator protein for secretion 2 [Source:MGI Symbol;Acc:MGI:2443963]
ENSMUSG00000030669	Calca	6.50365	54.976	8.45311	1.06878e-10	47.2842	72.0045	1.5228	0.0937854	35.8252	48.0597	1.34151	0.255183	calcitonin/calcitonin-related polypeptide, alpha [Source:MGI Symbol;Acc:MGI:2151253]
ENSMUSG00000079110	Capn3	9.21259	24.3045	2.63818	0.00555127	15.3303	9.39309	0.612713	0.227639	30.0101	34.3782	1.14555	0.652022	calpain 3 [Source:MGI Symbol;Acc:MGI:107437]
ENSMUSG00000030309	Caprin2	93.4406	195.334	2.09046	4.17007e-07	118.74	145.504	1.2254	0.16655	208.141	263.157	1.26432	0.0780133	caprin family member 2 [Source:MGI Symbol;Acc:MGI:2448541]
ENSMUSG00000032373	Car12	25.5862	46.8418	1.83075	0.00740196	90.9937	104.252	1.14571	0.45794	53.7922	27.0796	0.503411	0.00144998	carbonic anyhydrase 12 [Source:MGI Symbol;Acc:MGI:1923709]
ENSMUSG00000038526	Car14	677.636	843.246	1.24439	0.0441954	977.048	796.497	0.815208	0.0615417	819.418	576.093	0.703051	0.000996025	carbonic anhydrase 14 [Source:MGI Symbol;Acc:MGI:1344341]
ENSMUSG00000043541	Casc1	51.5245	22.1029	0.428979	0.000969134	32.5509	18.0088	0.55325	0.0382089	34.7365	27.7925	0.800093	0.387084	cancer susceptibility candidate 1 [Source:MGI Symbol;Acc:MGI:2444480]
ENSMUSG00000033597	Caskin1	1263.89	1680.22	1.3294	0.0087811	1078.46	1073.66	0.995548	0.928138	1501	1181.72	0.787287	0.0326286	CASK interacting protein 1 [Source:MGI Symbol;Acc:MGI:2442952]
ENSMUSG00000051980	Casr	3.26817	5.10423	1.5618	0.573316	2.13923	8.8546	4.13915	0.0264001	6.1567	30.3418	4.92825	8.60784e-05	calcium-sensing receptor [Source:MGI Symbol;Acc:MGI:1351351]
ENSMUSG00000007655	Cav1	910.395	1201.46	1.31971	0.00797063	1073.03	1180.69	1.10033	0.366522	1070.19	1204.75	1.12573	0.238554	caveolin 1, caveolae protein [Source:MGI Symbol;Acc:MGI:102709]
ENSMUSG00000039765	Cc2d2a	1021.19	587.033	0.574854	5.24922e-05	376.404	346.739	0.92119	0.550319	600.619	418.818	0.69731	0.0095156	coiled-coil and C2 domain containing 2A [Source:MGI Symbol;Acc:MGI:1924487]
ENSMUSG00000028461	Ccdc107	684.034	420.366	0.614539	0.0022942	541.142	558.289	1.03169	0.821271	422.92	473.147	1.11876	0.503147	coiled-coil domain containing 107 [Source:MGI Symbol;Acc:MGI:1913423]
ENSMUSG00000020482	Ccdc117	775.384	507.914	0.655049	0.000134754	493.878	637.716	1.29124	0.0229866	591.82	589.986	0.996903	0.948529	coiled-coil domain containing 117 [Source:MGI Symbol;Acc:MGI:2144383]
ENSMUSG00000019659	Ccdc12	407.733	289.649	0.71039	0.00430983	359.63	333.605	0.927634	0.525518	284.458	310.367	1.09108	0.491271	coiled-coil domain containing 12 [Source:MGI Symbol;Acc:MGI:1919904]
ENSMUSG00000050786	Ccdc126	2324.22	1373.96	0.59115	2.9209e-07	1966.48	1635.27	0.831573	0.0747451	1216.88	1102.89	0.90633	0.293794	coiled-coil domain containing 126 [Source:MGI Symbol;Acc:MGI:1889376]
ENSMUSG00000029769	Ccdc136	1572.11	1666.11	1.05979	0.576962	1577.21	1809.17	1.14707	0.177297	1592.19	1025.98	0.644386	2.11176e-05	coiled-coil domain containing 136 [Source:MGI Symbol;Acc:MGI:1918128]
ENSMUSG00000044033	Ccdc141	230.203	259.389	1.12679	0.362098	301.835	214.637	0.711106	0.00712418	277.768	181.229	0.652448	0.000805513	coiled-coil domain containing 141 [Source:MGI Symbol;Acc:MGI:1919735]
ENSMUSG00000028689	Ccdc163	198.552	153.671	0.773961	0.069377	84.9875	138.684	1.63182	0.0018686	195.145	141.04	0.722744	0.0196363	coiled-coil domain containing 163 [Source:MGI Symbol;Acc:MGI:1915644]
ENSMUSG00000078588	Ccdc24	321.57	185.647	0.577314	0.00214907	164.846	157.92	0.957985	0.838931	205.772	98.0785	0.476636	6.79077e-05	coiled-coil domain containing 24 [Source:MGI Symbol;Acc:MGI:2685874]
ENSMUSG00000025645	Ccdc51	179.502	100.509	0.559931	8.32933e-05	136.131	140.448	1.03171	0.851022	113.358	116.533	1.02801	0.89924	coiled-coil domain containing 51 [Source:MGI Symbol;Acc:MGI:1913908]
ENSMUSG00000041609	Ccdc64	3668.22	2410.85	0.657225	3.01985e-05	3624.69	3439.95	0.949034	0.590548	2068.77	2297.59	1.11061	0.341677	coiled-coil domain containing 64 [Source:MGI Symbol;Acc:MGI:1922915]
ENSMUSG00000090946	Ccdc71l	91.5994	112.942	1.233	0.277933	186.243	294.177	1.57953	0.00870189	128.532	128.581	1.00038	0.999556	coiled-coil domain containing 71 like [Source:MGI Symbol;Acc:MGI:1919373]
ENSMUSG00000041117	Ccdc8	53.2675	69.3328	1.3016	0.168066	60.7166	20.102	0.331079	1.79e-06	81.8502	94.2027	1.15092	0.423742	coiled-coil domain containing 8 [Source:MGI Symbol;Acc:MGI:3612184]
ENSMUSG00000084883	Ccdc85c	468.783	544.756	1.16207	0.179201	532.369	721.744	1.35572	0.00690278	475.691	540.18	1.13557	0.247939	coiled-coil domain containing 85C [Source:MGI Symbol;Acc:MGI:3644008]
ENSMUSG00000030898	Cckbr	120.454	270.194	2.24313	1.2748e-08	122.201	86.333	0.706486	0.0252197	118.494	167.774	1.41589	0.0172596	cholecystokinin B receptor [Source:MGI Symbol;Acc:MGI:99479]
ENSMUSG00000035352	Ccl12	0.537429	4.2236	7.8589	0.0768986	3.82369	42.5984	11.1407	1.37e-05	21.4246	27.547	1.28577	0.612597	chemokine (C-C motif) ligand 12 [Source:MGI Symbol;Acc:MGI:108224]
ENSMUSG00000035385	Ccl2	0.537429	4.11929	7.66481	0.057599	338.517	1332.77	3.93708	2.46e-06	17.0173	18.799	1.1047	0.832862	chemokine (C-C motif) ligand 2 [Source:MGI Symbol;Acc:MGI:98259]
ENSMUSG00000000982	Ccl3	0.548329	3.18651	5.81131	0.120877	20.5895	160.312	7.78609	1.3e-18	6.61094	6.19866	0.937637	1	chemokine (C-C motif) ligand 3 [Source:MGI Symbol;Acc:MGI:98260]
ENSMUSG00000018930	Ccl4	0	1.42525	Inf	0.317844	25.1169	153.79	6.12295	1.69e-15	5.20317	5.17893	0.995342	1	chemokine (C-C motif) ligand 4 [Source:MGI Symbol;Acc:MGI:98261]
ENSMUSG00000035042	Ccl5	0	6.19347	Inf	0.00297018	5.36587	27.4311	5.11214	0.00119857	16.0149	75.6302	4.72249	0.00020953	chemokine (C-C motif) ligand 5 [Source:MGI Symbol;Acc:MGI:98262]
ENSMUSG00000035373	Ccl7	0	0	NA	NA	22.4162	149.242	6.65778	1.08e-14	2.65789	1.46822	0.552402	0.598483	chemokine (C-C motif) ligand 7 [Source:MGI Symbol;Acc:MGI:99512]
ENSMUSG00000083718	Ccnb2-ps	83.6579	81.8241	0.97808	0.930958	56.9997	32.3373	0.567325	0.00839522	76.9211	67.7557	0.880846	0.518689	cyclin B2, pseudogene [Source:MGI Symbol;Acc:MGI:3779896]
ENSMUSG00000000184	Ccnd2	35.8736	77.415	2.15799	0.00339254	86.1537	80.1992	0.930885	0.83694	121.129	116.349	0.960534	0.86116	cyclin D2 [Source:MGI Symbol;Acc:MGI:88314]
ENSMUSG00000023572	Ccndbp1	1325.74	948.946	0.715786	0.00151569	1073.59	1007.9	0.938821	0.563641	919.202	927.92	1.00948	0.968914	cyclin D-type binding-protein 1 [Source:MGI Symbol;Acc:MGI:109595]
ENSMUSG00000044707	Ccnjl	116.165	101.98	0.87789	0.460546	138.705	73.9778	0.533348	0.000328202	84.7146	69.8565	0.82461	0.286258	cyclin J-like [Source:MGI Symbol;Acc:MGI:2685723]
ENSMUSG00000027829	Ccnl1	858.588	789.968	0.920077	0.505359	911.89	1737.14	1.90498	7.93e-08	828.522	748.183	0.903033	0.399795	cyclin L1 [Source:MGI Symbol;Acc:MGI:1922664]
ENSMUSG00000042417	Ccno	4.85866	16.5293	3.40203	0.0478374	30.305	118.552	3.91197	0.00677692	15.5156	35.0108	2.25649	0.12012	cyclin O [Source:MGI Symbol;Acc:MGI:2145534]
ENSMUSG00000043953	Ccrl2	5.42879	8.39504	1.54639	0.436537	12.0326	37.5723	3.12256	0.000756945	8.90467	8.50251	0.954837	1	chemokine (C-C motif) receptor-like 2 [Source:MGI Symbol;Acc:MGI:1920904]
ENSMUSG00000051439	Cd14	7.03018	12.1262	1.72487	0.266033	68.9179	150.17	2.17896	0.0089689	20.7638	31.135	1.49948	0.232664	CD14 antigen [Source:MGI Symbol;Acc:MGI:88318]
ENSMUSG00000021624	Cd180	3.27908	13.6036	4.1486	0.00339147	13.6459	19.8332	1.45342	0.295897	16.334	37.5177	2.29691	0.00490341	CD180 antigen [Source:MGI Symbol;Acc:MGI:1194924]
ENSMUSG00000016496	Cd274	16.2755	37.543	2.30672	0.038311	19.154	75.4143	3.93726	0.000384866	55.8645	223.634	4.00314	8.81687e-05	CD274 antigen [Source:MGI Symbol;Acc:MGI:1926446]
ENSMUSG00000002308	Cd320	128.657	208.364	1.61953	0.0170267	169.876	295.462	1.73928	0.0050697	147.839	324.974	2.19816	5.88364e-05	CD320 antigen [Source:MGI Symbol;Acc:MGI:1860083]
ENSMUSG00000055447	Cd47	888.085	1216.02	1.36926	0.00233367	1189.02	1511.87	1.27152	0.0183408	1266.8	1756.13	1.38627	0.00158369	CD47 antigen (Rh-related antigen, integrin-associated signal transducer) [Source:MGI Symbol;Acc:MGI:96617]
ENSMUSG00000040747	Cd53	10.2984	29.7969	2.89336	0.000731109	32.5865	37.2728	1.14381	0.6026	36.3921	58.9085	1.61872	0.0380057	CD53 antigen [Source:MGI Symbol;Acc:MGI:88341]
ENSMUSG00000025351	Cd63	411.953	597.612	1.45068	0.00725884	810.894	1409.74	1.7385	3.82e-05	633.527	1123.46	1.77334	2.41238e-05	CD63 antigen [Source:MGI Symbol;Acc:MGI:99529]
ENSMUSG00000085939	Cd63-ps	65.1891	85.1149	1.30566	0.181645	116.522	202.549	1.73829	0.00182381	98.0904	168.917	1.72205	0.00250451	CD63 antigen, pseudogene [Source:MGI Symbol;Acc:MGI:105972]
ENSMUSG00000018774	Cd68	10.3093	33.7597	3.2747	5.66967e-05	34.4056	46.9355	1.36418	0.203074	50.5224	58.6017	1.15991	0.487564	CD68 antigen [Source:MGI Symbol;Acc:MGI:88342]
ENSMUSG00000028459	Cd72	3.26817	3.62682	1.10974	1	8.73478	16.3934	1.87679	0.125944	16.7657	41.6769	2.48584	0.00241757	CD72 antigen [Source:MGI Symbol;Acc:MGI:88345]
ENSMUSG00000015396	Cd83	108.456	103.666	0.955838	0.783929	232.811	341.921	1.46867	0.00322946	111.519	93.1451	0.835241	0.222932	CD83 antigen [Source:MGI Symbol;Acc:MGI:1328316]
ENSMUSG00000030342	Cd9	634.032	976.628	1.54035	0.000610229	1164.9	1276.53	1.09583	0.445722	1117.99	1402.96	1.25489	0.0700846	CD9 antigen [Source:MGI Symbol;Acc:MGI:88348]
ENSMUSG00000027284	Cdan1	539.742	513.818	0.95197	0.681405	540.561	371.12	0.686546	0.00110554	441.461	346.719	0.785389	0.0358433	congenital dyserythropoietic anemia, type I (human) [Source:MGI Symbol;Acc:MGI:1916218]
ENSMUSG00000036533	Cdc42ep3	190.491	128.359	0.673833	0.00562273	165.676	166.594	1.00554	0.975925	145.613	121.976	0.837672	0.225654	CDC42 effector protein (Rho GTPase binding) 3 [Source:MGI Symbol;Acc:MGI:2384718]
ENSMUSG00000031841	Cdh13	190.436	287.986	1.51225	0.00382857	246.883	287.299	1.1637	0.284269	276.131	355.231	1.28646	0.0602584	cadherin 13 [Source:MGI Symbol;Acc:MGI:99551]
ENSMUSG00000024304	Cdh2	1437.56	1905.12	1.32524	0.00623472	1669.2	1613.53	0.96665	0.731997	2022.01	2013.62	0.995848	0.986788	cadherin 2 [Source:MGI Symbol;Acc:MGI:88355]
ENSMUSG00000012819	Cdh23	17.383	16.2455	0.934559	0.917498	17.6754	20.0129	1.13225	0.824521	22.5132	7.42142	0.329647	0.00416915	cadherin 23 (otocadherin) [Source:MGI Symbol;Acc:MGI:1890219]
ENSMUSG00000061048	Cdh3	16.3082	40.0053	2.45309	0.000525484	55.742	74.8159	1.34218	0.139138	53.4093	49.5279	0.927327	0.737445	cadherin 3 [Source:MGI Symbol;Acc:MGI:88356]
ENSMUSG00000021803	Cdhr1	16002.5	10021.6	0.626253	0.000187386	11857.9	12048.4	1.01606	0.90753	9297.02	8560.64	0.920794	0.461783	cadherin-related family member 1 [Source:MGI Symbol;Acc:MGI:2157782]
ENSMUSG00000020015	Cdk17	423.95	492.138	1.16084	0.193117	458.769	638.97	1.39279	0.00308824	591.557	638.301	1.07902	0.498717	cyclin-dependent kinase 17 [Source:MGI Symbol;Acc:MGI:97517]
ENSMUSG00000090071	Cdk5r2	2780.14	1999.95	0.719371	0.00114536	1613.83	1694.32	1.04988	0.672184	1825.16	1882.89	1.03163	0.798804	cyclin-dependent kinase 5, regulatory subunit 2 (p39) [Source:MGI Symbol;Acc:MGI:1330828]
ENSMUSG00000020389	Cdkl3	172.207	113.695	0.660223	0.00451655	138.733	141.406	1.01927	0.914168	149.454	136.696	0.91464	0.563249	cyclin-dependent kinase-like 3 [Source:MGI Symbol;Acc:MGI:2388268]
ENSMUSG00000031292	Cdkl5	139.602	208.966	1.49688	0.00498607	212.399	199.89	0.941104	0.661142	197.119	207.086	1.05056	0.751793	cyclin-dependent kinase-like 5 [Source:MGI Symbol;Acc:MGI:1278336]
ENSMUSG00000023067	Cdkn1a	45.0862	72.6237	1.61077	0.005885	1123.56	1210.69	1.07755	0.488661	45.9349	50.5476	1.10042	0.627907	cyclin-dependent kinase inhibitor 1A (P21) [Source:MGI Symbol;Acc:MGI:104556]
ENSMUSG00000037664	Cdkn1c	241.303	166.753	0.691054	0.0064839	199.37	166.833	0.836797	0.193327	167.331	156.864	0.937451	0.651966	cyclin-dependent kinase inhibitor 1C (P57) [Source:MGI Symbol;Acc:MGI:104564]
ENSMUSG00000028551	Cdkn2c	165.013	140.097	0.849003	0.25446	117.396	198.213	1.68841	0.000314853	132.008	191.365	1.44964	0.0082418	cyclin-dependent kinase inhibitor 2C (p18, inhibits CDK4) [Source:MGI Symbol;Acc:MGI:105388]
ENSMUSG00000096472	Cdkn2d	263.447	231.689	0.879453	0.304891	281.424	422.212	1.50027	0.000866357	270.466	284.019	1.05011	0.7015	cyclin-dependent kinase inhibitor 2D (p19, inhibits CDK4) [Source:MGI Symbol;Acc:MGI:105387]
ENSMUSG00000030878	Cdr2	3192.06	1648.07	0.516302	1.06568e-10	1409.43	793.985	0.563338	3.95e-08	1286.88	1037.78	0.80643	0.0304727	cerebellar degeneration-related 2 [Source:MGI Symbol;Acc:MGI:1100885]
ENSMUSG00000050910	Cdr2l	279.138	354.393	1.2696	0.0460782	340.697	611.84	1.79585	6.24e-07	308.859	306.567	0.992578	0.983538	cerebellar degeneration-related protein 2-like [Source:MGI Symbol;Acc:MGI:2684867]
ENSMUSG00000029330	Cds1	3913.46	2253.45	0.57582	4.62369e-08	2640.51	2622.3	0.993103	0.956545	2040.29	1706.62	0.836458	0.0663507	CDP-diacylglycerol synthase 1 [Source:MGI Symbol;Acc:MGI:1921846]
ENSMUSG00000054169	Ceacam10	17.3285	21.6857	1.25145	0.548748	3.82369	18.876	4.93661	0.00059655	3.97557	6.58579	1.65656	0.383557	carcinoembryonic antigen-related cell adhesion molecule 10 [Source:MGI Symbol;Acc:MGI:1347248]
ENSMUSG00000034957	Cebpa	9.78272	37.3113	3.814	5.79749e-06	51.8396	53.6361	1.03466	0.915855	36.1894	42.2906	1.16859	0.545902	CCAAT/enhancer binding protein (C/EBP), alpha [Source:MGI Symbol;Acc:MGI:99480]
ENSMUSG00000071637	Cebpd	38.5172	400.621	10.4011	4.59729e-08	1336.54	2882.08	2.15637	0.0462884	615.286	1414.34	2.29866	0.0319532	CCAAT/enhancer binding protein (C/EBP), delta [Source:MGI Symbol;Acc:MGI:103573]
ENSMUSG00000023031	Cela1	16.2537	34.2	2.10414	0.00654529	32.2028	39.7263	1.23363	0.398973	36.4371	58.9888	1.61892	0.0266963	chymotrypsin-like elastase family, member 1 [Source:MGI Symbol;Acc:MGI:95314]
ENSMUSG00000028137	Celf3	1342.6	1850.73	1.37847	0.00251003	1358.59	1311.42	0.965279	0.701321	1660.13	1356.96	0.817385	0.0676892	CUGBP, Elav-like family member 3 [Source:MGI Symbol;Acc:MGI:1926034]
ENSMUSG00000048799	Cep120	1506.82	1087.68	0.72184	0.00182916	908.923	862.436	0.948855	0.590799	1147.19	997.507	0.869524	0.173517	centrosomal protein 120 [Source:MGI Symbol;Acc:MGI:2147298]
ENSMUSG00000035891	Cerk	3323	2461.66	0.740793	0.0030596	2557.78	2605.22	1.01855	0.854143	2283.13	2571.53	1.12632	0.254435	ceramide kinase [Source:MGI Symbol;Acc:MGI:2386052]
ENSMUSG00000075256	Cerkl	260.012	346.966	1.33442	0.0694938	419.788	465.531	1.10897	0.507287	369.522	640.128	1.73231	0.000395016	ceramide kinase-like [Source:MGI Symbol;Acc:MGI:3037816]
ENSMUSG00000027035	Cers6	299.252	418.373	1.39806	0.00497657	388.365	367.917	0.94735	0.643423	411.049	367.548	0.894171	0.367638	ceramide synthase 6 [Source:MGI Symbol;Acc:MGI:2442564]
ENSMUSG00000026365	Cfh	134.02	289.272	2.15842	3.88817e-08	319.64	356.25	1.11453	0.390835	277.855	256.794	0.924202	0.575861	complement component factor h [Source:MGI Symbol;Acc:MGI:88385]
ENSMUSG00000058952	Cfi	11.9433	62.3631	5.22158	2.66254e-10	46.4458	61.0251	1.3139	0.198998	86.2575	174.587	2.02402	0.000126489	complement component factor i [Source:MGI Symbol;Acc:MGI:105937]
ENSMUSG00000032232	Cgnl1	249.746	365.228	1.4624	0.00179344	421.03	307.998	0.731535	0.00916484	382.511	352.441	0.921388	0.525671	cingulin-like 1 [Source:MGI Symbol;Acc:MGI:1915428]
ENSMUSG00000050370	Ch25h	0.537429	3.78328	7.0396	0.178688	27.0783	178.707	6.59962	0.00819557	3.56637	12.9072	3.61913	0.117823	cholesterol 25-hydroxylase [Source:MGI Symbol;Acc:MGI:1333869]
ENSMUSG00000049422	Chchd10	790.105	554.322	0.70158	0.00129265	499.549	533.044	1.06705	0.57791	523.154	575.2	1.09949	0.418911	coiled-coil-helix-coiled-coil-helix domain containing 10 [Source:MGI Symbol;Acc:MGI:2143558]
ENSMUSG00000053768	Chchd3	886.207	544.055	0.613915	0.00055395	738.602	700.264	0.948094	0.728238	548.91	599.022	1.09129	0.571675	coiled-coil-helix-coiled-coil-helix domain containing 3 [Source:MGI Symbol;Acc:MGI:1913325]
ENSMUSG00000064246	Chi3l1	179.851	264.406	1.47014	0.173178	346.66	780.608	2.2518	0.00378479	392.744	760.74	1.93699	0.0190284	chitinase 3-like 1 [Source:MGI Symbol;Acc:MGI:1340899]
ENSMUSG00000025371	Chmp6	344.879	292.639	0.848527	0.159354	415.301	410.186	0.987683	0.919368	271.559	405.996	1.49506	0.000744187	charged multivesicular body protein 6 [Source:MGI Symbol;Acc:MGI:3583942]
ENSMUSG00000068391	Chrac1	382.88	259.852	0.678678	0.0072216	389.76	418.68	1.0742	0.585191	270.804	278.68	1.02908	0.865057	chromatin accessibility complex 1 [Source:MGI Symbol;Acc:MGI:2135796]
ENSMUSG00000006958	Chrd	34.6571	50.4455	1.45556	0.0800596	46.3314	68.7129	1.48307	0.0500844	60.8349	133.311	2.19136	5.16159e-06	chordin [Source:MGI Symbol;Acc:MGI:1313268]
ENSMUSG00000027577	Chrna4	517.224	526.611	1.01815	0.910235	408.982	422.603	1.0333	0.842825	490.08	324.668	0.662478	0.00149818	cholinergic receptor, nicotinic, alpha polypeptide 4 [Source:MGI Symbol;Acc:MGI:87888]
ENSMUSG00000031491	Chrna6	2026.1	2311.76	1.14099	0.192878	2127.94	2062.17	0.969093	0.768709	1991.88	1243.53	0.624298	5.4845e-06	cholinergic receptor, nicotinic, alpha polypeptide 6 [Source:MGI Symbol;Acc:MGI:106213]
ENSMUSG00000031492	Chrnb3	1301.61	1470.81	1.12999	0.23493	1179.5	1237.41	1.0491	0.655866	1324.43	871.533	0.658045	7.51488e-05	cholinergic receptor, nicotinic, beta polypeptide 3 [Source:MGI Symbol;Acc:MGI:106212]
ENSMUSG00000035200	Chrnb4	64.1469	180.334	2.81126	1.30309e-08	128.001	184.155	1.4387	0.0355674	150.024	234.893	1.5657	0.00589849	cholinergic receptor, nicotinic, beta polypeptide 4 [Source:MGI Symbol;Acc:MGI:87892]
ENSMUSG00000034612	Chst11	219.541	291.306	1.32689	0.0235161	305.438	461.158	1.50983	0.000614332	265.429	313.436	1.18087	0.162356	carbohydrate sulfotransferase 11 [Source:MGI Symbol;Acc:MGI:1927166]
ENSMUSG00000033350	Chst2	739.197	1080.32	1.46147	0.000376697	1052.66	729.671	0.69317	0.000550689	988.247	1182.83	1.1969	0.0896815	carbohydrate sulfotransferase 2 [Source:MGI Symbol;Acc:MGI:1891160]
ENSMUSG00000032578	Cish	121.133	63.7883	0.526598	0.0334966	126.72	477.467	3.76788	6.07e-06	75.4645	111.633	1.47927	0.167337	cytokine inducible SH2-containing protein [Source:MGI Symbol;Acc:MGI:103159]
ENSMUSG00000070803	Cited4	18.9735	16.1933	0.853469	0.673669	22.7999	45.4998	1.99562	0.00938226	26.9656	27.7311	1.02839	0.975475	Cbp/p300-interacting transactivator, with Glu/Asp-rich carboxy-terminal domain, 4 [Source:MGI Symbol;Acc:MGI:1861694]
ENSMUSG00000000308	Ckmt1	1898	1519.14	0.800388	0.0322786	817.861	926.721	1.1331	0.244639	1253.78	868.978	0.693087	0.000477628	creatine kinase, mitochondrial 1, ubiquitous [Source:MGI Symbol;Acc:MGI:99441]
ENSMUSG00000028255	Clca3	99.2651	198.631	2.00101	2.45459e-06	156.507	162.974	1.04132	0.819244	134.419	172.137	1.2806	0.0845063	chloride channel calcium activated 3 [Source:MGI Symbol;Acc:MGI:1346342]
ENSMUSG00000040663	Clcf1	19.5109	21.9986	1.1275	0.74286	84.952	144.068	1.69588	0.00322779	27.3748	23.7939	0.869189	0.668912	cardiotrophin-like cytokine factor 1 [Source:MGI Symbol;Acc:MGI:1930088]
ENSMUSG00000018569	Cldn7	17.3721	4.27575	0.246127	0.00582248	3.78812	2.09401	0.552783	0.563889	6.67851	1.97809	0.296187	0.0756687	claudin 7 [Source:MGI Symbol;Acc:MGI:1859285]
ENSMUSG00000030157	Clec2d	22.2199	51.9751	2.33912	0.000749223	29.8858	30.3624	1.01595	0.953448	66.2445	107.214	1.61845	0.0195287	C-type lectin domain family 2, member d [Source:MGI Symbol;Acc:MGI:2135589]
ENSMUSG00000037242	Clic4	402.344	433.002	1.0762	0.588003	894.383	1504.69	1.68238	9.34e-05	507.695	536.002	1.05576	0.710374	chloride intracellular channel 4 (mitochondrial) [Source:MGI Symbol;Acc:MGI:1352754]
ENSMUSG00000013921	Clip3	3675	5141.35	1.399	0.00713923	4205.77	4211.7	1.00141	0.979187	4898.11	4217.95	0.861138	0.259698	CAP-GLY domain containing linker protein 3 [Source:MGI Symbol;Acc:MGI:1923936]
ENSMUSG00000024059	Clip4	504.304	658.538	1.30584	0.0161769	694.367	735.864	1.05976	0.584698	611.544	879.69	1.43848	0.000847206	CAP-GLY domain containing linker protein family, member 4 [Source:MGI Symbol;Acc:MGI:1919100]
ENSMUSG00000043850	Clrn1	111.11	171.081	1.53974	0.00287901	104.988	89.653	0.853939	0.342295	231.24	305.434	1.32085	0.0369814	clarin 1 [Source:MGI Symbol;Acc:MGI:2388124]
ENSMUSG00000022037	Clu	4819.9	11566.8	2.3998	1.34526e-18	11739	14414.3	1.22789	0.0346627	12401.3	14842.4	1.19684	0.0673029	clusterin [Source:MGI Symbol;Acc:MGI:88423]
ENSMUSG00000042190	Cmklr1	5.43969	16.3498	3.00564	0.00842879	14.6266	11.3673	0.777165	0.568118	29.2593	37.2533	1.27321	0.388841	chemokine-like receptor 1 [Source:MGI Symbol;Acc:MGI:109603]
ENSMUSG00000067220	Cnga1	7826.75	3853.89	0.492401	1.38977e-12	6304.86	4913.38	0.779301	0.0122075	3317.87	2987.59	0.900455	0.24099	cyclic nucleotide gated channel alpha 1 [Source:MGI Symbol;Acc:MGI:88436]
ENSMUSG00000031789	Cngb1	10898.3	6050.55	0.555183	8.86001e-09	6605.92	6231.22	0.943278	0.556843	5397.67	4705.36	0.871739	0.156645	cyclic nucleotide gated channel beta 1 [Source:MGI Symbol;Acc:MGI:2664102]
ENSMUSG00000056494	Cngb3	218.633	252.599	1.15535	0.273871	210.331	234.17	1.11334	0.413486	237.014	170.631	0.719918	0.00970568	cyclic nucleotide gated channel beta 3 [Source:MGI Symbol;Acc:MGI:1353562]
ENSMUSG00000026514	Cnih3	107.294	104.449	0.973481	0.845154	114.739	119.149	1.03844	0.821875	105.43	61.6608	0.584853	0.00129408	cornichon homolog 3 (Drosophila) [Source:MGI Symbol;Acc:MGI:1920228]
ENSMUSG00000028841	Cnksr1	44.0114	82.0327	1.8639	0.00113463	72.9626	64.256	0.88067	0.527165	90.9126	91.5965	1.00752	1	connector enhancer of kinase suppressor of Ras 1 [Source:MGI Symbol;Acc:MGI:2670958]
ENSMUSG00000025658	Cnksr2	226.55	310.686	1.37138	0.0120957	231.388	241.111	1.04202	0.801229	297.121	213.035	0.716998	0.00905667	connector enhancer of kinase suppressor of Ras 2 [Source:MGI Symbol;Acc:MGI:2661175]
ENSMUSG00000053931	Cnn3	1101.75	1355.09	1.22995	0.0453738	1838.15	2466.67	1.34193	0.00362154	1688.93	1962.52	1.16199	0.153879	calponin 3, acidic [Source:MGI Symbol;Acc:MGI:1919244]
ENSMUSG00000037408	Cnnm4	991.643	1125.3	1.13478	0.48916	1298.43	2566.16	1.97636	0.000252203	1068.22	1536.35	1.43823	0.0498221	cyclin M4 [Source:MGI Symbol;Acc:MGI:2151060]
ENSMUSG00000020362	Cnot6	2843.33	2031.41	0.714448	0.000915443	1953.84	1675.95	0.857773	0.127663	2015.27	1759.52	0.873096	0.163376	CCR4-NOT transcription complex, subunit 6 [Source:MGI Symbol;Acc:MGI:2144529]
ENSMUSG00000006782	Cnp	196.983	290.53	1.47489	0.00230731	280.976	249.485	0.887922	0.370314	292.304	370.272	1.26674	0.0542955	2',3'-cyclic nucleotide 3' phosphodiesterase [Source:MGI Symbol;Acc:MGI:88437]
ENSMUSG00000038070	Cntln	388.952	200.183	0.514673	1.40518e-07	245.539	221.546	0.902285	0.429363	226.285	177.075	0.782531	0.051787	centlein, centrosomal protein [Source:MGI Symbol;Acc:MGI:2443104]
ENSMUSG00000055022	Cntn1	1405.6	1967.53	1.39977	0.00105252	1833.09	1843.83	1.00586	0.953784	1911.29	1900.33	0.994262	0.963732	contactin 1 [Source:MGI Symbol;Acc:MGI:105980]
ENSMUSG00000064293	Cntn4	809.533	949.891	1.17338	0.133717	746.915	737.781	0.98777	0.892113	924.176	655.637	0.709429	0.00174608	contactin 4 [Source:MGI Symbol;Acc:MGI:1095737]
ENSMUSG00000027966	Col11a1	39.2508	80.3698	2.0476	0.0040946	40.9732	70.0894	1.71062	0.0343754	77.4693	83.3349	1.07572	0.783413	collagen, type XI, alpha 1 [Source:MGI Symbol;Acc:MGI:88446]
ENSMUSG00000040690	Col16a1	16.2755	40.9381	2.51533	0.00032882	72.4367	94.0507	1.29838	0.164378	34.5526	48.7726	1.41155	0.102931	collagen, type XVI, alpha 1 [Source:MGI Symbol;Acc:MGI:1095396]
ENSMUSG00000029661	Col1a2	85.8185	152.014	1.77135	0.000209166	87.2055	134.315	1.54021	0.00510398	145.891	186.026	1.2751	0.0996491	collagen, type I, alpha 2 [Source:MGI Symbol;Acc:MGI:88468]
ENSMUSG00000058897	Col25a1	142.387	239.823	1.68431	9.06438e-05	200.963	176.226	0.876908	0.332161	330.904	439.425	1.32796	0.0166795	collagen, type XXV, alpha 1 [Source:MGI Symbol;Acc:MGI:1924268]
ENSMUSG00000031502	Col4a1	351.695	563.794	1.60308	0.0031447	695.764	1133.67	1.62939	0.00211709	662.017	906.681	1.36957	0.0424236	collagen, type IV, alpha 1 [Source:MGI Symbol;Acc:MGI:88454]
ENSMUSG00000079465	Col4a3	70.1022	61.3491	0.875137	0.562669	116.708	105.209	0.901475	0.583427	80.465	32.707	0.406475	6.6708e-06	collagen, type IV, alpha 3 [Source:MGI Symbol;Acc:MGI:104688]
ENSMUSG00000067158	Col4a4	44.0986	65.3931	1.48289	0.10956	53.4961	70.7477	1.32248	0.260513	79.6203	41.3512	0.519355	0.00856892	collagen, type IV, alpha 4 [Source:MGI Symbol;Acc:MGI:104687]
ENSMUSG00000031273	Col4a6	16.3082	50.3181	3.08545	3.11513e-05	46.6871	64.405	1.3795	0.159421	68.313	106.562	1.55991	0.0378978	collagen, type IV, alpha 6 [Source:MGI Symbol;Acc:MGI:2152695]
ENSMUSG00000026837	Col5a1	78.349	135.815	1.73346	0.000528203	100.29	100.004	0.997149	1	112.495	115.532	1.027	0.882001	collagen, type V, alpha 1 [Source:MGI Symbol;Acc:MGI:88457]
ENSMUSG00000068196	Col8a1	130.345	209.609	1.60811	0.000504232	296.911	305.576	1.02918	0.800945	231.92	155.434	0.670206	0.00267364	collagen, type VIII, alpha 1 [Source:MGI Symbol;Acc:MGI:88463]
ENSMUSG00000056174	Col8a2	43.3867	68.4522	1.57772	0.0633658	96.8931	95.0378	0.980852	0.985463	81.2834	39.8451	0.4902	0.00241547	collagen, type VIII, alpha 2 [Source:MGI Symbol;Acc:MGI:88464]
ENSMUSG00000051355	Commd1	381.104	243.966	0.640155	0.000697954	347.656	295.942	0.85125	0.232508	242.637	265.06	1.09241	0.532348	COMM domain containing 1 [Source:MGI Symbol;Acc:MGI:109474]
ENSMUSG00000019373	Cops3	716.934	512.132	0.714336	0.0024009	725.617	710.076	0.978582	0.871825	556.43	648.14	1.16482	0.178382	COP9 (constitutive photomorphogenic) homolog, subunit 3 (Arabidopsis thaliana) [Source:MGI Symbol;Acc:MGI:1349409]
ENSMUSG00000029319	Coq2	522.558	363.959	0.696494	0.00181976	362.836	375.096	1.03379	0.778354	353.428	435.36	1.23182	0.0755782	coenzyme Q2 homolog, prenyltransferase (yeast) [Source:MGI Symbol;Acc:MGI:1919133]
ENSMUSG00000030707	Coro1a	124.314	139.083	1.1188	0.445061	151.568	123.875	0.817292	0.17606	162.743	235.832	1.44911	0.00551672	coronin, actin binding protein 1A [Source:MGI Symbol;Acc:MGI:1345961]
ENSMUSG00000061518	Cox5b	618.116	547.045	0.88502	0.266502	649.176	731.225	1.12639	0.283805	496.631	661.33	1.33163	0.0098401	cytochrome c oxidase subunit Vb [Source:MGI Symbol;Acc:MGI:88475]
ENSMUSG00000041697	Cox6a1	1697.25	1199.88	0.706958	0.0034217	1286.05	1398.61	1.08752	0.478366	1069.52	1288.4	1.20465	0.119654	cytochrome c oxidase subunit VIa polypeptide 1 [Source:MGI Symbol;Acc:MGI:103099]
ENSMUSG00000025488	Cox8b	12.5353	36.3785	2.90209	0.000412261	18.9762	26.1152	1.37621	0.307817	21.6948	28.222	1.30086	0.405889	cytochrome c oxidase subunit VIIIb [Source:MGI Symbol;Acc:MGI:105958]
ENSMUSG00000003617	Cp	1168.04	2278.72	1.9509	4.85484e-09	2472.78	2692.42	1.08883	0.432451	3801.78	4927.4	1.29608	0.0211575	ceruloplasmin [Source:MGI Symbol;Acc:MGI:88476]
ENSMUSG00000025586	Cpeb1	123.446	197.321	1.59844	0.00255847	149.215	143.589	0.962292	0.830456	163.498	126.093	0.771221	0.102769	cytoplasmic polyadenylation element binding protein 1 [Source:MGI Symbol;Acc:MGI:108442]
ENSMUSG00000020300	Cpeb4	1041.95	1046.06	1.00394	0.991547	1268.81	2017.17	1.58981	0.00858783	1090.84	1227.59	1.12536	0.49197	cytoplasmic polyadenylation element binding protein 4 [Source:MGI Symbol;Acc:MGI:1914829]
ENSMUSG00000025867	Cplx2	3895.95	4416.4	1.13359	0.206764	4083.13	4224.19	1.03455	0.755035	3956.45	2914.99	0.736768	0.00254773	complexin 2 [Source:MGI Symbol;Acc:MGI:104726]
ENSMUSG00000024519	Cplx4	4994.53	3161.92	0.633076	4.67026e-06	3950.55	3673.13	0.929778	0.47425	3278.8	3581.28	1.09226	0.434361	complexin 4 [Source:MGI Symbol;Acc:MGI:2685803]
ENSMUSG00000020183	Cpm	184.183	91.6444	0.497572	5.56523e-06	121.334	84.2397	0.694279	0.0235672	103.999	57.7236	0.555038	0.000529071	carboxypeptidase M [Source:MGI Symbol;Acc:MGI:1917824]
ENSMUSG00000052560	Cpne8	188.09	286.451	1.52294	0.00127028	255.959	282.421	1.10339	0.442275	238.741	237.976	0.996795	0.977146	copine VIII [Source:MGI Symbol;Acc:MGI:1914121]
ENSMUSG00000030862	Cpxm2	27.7577	88.9675	3.20515	4.16088e-05	119.345	146.58	1.2282	0.401997	105.114	64.2102	0.61086	0.0585486	carboxypeptidase X 2 (M14 family) [Source:MGI Symbol;Acc:MGI:1926006]
ENSMUSG00000016481	Cr1l	41.1825	73.064	1.77415	0.00338835	69.487	74.4272	1.0711	0.746997	74.7175	84.4774	1.13062	0.504005	complement component (3b/4b) receptor 1-like [Source:MGI Symbol;Acc:MGI:88513]
ENSMUSG00000063681	Crb1	4273.71	2569.17	0.601156	3.89206e-07	2540.76	2337.43	0.919973	0.395359	2838.55	2312.27	0.814596	0.0350579	crumbs homolog 1 (Drosophila) [Source:MGI Symbol;Acc:MGI:2136343]
ENSMUSG00000035403	Crb2	1347.02	816.972	0.606502	0.000177502	621.356	552.97	0.889941	0.398674	646.029	613.964	0.950367	0.680265	crumbs homolog 2 (Drosophila) [Source:MGI Symbol;Acc:MGI:2679260]
ENSMUSG00000027230	Creb3l1	27.1876	37.7747	1.38941	0.170046	69.5505	82.9223	1.19226	0.396132	34.6877	101.095	2.91444	1.12541e-07	cAMP responsive element binding protein 3-like 1 [Source:MGI Symbol;Acc:MGI:1347062]
ENSMUSG00000038648	Creb3l2	455.95	645.335	1.41536	0.00216276	592.306	467.175	0.788739	0.0331199	602.076	532.858	0.885035	0.278057	cAMP responsive element binding protein 3-like 2 [Source:MGI Symbol;Acc:MGI:2442695]
ENSMUSG00000048249	Crebrf	708.176	719.186	1.01555	0.887901	549.92	777.688	1.41418	0.00163248	670.922	725.158	1.08084	0.456291	CREB3 regulatory factor [Source:MGI Symbol;Acc:MGI:1924378]
ENSMUSG00000063889	Crem	132.234	195.589	1.47911	0.0231274	196.713	241.587	1.22812	0.213495	122.357	209.291	1.7105	0.00207249	cAMP responsive element modulator [Source:MGI Symbol;Acc:MGI:88495]
ENSMUSG00000024074	Crim1	648.317	895.204	1.38081	0.00295351	724.751	783.013	1.08039	0.480658	994.85	777.481	0.781506	0.021551	cysteine rich transmembrane BMP regulator 1 (chordin like) [Source:MGI Symbol;Acc:MGI:1354756]
ENSMUSG00000017561	Crlf3	684.685	444.937	0.649842	0.000112478	668.772	512.941	0.766989	0.018113	468.828	379.369	0.809186	0.0590267	cytokine receptor-like factor 3 [Source:MGI Symbol;Acc:MGI:1860086]
ENSMUSG00000042401	Crtac1	303.377	364.862	1.20267	0.121909	335.118	373.93	1.11582	0.368437	368.714	527.113	1.4296	0.00184178	cartilage acidic protein 1 [Source:MGI Symbol;Acc:MGI:1920082]
ENSMUSG00000041578	Crx	11571.4	7052.1	0.609444	4.47889e-05	7196.16	5045.73	0.701171	0.00366939	6638.66	5408.63	0.814716	0.0779162	cone-rod homeobox containing gene [Source:MGI Symbol;Acc:MGI:1194883]
ENSMUSG00000074365	Crxos1	145.074	75.1382	0.51793	0.000856477	54.6546	48.2221	0.882307	0.616261	66.8828	33.9487	0.507585	0.00248201	Crx opposite strand transcript 1 [Source:MGI Symbol;Acc:MGI:2451355]
ENSMUSG00000030905	Crym	554.016	1164.85	2.10255	1.31039e-10	2013.65	1646.94	0.81789	0.0647105	1538.52	2428.72	1.5786	3.07201e-05	crystallin, mu [Source:MGI Symbol;Acc:MGI:102675]
ENSMUSG00000014599	Csf1	37.5077	109.912	2.93038	0.00126099	220.664	361.362	1.63761	0.102033	142.869	232.325	1.62614	0.111302	colony stimulating factor 1 (macrophage) [Source:MGI Symbol;Acc:MGI:1339753]
ENSMUSG00000024621	Csf1r	129.786	342.586	2.63962	1.20225e-13	243.151	281.436	1.15745	0.262222	399.153	438.618	1.09887	0.411937	colony stimulating factor 1 receptor [Source:MGI Symbol;Acc:MGI:1339758]
ENSMUSG00000071713	Csf2rb	2.71985	9.37998	3.44872	0.0258581	12.3095	24.9484	2.02676	0.0400723	18.6277	41.4739	2.22646	0.00488228	colony stimulating factor 2 receptor, beta, low-affinity (granulocyte-macrophage) [Source:MGI Symbol;Acc:MGI:1339759]
ENSMUSG00000071714	Csf2rb2	2.16062	6.86549	3.17756	0.0715463	10.2058	15.0168	1.4714	0.361548	13.3345	36.2336	2.71728	0.00176431	colony stimulating factor 2 receptor, beta 2, low-affinity (granulocyte-macrophage) [Source:MGI Symbol;Acc:MGI:1339760]
ENSMUSG00000028859	Csf3r	8.13774	41.1467	5.05629	2.22362e-07	22.8354	20.4915	0.897355	0.75888	39.3015	42.0451	1.06981	0.820224	colony stimulating factor 3 receptor (granulocyte) [Source:MGI Symbol;Acc:MGI:1339755]
ENSMUSG00000028804	Csmd2	257.782	449.63	1.74422	0.000858082	287.308	281.736	0.980606	0.883403	371.294	419.786	1.1306	0.428028	CUB and Sushi multiple domains 2 [Source:MGI Symbol;Acc:MGI:2386401]
ENSMUSG00000022311	Csmd3	127.822	190.855	1.49314	0.00492925	172.343	149.423	0.867009	0.331063	163.314	145.383	0.890206	0.419228	CUB and Sushi multiple domains 3 [Source:MGI Symbol;Acc:MGI:2386403]
ENSMUSG00000032515	Csrnp1	56.0092	68.5856	1.22454	0.535387	241.256	703.47	2.91587	0.000245491	54.2014	78.6045	1.45023	0.228605	cysteine-serine-rich nuclear protein 1 [Source:MGI Symbol;Acc:MGI:2387989]
ENSMUSG00000068129	Cst7	1.07486	12.7229	11.8369	0.000287879	8.66364	10.0214	1.15672	0.863656	7.45186	10.9905	1.47486	0.447893	cystatin F (leukocystatin) [Source:MGI Symbol;Acc:MGI:1298217]
ENSMUSG00000021000	Ctage5	545.686	556.054	1.019	0.864208	558.236	656.74	1.17646	0.135566	548.663	844.741	1.53964	8.48332e-05	CTAGE family, member 5 [Source:MGI Symbol;Acc:MGI:1346056]
ENSMUSG00000038816	Ctnnal1	141.388	232.518	1.64453	0.000258193	242.882	230.759	0.950088	0.733953	190.921	189.019	0.990036	0.929301	catenin (cadherin associated protein), alpha-like 1 [Source:MGI Symbol;Acc:MGI:1859649]
ENSMUSG00000005609	Ctr9	1363.79	1001.01	0.733993	0.0033629	822.614	727.37	0.884218	0.242042	978.22	885.743	0.905464	0.34098	Ctr9, Paf1/RNA polymerase II complex component, homolog (S. cerevisiae) [Source:MGI Symbol;Acc:MGI:109345]
ENSMUSG00000030560	Ctsc	137.902	217.645	1.57826	0.00893312	350.349	667.176	1.90432	6.73e-05	359.814	458.583	1.2745	0.136952	cathepsin C [Source:MGI Symbol;Acc:MGI:109553]
ENSMUSG00000083282	Ctsf	2490.98	1895.95	0.761126	0.00715736	1590.35	1591.95	1.00101	0.993083	1883.28	1633.94	0.867607	0.153813	cathepsin F [Source:MGI Symbol;Acc:MGI:1861434]
ENSMUSG00000021477	Ctsl	1611.4	1617.87	1.00401	0.95448	2754.57	3896.87	1.41469	0.000991901	1737.64	2162.08	1.24427	0.0446252	cathepsin L [Source:MGI Symbol;Acc:MGI:88564]
ENSMUSG00000038642	Ctss	113.83	541.407	4.75627	4.65521e-34	461.813	551.649	1.19453	0.107308	504.755	585.162	1.1593	0.188346	cathepsin S [Source:MGI Symbol;Acc:MGI:107341]
ENSMUSG00000016256	Ctsz	320.026	498.256	1.55692	0.000149866	461.307	481.951	1.04475	0.699784	531.364	635.384	1.19576	0.102482	cathepsin Z [Source:MGI Symbol;Acc:MGI:1891190]
ENSMUSG00000032030	Cul5	1168.03	908.819	0.778077	0.0174586	1163.71	1802.52	1.54895	2.24e-05	939.249	928.123	0.988154	0.869493	cullin 5 [Source:MGI Symbol;Acc:MGI:1922967]
ENSMUSG00000026870	Cutal	84.1299	37.1027	0.441017	7.30716e-05	44.896	34.7901	0.774904	0.284438	43.0931	35.8889	0.832823	0.393905	cutA divalent cation tolerance homolog-like [Source:MGI Symbol;Acc:MGI:1925246]
ENSMUSG00000052336	Cx3cr1	69.5212	173.967	2.50236	3.79355e-09	96.9566	81.7862	0.843535	0.306416	188.872	291.578	1.54379	0.000989044	chemokine (C-X3-C) receptor 1 [Source:MGI Symbol;Acc:MGI:1333815]
ENSMUSG00000029380	Cxcl1	0	0.492468	Inf	1	126.743	689.047	5.43656	8.81e-27	2.65789	3.89481	1.46538	0.692804	chemokine (C-X-C motif) ligand 1 [Source:MGI Symbol;Acc:MGI:108068]
ENSMUSG00000034855	Cxcl10	1.62319	19.2524	11.8609	0.000136937	301.459	841.546	2.79158	0.00678023	44.6661	31.3994	0.70298	0.410955	chemokine (C-X-C motif) ligand 10 [Source:MGI Symbol;Acc:MGI:1352450]
ENSMUSG00000023078	Cxcl13	9.78272	11.8133	1.20756	0.672376	13.0132	9.90161	0.760887	0.564088	8.79206	25.2431	2.87113	0.00355821	chemokine (C-X-C motif) ligand 13 [Source:MGI Symbol;Acc:MGI:1888499]
ENSMUSG00000058427	Cxcl2	0	0.440315	Inf	1	43.8518	406.565	9.27135	4.2e-16	0.431721	1.46822	3.40087	0.5812	chemokine (C-X-C motif) ligand 2 [Source:MGI Symbol;Acc:MGI:1340094]
ENSMUSG00000029379	Cxcl3	0	0	NA	NA	0	15.765	Inf	5.1e-05	0.454242	0.509863	1.12245	1	chemokine (C-X-C motif) ligand 3 [Source:MGI Symbol;Acc:MGI:3037818]
ENSMUSG00000019590	Cyb561	95.3723	153.017	1.60441	0.0198338	150.92	175.298	1.16153	0.483846	86.8919	153.579	1.76747	0.00480955	cytochrome b-561 [Source:MGI Symbol;Acc:MGI:103253]
ENSMUSG00000018042	Cyb5r3	522.733	650.288	1.24402	0.0477998	645.566	700.685	1.08538	0.475793	641.591	861.935	1.34343	0.00557416	cytochrome b5 reductase 3 [Source:MGI Symbol;Acc:MGI:94893]
ENSMUSG00000024087	Cyp1b1	122.658	229.389	1.87015	3.86419e-06	323.995	609.265	1.88048	1.15e-07	245.731	296.11	1.20502	0.131386	cytochrome P450, family 1, subfamily b, polypeptide 1 [Source:MGI Symbol;Acc:MGI:88590]
ENSMUSG00000040703	Cyp2s1	107.864	118.359	1.0973	0.594074	74.3625	89.7728	1.20723	0.283686	99.9787	61.2502	0.612633	0.00494707	cytochrome P450, family 2, subfamily s, polypeptide 1 [Source:MGI Symbol;Acc:MGI:1921384]
ENSMUSG00000048440	Cyp4f16	67.2189	118.695	1.7658	0.000893066	87.4113	77.927	0.891497	0.526766	82.327	88.6555	1.07687	0.648716	cytochrome P450, family 4, subfamily f, polypeptide 16 [Source:MGI Symbol;Acc:MGI:1917351]
ENSMUSG00000028195	Cyr61	34.3049	85.2483	2.48502	9.48509e-07	234.744	394.301	1.6797	6.88e-05	88.7803	82.7258	0.931804	0.628473	cysteine rich protein 61 [Source:MGI Symbol;Acc:MGI:88613]
ENSMUSG00000003269	Cyth2	1129.78	836.868	0.740735	0.00487435	751.351	838.438	1.11591	0.299533	750.816	803.777	1.07054	0.538881	cytohesin 2 [Source:MGI Symbol;Acc:MGI:1334255]
ENSMUSG00000018008	Cyth4	10.8685	30.5963	2.81514	0.000385587	31.0799	33.2645	1.07029	0.798512	53.9311	79.8273	1.48017	0.0496864	cytohesin 4 [Source:MGI Symbol;Acc:MGI:2441702]
ENSMUSG00000044768	D1Ertd622e	1076.47	512.364	0.475966	0.000130866	530.464	426.04	0.803145	0.249631	630.824	480.672	0.761974	0.149619	DNA segment, Chr 1, ERATO Doi 622, expressed [Source:MGI Symbol;Acc:MGI:1277184]
ENSMUSG00000097131	D230017M19Rik	70.5634	40.6021	0.575399	0.00604685	48.9686	48.7606	0.995752	1	60.3844	65.3905	1.0829	0.687593	RIKEN cDNA D230017M19 gene [Source:MGI Symbol;Acc:MGI:2445071]
ENSMUSG00000094910	D430019H16Rik	237.298	211.967	0.893254	0.394561	302.717	320.503	1.05876	0.653601	275.332	411.066	1.49298	0.000781096	RIKEN cDNA D430019H16 gene [Source:MGI Symbol;Acc:MGI:2443127]
ENSMUSG00000032743	D430042O09Rik	2359.39	1381.39	0.585487	2.18948e-07	992.775	882.871	0.889297	0.240876	1323.54	1078.46	0.814829	0.0453269	RIKEN cDNA D430042O09 gene [Source:MGI Symbol;Acc:MGI:2442760]
ENSMUSG00000037266	D4Wsu53e	4124.23	3846.64	0.932691	0.523962	2068.87	1927.98	0.931902	0.478458	4214.25	3043.19	0.722117	0.0029267	DNA segment, Chr 4, Wayne State University 53, expressed [Source:MGI Symbol;Acc:MGI:106498]
ENSMUSG00000050271	D8Ertd82e	35.2817	100.584	2.85089	2.77659e-08	138.626	402.41	2.90285	5.71e-13	120.81	400.656	3.31641	4.2725e-16	DNA segment, Chr 8, ERATO Doi 82, expressed [Source:MGI Symbol;Acc:MGI:1196223]
ENSMUSG00000097392	D930016D06Rik	147.728	213.862	1.44767	0.006792	212.079	221.127	1.04266	0.755324	207.481	193.093	0.930657	0.61251	RIKEN cDNA D930016D06 gene [Source:MGI Symbol;Acc:MGI:2442700]
ENSMUSG00000068921	Dap3	494.997	499.647	1.00939	0.933856	451.485	633.885	1.404	0.00247906	467.541	501.544	1.07273	0.541489	death associated protein 3 [Source:MGI Symbol;Acc:MGI:1929538]
ENSMUSG00000026385	Dbi	484.175	594.737	1.22835	0.0615107	713.826	866.466	1.21383	0.0724515	796.485	1075.57	1.3504	0.00572032	diazepam binding inhibitor [Source:MGI Symbol;Acc:MGI:94865]
ENSMUSG00000029878	Dbpht2	20.0811	20.5212	1.02192	1	27.2562	28.1193	1.03167	0.94079	15.9924	39.2314	2.45313	0.00107972	DNA binding protein with his-thr domain [Source:MGI Symbol;Acc:MGI:2679513]
ENSMUSG00000035107	Dcbld2	441.352	292.447	0.662617	0.00939408	381.045	341.41	0.895982	0.519679	392.208	361.991	0.922959	0.613099	discoidin, CUB and LCCL domain containing 2 [Source:MGI Symbol;Acc:MGI:1920629]
ENSMUSG00000027797	Dclk1	1193.51	1632	1.3674	0.00247146	1466.73	1552.26	1.05831	0.592534	1510.65	1539.31	1.01898	0.840356	doublecortin-like kinase 1 [Source:MGI Symbol;Acc:MGI:1330861]
ENSMUSG00000028078	Dclk2	414.473	570.631	1.37676	0.00532902	441.526	500.289	1.13309	0.292945	594.47	476.537	0.801616	0.0513317	doublecortin-like kinase 2 [Source:MGI Symbol;Acc:MGI:1918012]
ENSMUSG00000032500	Dclk3	27.7577	38.8349	1.39907	0.141444	24.7968	54.9528	2.21612	0.000702104	51.7275	93.6314	1.81009	0.0018139	doublecortin-like kinase 3 [Source:MGI Symbol;Acc:MGI:3039580]
ENSMUSG00000032040	Dcps	275.456	326.057	1.1837	0.209699	367.732	494.094	1.34362	0.0208569	375.742	554.121	1.47474	0.00245939	decapping enzyme, scavenger [Source:MGI Symbol;Acc:MGI:1916555]
ENSMUSG00000022129	Dct	136.399	334.915	2.45541	1.1749e-06	375.352	547.639	1.459	0.0294498	315.793	229.213	0.725833	0.0660407	dopachrome tautomerase [Source:MGI Symbol;Acc:MGI:102563]
ENSMUSG00000028194	Ddah1	823.212	1102.88	1.33973	0.00553183	1053.83	1070.22	1.01555	0.885177	1163.39	1279.7	1.09998	0.332958	dimethylarginine dimethylaminohydrolase 1 [Source:MGI Symbol;Acc:MGI:1916469]
ENSMUSG00000037697	Ddhd1	1156.44	880.135	0.761074	0.0094871	624.666	720.133	1.15283	0.197178	892.364	627.41	0.703088	0.00101649	DDHD domain containing 1 [Source:MGI Symbol;Acc:MGI:2150302]
ENSMUSG00000020108	Ddit4	1345.18	1132.24	0.841699	0.0990664	1071.48	661.376	0.617255	6.19e-06	1200.59	961.283	0.800676	0.029631	DNA-damage-inducible transcript 4 [Source:MGI Symbol;Acc:MGI:1921997]
ENSMUSG00000003534	Ddr1	1758.09	2591.71	1.47416	0.000127578	2476.89	2178.72	0.879621	0.198193	2713.75	2833.32	1.04406	0.663837	discoidin domain receptor family, member 1 [Source:MGI Symbol;Acc:MGI:99216]
ENSMUSG00000026674	Ddr2	23.3492	58.2728	2.4957	0.00392779	40.6886	55.999	1.37628	0.28731	54.3178	88.5798	1.63077	0.09865	discoidin domain receptor family, member 2 [Source:MGI Symbol;Acc:MGI:1345277]
ENSMUSG00000068290	Ddrgk1	920.279	665.955	0.723644	0.00238807	879.53	898.297	1.02134	0.829888	709.078	766.891	1.08153	0.476785	DDRGK domain containing 1 [Source:MGI Symbol;Acc:MGI:1924256]
ENSMUSG00000035967	Ddx26b	333.074	377.018	1.13193	0.309047	281.922	308.598	1.09463	0.481918	387.947	257.87	0.664705	0.00103075	DEAD/H (Asp-Glu-Ala-Asp/His) box polypeptide 26B [Source:MGI Symbol;Acc:MGI:2442593]
ENSMUSG00000069045	Ddx3y	659.712	600.671	0.910504	0.890354	1014.93	516.404	0.508807	0.296087	0	145.823	Inf	9.05863e-09	DEAD (Asp-Glu-Ala-Asp) box polypeptide 3, Y-linked [Source:MGI Symbol;Acc:MGI:1349406]
ENSMUSG00000020719	Ddx5	15015.2	11369.1	0.757172	0.00741032	11442.5	13807.2	1.20666	0.0648052	11926.4	10547.8	0.884406	0.23556	DEAD (Asp-Glu-Ala-Asp) box polypeptide 5 [Source:MGI Symbol;Acc:MGI:105037]
ENSMUSG00000040296	Ddx58	52.6647	101.934	1.93553	0.00237005	90.638	177.961	1.96343	0.000768954	162.435	229.346	1.41192	0.0670183	DEAD (Asp-Glu-Ala-Asp) box polypeptide 58 [Source:MGI Symbol;Acc:MGI:2442858]
ENSMUSG00000037921	Ddx60	8.69696	47.2128	5.42865	0.00122246	43.4249	46.248	1.06501	0.919361	66.9541	89.5101	1.33689	0.514525	DEAD (Asp-Glu-Ala-Asp) box polypeptide 60 [Source:MGI Symbol;Acc:MGI:2384570]
ENSMUSG00000036661	Dennd3	30.3794	38.8118	1.27757	0.29023	83.204	141.465	1.70022	0.00222506	29.2593	36.2147	1.23771	0.390874	DENN/MADD domain containing 3 [Source:MGI Symbol;Acc:MGI:2146009]
ENSMUSG00000026502	Desi2	677.448	506.854	0.748182	0.00913068	610.388	579.889	0.950034	0.668639	509.996	519.332	1.01831	0.912672	desumoylating isopeptidase 2 [Source:MGI Symbol;Acc:MGI:1926075]
ENSMUSG00000004815	Dgkq	216.175	302.656	1.40005	0.00829931	193.898	198.631	1.02441	0.883875	281.736	252.45	0.896052	0.405141	diacylglycerol kinase, theta [Source:MGI Symbol;Acc:MGI:102918]
ENSMUSG00000058454	Dhcr7	588.296	402.365	0.683951	0.000838788	411.975	406.717	0.987235	0.911722	399.179	349.226	0.874861	0.259698	7-dehydrocholesterol reductase [Source:MGI Symbol;Acc:MGI:1298378]
ENSMUSG00000023000	Dhh	93.8472	89.3094	0.951647	0.805212	90.9149	127.586	1.40335	0.0412939	76.7597	124.035	1.61588	0.0026179	desert hedgehog [Source:MGI Symbol;Acc:MGI:94891]
ENSMUSG00000020834	Dhrs13	175.225	172.582	0.984918	0.951266	148.484	229.773	1.54746	0.00154981	149.018	184.822	1.24026	0.120905	dehydrogenase/reductase (SDR family) member 13 [Source:MGI Symbol;Acc:MGI:1917701]
ENSMUSG00000066026	Dhrs3	911.303	596.128	0.654149	0.000120838	428.769	376.86	0.878936	0.265648	593.689	531.031	0.89446	0.304725	dehydrogenase/reductase (SDR family) member 3 [Source:MGI Symbol;Acc:MGI:1315215]
ENSMUSG00000035051	Dhx57	240.294	230.548	0.959441	0.757776	215.12	149.991	0.697245	0.00736175	253.07	200.147	0.790874	0.0800977	DEAH (Asp-Glu-Ala-Asp/His) box polypeptide 57 [Source:MGI Symbol;Acc:MGI:2147067]
ENSMUSG00000017830	Dhx58	13.5883	35.7065	2.62773	0.00509549	16.8014	27.7606	1.65228	0.154208	56.2737	62.5768	1.11201	0.71941	DEXH (Asp-Glu-X-His) box polypeptide 58 [Source:MGI Symbol;Acc:MGI:1931560]
ENSMUSG00000032064	Dixdc1	1431.34	1354.13	0.946059	0.584883	1432.73	1314.92	0.917773	0.395434	1404.78	1028.99	0.732487	0.00248469	DIX domain containing 1 [Source:MGI Symbol;Acc:MGI:2679721]
ENSMUSG00000097589	Dleu2	73.777	31.9232	0.432698	0.000130398	22.6932	19.8332	0.873972	0.683217	38.1189	36.0306	0.945215	0.827409	deleted in lymphocytic leukemia, 2 [Source:MGI Symbol;Acc:MGI:1934030]
ENSMUSG00000014773	Dll1	100.427	163.312	1.62618	0.00183123	162.734	167.012	1.02628	0.837659	148.301	156.411	1.05469	0.711619	delta-like 1 (Drosophila) [Source:MGI Symbol;Acc:MGI:104659]
ENSMUSG00000001510	Dlx3	9.78272	20.7008	2.11605	0.0513235	13.8872	23.6325	1.70174	0.169778	16.5142	54.8485	3.3213	0.000123716	distal-less homeobox 3 [Source:MGI Symbol;Acc:MGI:94903]
ENSMUSG00000045103	Dmd	1427.08	936.902	0.656515	0.000613753	1106.85	998.039	0.90169	0.388367	896.065	694.731	0.775313	0.0358891	dystrophin, muscular dystrophy [Source:MGI Symbol;Acc:MGI:94909]
ENSMUSG00000055809	Dnaaf3	8.66426	8.88751	1.02577	1	10.8384	10.0214	0.92462	0.932168	10.564	29.544	2.79667	0.00867931	dynein, axonemal assembly factor 3 [Source:MGI Symbol;Acc:MGI:3588207]
ENSMUSG00000034706	Dnaic2	123.195	72.7049	0.590159	0.0014482	90.6735	72.7519	0.80235	0.210727	100.478	85.6244	0.852171	0.281734	dynein, axonemal, intermediate chain 2 [Source:MGI Symbol;Acc:MGI:2685574]
ENSMUSG00000005483	Dnajb1	765.336	739.493	0.966233	0.769133	774.314	1273.52	1.64471	3.56e-06	667.765	875.248	1.31071	0.0124234	DnaJ (Hsp40) homolog, subfamily B, member 1 [Source:MGI Symbol;Acc:MGI:1931874]
ENSMUSG00000029131	Dnajb6	640.379	473.599	0.73956	0.00637154	526.175	571.125	1.08543	0.448044	472.072	463.7	0.982267	0.889282	DnaJ (Hsp40) homolog, subfamily B, member 6 [Source:MGI Symbol;Acc:MGI:1344381]
ENSMUSG00000039763	Dnajc28	330.553	186.168	0.563202	1.16609e-05	135.186	87.4691	0.647028	0.00478638	186.732	130.705	0.699963	0.00921771	DnaJ (Hsp40) homolog, subfamily C, member 28 [Source:MGI Symbol;Acc:MGI:2181053]
ENSMUSG00000021811	Dnajc9	482.748	334.364	0.692627	0.00185368	331.388	348.83	1.05263	0.636006	353.045	376.183	1.06554	0.592726	DnaJ (Hsp40) homolog, subfamily C, member 9 [Source:MGI Symbol;Acc:MGI:1915326]
ENSMUSG00000022420	Dnal4	661.284	467.469	0.70691	0.00200428	516.813	461.636	0.893237	0.333192	460.791	493.74	1.07151	0.566494	dynein, axonemal, light chain 4 [Source:MGI Symbol;Acc:MGI:1859217]
ENSMUSG00000039756	Dnttip2	652.562	628.035	0.962413	0.785078	1392.46	1874.22	1.34598	0.023341	725.761	1135.29	1.56427	0.00114687	deoxynucleotidyltransferase, terminal, interacting protein 2 [Source:MGI Symbol;Acc:MGI:1923173]
ENSMUSG00000020143	Dock2	12.5026	38.7365	3.09829	6.19876e-05	23.9228	20.8203	0.870309	0.688536	41.2536	82.5182	2.00027	0.000789813	dedicator of cyto-kinesis 2 [Source:MGI Symbol;Acc:MGI:2149010]
ENSMUSG00000035954	Dock4	305.625	301.219	0.985587	0.87647	259.648	247.184	0.951997	0.713579	248.182	174.313	0.70236	0.00962254	dedicator of cytokinesis 4 [Source:MGI Symbol;Acc:MGI:1918006]
ENSMUSG00000052085	Dock8	267.125	231.735	0.867517	0.55953	290.517	310.393	1.06842	0.760274	353.668	736.422	2.08224	0.00233888	dedicator of cytokinesis 8 [Source:MGI Symbol;Acc:MGI:1921396]
ENSMUSG00000078440	Dohh	1833.75	1035.95	0.564936	1.89523e-06	1211.39	1053.62	0.869755	0.249133	1056.02	1115.75	1.05656	0.694097	deoxyhypusine hydroxylase/monooxygenase [Source:MGI Symbol;Acc:MGI:1915964]
ENSMUSG00000040631	Dok4	145.009	148.828	1.02634	0.871374	196.527	280.657	1.42808	0.00798988	166.246	169.956	1.02232	0.912572	docking protein 4 [Source:MGI Symbol;Acc:MGI:2148865]
ENSMUSG00000044716	Dok7	58.6418	108.869	1.8565	0.000123204	220.593	291.665	1.32219	0.0349697	141.322	258.696	1.83054	7.60421e-06	docking protein 7 [Source:MGI Symbol;Acc:MGI:3584043]
ENSMUSG00000026958	Dpp7	207.205	302.992	1.46228	0.00301133	181.944	239.854	1.31828	0.0372362	247.92	280.186	1.13015	0.35434	dipeptidylpeptidase 7 [Source:MGI Symbol;Acc:MGI:1933213]
ENSMUSG00000025496	Drd4	2231.14	1064.15	0.476953	4.00124e-06	1188.87	1009.61	0.849221	0.305629	1750.31	1364.5	0.779575	0.112876	dopamine receptor D4 [Source:MGI Symbol;Acc:MGI:94926]
ENSMUSG00000027635	Dsn1	14.6305	17.6186	1.20424	0.635723	18.4503	21.3587	1.15764	0.693559	12.0393	27.2212	2.26103	0.00999822	DSN1, MIND kinetochore complex component, homolog (S. cerevisiae) [Source:MGI Symbol;Acc:MGI:1914184]
ENSMUSG00000049502	Dtx3l	29.8529	82.809	2.7739	0.000248432	66.3594	193.756	2.91979	2.78e-05	124.155	201.327	1.62158	0.0428171	deltex 3-like (Drosophila) [Source:MGI Symbol;Acc:MGI:2656973]
ENSMUSG00000024190	Dusp1	365.952	387.186	1.05802	0.734906	224.617	379.077	1.68766	0.000961558	378.355	226.579	0.598853	0.00113359	dual specificity phosphatase 1 [Source:MGI Symbol;Acc:MGI:105120]
ENSMUSG00000018648	Dusp14	197.662	115.711	0.585398	0.00049439	86.3519	60.2769	0.698038	0.0449258	91.1641	97.9179	1.07408	0.730768	dual specificity phosphatase 14 [Source:MGI Symbol;Acc:MGI:1927168]
ENSMUSG00000027368	Dusp2	0.537429	5.64885	10.5109	0.0186387	11.5066	36.2864	3.15352	0.00502695	3.13465	3.89481	1.2425	0.900927	dual specificity phosphatase 2 [Source:MGI Symbol;Acc:MGI:101911]
ENSMUSG00000039661	Dusp26	1014.73	1214.42	1.19679	0.0893335	1205.42	1402.41	1.16342	0.139959	1110.49	1507.63	1.35763	0.00306116	dual specificity phosphatase 26 (putative) [Source:MGI Symbol;Acc:MGI:1914209]
ENSMUSG00000034765	Dusp5	401.073	425.186	1.06012	0.775099	588.902	1164.55	1.97749	0.000555924	300.161	499.117	1.66283	0.0105084	dual specificity phosphatase 5 [Source:MGI Symbol;Acc:MGI:2685183]
ENSMUSG00000019960	Dusp6	178.108	301.723	1.69405	3.29763e-05	383.149	410.305	1.07087	0.555647	314.517	344.292	1.09467	0.454292	dual specificity phosphatase 6 [Source:MGI Symbol;Acc:MGI:1914853]
ENSMUSG00000053716	Dusp7	793.653	580.283	0.731154	0.00448828	606.806	572.352	0.943222	0.609128	570.312	486.927	0.853791	0.147087	dual specificity phosphatase 7 [Source:MGI Symbol;Acc:MGI:2387100]
ENSMUSG00000072675	Duxbl2	30.3794	8.7832	0.289117	0.00253241	13.0844	19.0258	1.45409	0.404321	21.5147	9.21541	0.428332	0.0488005	doubl homeobox B-like 2 [Source:MGI Symbol;Acc:MGI:3710620]
ENSMUSG00000040482	Dxo	180.116	162.582	0.902652	0.482895	130.651	192.59	1.47408	0.00762524	183.785	196.747	1.07053	0.63671	decapping exoribonuclease [Source:MGI Symbol;Acc:MGI:1890444]
ENSMUSG00000000579	Dynlt1c	226.056	179.61	0.794538	0.165716	125.605	96.2038	0.765924	0.143399	248.212	160.915	0.648296	0.00958188	dynein light chain Tctex-type 1C [Source:MGI Symbol;Acc:MGI:3807476]
ENSMUSG00000037259	Dzank1	1445.21	2118.86	1.46613	0.000940277	1656.57	1672.16	1.00941	0.946571	1585.28	1360.13	0.857975	0.221272	double zinc ribbon and ankyrin repeat domains 1 [Source:MGI Symbol;Acc:MGI:2139080]
ENSMUSG00000048747	E130114P18Rik	139.779	179.662	1.28533	0.0817858	151.845	149.901	0.987196	0.9472	146.413	208.857	1.42649	0.00917022	RIKEN cDNA E130114P18 gene [Source:MGI Symbol;Acc:MGI:2442873]
ENSMUSG00000066170	E230001N04Rik	9.79362	17.6186	1.79898	0.205081	42.0174	14.5083	0.345292	0.00869943	15.8572	16.3724	1.03249	0.961734	RIKEN cDNA E230001N04 gene [Source:MGI Symbol;Acc:MGI:2443549]
ENSMUSG00000035539	E230008N13Rik	65.6393	27.3867	0.41723	0.00022293	27.711	22.4956	0.811796	0.487554	23.8309	17.2505	0.72387	0.263824	RIKEN cDNA E230008N13 gene [Source:MGI Symbol;Acc:MGI:2685871]
ENSMUSG00000057469	E2f6	229.193	552.983	2.41274	4.80142e-14	564.615	925.705	1.63953	7.95e-06	579.09	1001.43	1.72932	4.53964e-07	E2F transcription factor 6 [Source:MGI Symbol;Acc:MGI:1354159]
ENSMUSG00000031168	Ebp	211.065	212.055	1.00469	1	185.519	379.344	2.04477	2.21e-08	215.882	292.829	1.35643	0.0165183	phenylalkylamine Ca2+ antagonist (emopamil) binding protein [Source:MGI Symbol;Acc:MGI:107822]
ENSMUSG00000021928	Ebpl	835.536	363.831	0.435447	2.52206e-06	945.297	542.852	0.574266	0.00154796	487.392	452.464	0.928336	0.614411	emopamil binding protein-like [Source:MGI Symbol;Acc:MGI:1915427]
ENSMUSG00000057530	Ece1	715.028	984.56	1.37695	0.00281947	791.13	875.567	1.10673	0.354884	933.021	744.137	0.797557	0.0368629	endothelin converting enzyme 1 [Source:MGI Symbol;Acc:MGI:1101357]
ENSMUSG00000028635	Edn2	12.9964	668.839	51.4634	3.66755e-40	496.343	755.855	1.52285	0.0626368	834.957	1497.21	1.79315	0.00750547	endothelin 2 [Source:MGI Symbol;Acc:MGI:95284]
ENSMUSG00000022122	Ednrb	108.707	148.365	1.36482	0.0397388	94.4261	202.13	2.14062	2.92e-07	126.648	169.299	1.33678	0.0402542	endothelin receptor type B [Source:MGI Symbol;Acc:MGI:102720]
ENSMUSG00000030321	Efcab12	26.6065	48.7885	1.83371	0.00958683	48.5139	43.4657	0.895944	0.656875	58.8828	44.5331	0.756301	0.178773	EF-hand calcium binding domain 12 [Source:MGI Symbol;Acc:MGI:2681834]
ENSMUSG00000020467	Efemp1	319.311	479.67	1.5022	0.00981366	456.729	452.631	0.991028	0.980351	523.627	604.144	1.15377	0.386932	epidermal growth factor-containing fibulin-like extracellular matrix protein 1 [Source:MGI Symbol;Acc:MGI:1339998]
ENSMUSG00000024909	Efemp2	92.7179	151.725	1.63641	0.000972849	154.894	172.008	1.11049	0.481769	169.808	206.307	1.21494	0.143657	epidermal growth factor-containing fibulin-like extracellular matrix protein 2 [Source:MGI Symbol;Acc:MGI:1891209]
ENSMUSG00000027954	Efna1	40.1512	59.9529	1.49318	0.050212	43.9864	40.6235	0.923546	0.767943	61.9949	99.6271	1.60702	0.00869044	ephrin A1 [Source:MGI Symbol;Acc:MGI:103236]
ENSMUSG00000042961	Egflam	2986.71	2028.05	0.679026	0.00100125	2044.44	2138.2	1.04586	0.711672	2048.06	2313.31	1.12951	0.327253	EGF-like, fibronectin type III and laminin G domains [Source:MGI Symbol;Acc:MGI:2146149]
ENSMUSG00000031987	Egln1	1173.61	891.96	0.760016	0.00918019	924.441	923.1	0.998549	0.999968	1048.03	1008.47	0.962259	0.660975	EGL nine homolog 1 (C. elegans) [Source:MGI Symbol;Acc:MGI:1932286]
ENSMUSG00000035105	Egln3	51.096	75.6075	1.47971	0.0525347	67.7949	89.8627	1.32551	0.157373	77.1276	143.183	1.85644	0.000573374	EGL nine homolog 3 (C. elegans) [Source:MGI Symbol;Acc:MGI:1932288]
ENSMUSG00000037868	Egr2	1.64499	8.73105	5.30767	0.00522428	132.655	181.011	1.36452	0.104044	39.6882	7.86992	0.198294	9.12282e-08	early growth response 2 [Source:MGI Symbol;Acc:MGI:95296]
ENSMUSG00000027293	Ehd4	270.837	306.074	1.13011	0.313887	492.514	759.079	1.54123	0.000141232	295.341	334.298	1.13191	0.283708	EH-domain containing 4 [Source:MGI Symbol;Acc:MGI:1919619]
ENSMUSG00000057561	Eif1a	536.618	502.063	0.935605	0.54619	894.588	1343.27	1.50155	0.00013288	486.78	716.226	1.47135	0.000494679	eukaryotic translation initiation factor 1A [Source:MGI Symbol;Acc:MGI:95298]
ENSMUSG00000006941	Eif1b	1017.86	1089.25	1.07013	0.511708	1026.66	1143.62	1.11392	0.2936	948.746	1261.37	1.32952	0.00629765	eukaryotic translation initiation factor 1B [Source:MGI Symbol;Acc:MGI:1916219]
ENSMUSG00000024079	Eif2ak2	31.9917	80.793	2.52543	0.00120516	68.8899	104.76	1.52068	0.111134	123.566	199.944	1.61812	0.0527967	eukaryotic translation initiation factor 2-alpha kinase 2 [Source:MGI Symbol;Acc:MGI:1353449]
ENSMUSG00000069049	Eif2s3y	437.825	422.614	0.965256	0.953592	313.855	202.978	0.646724	0.417005	0	108.088	Inf	3.30823e-10	eukaryotic translation initiation factor 2, subunit 3, structural gene Y-linked [Source:MGI Symbol;Acc:MGI:1349430]
ENSMUSG00000093661	Eif4e3	88.5383	150.421	1.69893	0.00285929	132.521	166.654	1.25757	0.200481	181.964	276.296	1.51841	0.0139197	eukaryotic translation initiation factor 4E member 3 [Source:MGI Symbol;Acc:MGI:1914142]
ENSMUSG00000048988	Elfn1	1555.21	1093.74	0.703275	0.00390333	860.089	743.405	0.864335	0.222348	950.499	1039.79	1.09394	0.491166	leucine rich repeat and fibronectin type III, extracellular 1 [Source:MGI Symbol;Acc:MGI:2442479]
ENSMUSG00000008398	Elk3	49.8795	92.0095	1.84464	0.00988831	74.5048	125.193	1.68033	0.0218736	114.09	159.735	1.40007	0.112728	ELK3, member of ETS oncogene family [Source:MGI Symbol;Acc:MGI:101762]
ENSMUSG00000001542	Ell2	101.008	99.8368	0.988403	0.94922	207.132	360.915	1.74244	0.00572771	103.294	119.082	1.15285	0.529834	elongation factor RNA polymerase II 2 [Source:MGI Symbol;Acc:MGI:2183438]
ENSMUSG00000035151	Elmod2	1253.89	888.379	0.708496	0.00111456	942.63	944.786	1.00229	0.963204	927.273	919.578	0.991701	0.90356	ELMO/CED-12 domain containing 2 [Source:MGI Symbol;Acc:MGI:2445165]
ENSMUSG00000006390	Elovl1	41.7962	82.9655	1.985	0.000180789	119.286	288.075	2.41499	1.38e-09	82.4396	127.476	1.5463	0.00380859	elongation of very long chain fatty acids (FEN1/Elo2, SUR4/Elo3, yeast)-like 1 [Source:MGI Symbol;Acc:MGI:1858959]
ENSMUSG00000032262	Elovl4	6256.37	4311.98	0.689214	0.000187777	4126.65	3428.97	0.830933	0.0640603	3685.3	3654.17	0.991553	0.874705	elongation of very long chain fatty acids (FEN1/Elo2, SUR4/Elo3, yeast)-like 4 [Source:MGI Symbol;Acc:MGI:1933331]
ENSMUSG00000021696	Elovl7	52.051	50.602	0.972161	0.926124	59.7004	116.875	1.95769	0.000210428	61.4506	43.7164	0.711407	0.0879638	ELOVL family member 7, elongation of long chain fatty acids (yeast) [Source:MGI Symbol;Acc:MGI:1921809]
ENSMUSG00000024053	Emilin2	3.24637	5.59669	1.72398	0.475671	8.66364	4.1281	0.476486	0.222386	3.08961	19.3089	6.24962	0.000216241	elastin microfibril interfacer 2 [Source:MGI Symbol;Acc:MGI:2389136]
ENSMUSG00000071647	Eml3	2176.44	1420.72	0.652772	3.44024e-05	1380.08	1305.32	0.945828	0.571895	1395.43	1274.34	0.913223	0.378793	echinoderm microtubule associated protein like 3 [Source:MGI Symbol;Acc:MGI:2387612]
ENSMUSG00000051166	Eml5	1478.92	1319.79	0.892398	0.421264	1297.01	1267.87	0.977537	0.850322	1344.85	918.521	0.682991	0.00829937	echinoderm microtubule associated protein like 5 [Source:MGI Symbol;Acc:MGI:2442513]
ENSMUSG00000030208	Emp1	16.7693	28.9915	1.72884	0.0672777	100.262	440.042	4.38892	3.36e-12	20.8539	30.9698	1.48508	0.126252	epithelial membrane protein 1 [Source:MGI Symbol;Acc:MGI:107941]
ENSMUSG00000004730	Emr1	7.08468	36.9231	5.21169	2.42195e-07	33.2191	34.5212	1.0392	0.917096	28.7825	61.8449	2.1487	0.00085375	EGF-like module containing, mucin-like, hormone receptor-like sequence 1 [Source:MGI Symbol;Acc:MGI:106912]
ENSMUSG00000039095	En2	10.8685	10.8574	0.998979	1	5.43701	19.953	3.66985	0.00281137	14.1979	9.39951	0.662034	0.34884	engrailed 2 [Source:MGI Symbol;Acc:MGI:95390]
ENSMUSG00000022468	Endou	15.1788	13.8874	0.914922	0.892607	22.871	23.4827	1.02675	0.981109	22.5583	97.6255	4.3277	5.66126e-06	endonuclease, polyU-specific [Source:MGI Symbol;Acc:MGI:97746]
ENSMUSG00000013155	Enkd1	213.204	133.799	0.627563	0.00118144	88.3565	85.9742	0.973039	0.875964	131.397	121.263	0.92288	0.578193	enkurin domain containing 1 [Source:MGI Symbol;Acc:MGI:2142593]
ENSMUSG00000022425	Enpp2	621.635	819.225	1.31786	0.0302267	908.074	849.655	0.935667	0.638564	634.004	433.392	0.683579	0.00379723	ectonucleotide pyrophosphatase/phosphodiesterase 2 [Source:MGI Symbol;Acc:MGI:1321390]
ENSMUSG00000038173	Enpp6	3.26817	13.395	4.09861	0.00627452	4.91109	7.83756	1.59589	0.437383	13.2894	17.6376	1.32719	0.483236	ectonucleotide pyrophosphatase/phosphodiesterase 6 [Source:MGI Symbol;Acc:MGI:2445171]
ENSMUSG00000019978	Epb4.1l2	9251.87	5786.56	0.625448	2.17122e-06	6084.45	5841.43	0.96006	0.680274	5589.41	4954.1	0.886337	0.206929	erythrocyte protein band 4.1-like 2 [Source:MGI Symbol;Acc:MGI:103009]
ENSMUSG00000028434	Epb4.1l4b	150.877	221.996	1.47137	0.00434928	199.698	214.845	1.07585	0.581204	225.035	236.852	1.05251	0.677146	erythrocyte protein band 4.1-like 4b [Source:MGI Symbol;Acc:MGI:1859149]
ENSMUSG00000006445	Epha2	30.4993	52.2358	1.71269	0.0420738	224.36	450.722	2.00892	0.000939074	79.2187	70.6732	0.892128	0.617639	Eph receptor A2 [Source:MGI Symbol;Acc:MGI:95278]
ENSMUSG00000026235	Epha4	509.261	725.901	1.4254	0.00987953	475.179	487.608	1.02616	0.890846	624.548	544.387	0.87165	0.344508	Eph receptor A4 [Source:MGI Symbol;Acc:MGI:98277]
ENSMUSG00000029245	Epha5	480.671	659.43	1.37189	0.00434958	604.247	606.665	1.004	0.978422	644.073	496.559	0.770967	0.0216272	Eph receptor A5 [Source:MGI Symbol;Acc:MGI:99654]
ENSMUSG00000038776	Ephx1	55.3955	96.3545	1.73939	0.00165143	68.2929	72.9308	1.06791	0.735804	112.972	105.722	0.935828	0.730292	epoxide hydrolase 1, microsomal [Source:MGI Symbol;Acc:MGI:95405]
ENSMUSG00000006154	Eps8l1	145.782	232.159	1.59251	0.431302	19.8146	123.609	6.23828	0.00409386	57.9819	70.9566	1.22377	0.745047	EPS8-like 1 [Source:MGI Symbol;Acc:MGI:1914675]
ENSMUSG00000021583	Erap1	110.693	206.145	1.86232	9.81923e-06	248.133	230.399	0.928531	0.593718	235.373	306.916	1.30395	0.0356903	endoplasmic reticulum aminopeptidase 1 [Source:MGI Symbol;Acc:MGI:1933403]
ENSMUSG00000029377	Ereg	0	0	NA	NA	3.36891	20.4915	6.08252	0.00361693	0.431721	0.896994	2.07772	0.948176	epiregulin [Source:MGI Symbol;Acc:MGI:107508]
ENSMUSG00000040857	Erf	201.599	194.326	0.963923	0.801842	220.956	306.951	1.3892	0.00995787	203.524	242.63	1.19215	0.193214	Ets2 repressor factor [Source:MGI Symbol;Acc:MGI:109637]
ENSMUSG00000028967	Errfi1	360.261	367.928	1.02128	0.869097	595.805	982.81	1.64955	5.52e-06	378.419	349.33	0.92313	0.490545	ERBB receptor feedback inhibitor 1 [Source:MGI Symbol;Acc:MGI:1921405]
ENSMUSG00000024293	Esco1	584.512	427.307	0.731049	0.00597439	547.382	472.078	0.862428	0.202007	404.408	403.531	0.997831	0.966044	establishment of cohesion 1 homolog 1 (S. cerevisiae) [Source:MGI Symbol;Acc:MGI:1925055]
ENSMUSG00000021255	Esrrb	7034.5	2534.98	0.360364	4.86017e-14	2580.05	2952.63	1.14441	0.313151	2686.09	1875.3	0.698152	0.00601925	estrogen related receptor, beta [Source:MGI Symbol;Acc:MGI:1346832]
ENSMUSG00000036617	Etl4	177.494	173.886	0.97967	0.88326	152.086	131.025	0.86152	0.295443	203.794	141.139	0.692556	0.00932399	enhancer trap locus 4 [Source:MGI Symbol;Acc:MGI:95454]
ENSMUSG00000019232	Etnppl	53.1258	49.9068	0.939408	0.751552	135.996	70.568	0.518896	0.000550936	31.5118	19.7998	0.62833	0.0583839	ethanolamine phosphate phospholyase [Source:MGI Symbol;Acc:MGI:1919010]
ENSMUSG00000032035	Ets1	70.6179	76.436	1.08239	0.711889	209.825	377.488	1.79906	0.000332816	81.3284	92.47	1.137	0.500597	E26 avian leukemia oncogene 1, 5' domain [Source:MGI Symbol;Acc:MGI:95455]
ENSMUSG00000022895	Ets2	209.384	338.918	1.61864	6.78352e-05	485.215	861.266	1.77502	3.96e-07	296.328	345.449	1.16576	0.189412	E26 avian leukemia oncogene 2, 3' domain [Source:MGI Symbol;Acc:MGI:95456]
ENSMUSG00000004151	Etv1	94.6136	144.35	1.52568	0.00865329	81.7685	74.0985	0.906198	0.591571	126.31	82.6834	0.654608	0.0077597	ets variant gene 1 [Source:MGI Symbol;Acc:MGI:99254]
ENSMUSG00000013089	Etv5	534.651	872.777	1.63242	7.88447e-06	691.808	582.613	0.842159	0.125229	548.576	530.819	0.96763	0.783794	ets variant gene 5 [Source:MGI Symbol;Acc:MGI:1096867]
ENSMUSG00000030199	Etv6	278.59	409.561	1.47012	0.00117831	408.408	582.913	1.42728	0.00195112	383.693	506.879	1.32105	0.0137607	ets variant gene 6 (TEL oncogene) [Source:MGI Symbol;Acc:MGI:109336]
ENSMUSG00000027963	Extl2	913.496	1229.04	1.34543	0.00457758	1272.71	1593.9	1.25237	0.0302369	1223.18	1637.36	1.33861	0.0050417	exostoses (multiple)-like 2 [Source:MGI Symbol;Acc:MGI:1889574]
ENSMUSG00000052397	Ezr	142.42	218.503	1.53422	0.00126224	400.951	662.602	1.65257	1.69e-05	229.1	275.881	1.20419	0.128126	ezrin [Source:MGI Symbol;Acc:MGI:98931]
ENSMUSG00000038235	F11r	46.0957	84.5703	1.83467	0.0011958	75.0663	56.1488	0.74799	0.134079	98.9313	120.734	1.22039	0.238098	F11 receptor [Source:MGI Symbol;Acc:MGI:1321398]
ENSMUSG00000028128	F3	64.4991	113.151	1.7543	0.0624059	215.997	710.77	3.29065	2.83e-05	122.33	116.184	0.949752	0.877561	coagulation factor III [Source:MGI Symbol;Acc:MGI:88381]
ENSMUSG00000097727	F630040K05Rik	321.439	72.7049	0.226186	7.68309e-23	81.2782	95.2483	1.17188	0.357088	101.957	38.7216	0.379783	3.03034e-08	RIKEN cDNA F630040K05 gene [Source:MGI Symbol;Acc:MGI:4437734]
ENSMUSG00000090942	F830016B08Rik	2.19332	3.29082	1.50038	0.767193	2.66515	2.12397	0.796942	0.959126	1.77193	24.2234	13.6707	3.07915e-06	RIKEN cDNA F830016B08 gene [Source:MGI Symbol;Acc:MGI:3588218]
ENSMUSG00000027530	Fabp12	1400.65	733.016	0.523339	2.32002e-08	591.071	552.608	0.934926	0.595198	667.543	695.075	1.04124	0.819665	fatty acid binding protein 12 [Source:MGI Symbol;Acc:MGI:1922747]
ENSMUSG00000032463	Faim	983.446	515.457	0.524133	6.36756e-07	514.232	327.232	0.636352	0.000596836	455.43	365.754	0.803095	0.0814302	Fas apoptotic inhibitory molecule [Source:MGI Symbol;Acc:MGI:1344387]
ENSMUSG00000037962	Fam101a	21.1777	15.6487	0.738922	0.400057	3.75255	15.1366	4.03369	0.00275909	23.921	29.1804	1.21986	0.563201	family with sequence similarity 101, member A [Source:MGI Symbol;Acc:MGI:1920371]
ENSMUSG00000026655	Fam107b	972.937	581.053	0.597216	2.57327e-06	704.908	474.203	0.672716	0.000419755	609.561	476.192	0.781204	0.0208497	family with sequence similarity 107, member B [Source:MGI Symbol;Acc:MGI:1913790]
ENSMUSG00000027459	Fam110a	241.336	139.94	0.579858	0.00144826	152.414	204.317	1.34054	0.0925819	182.527	185.681	1.01728	0.967583	family with sequence similarity 110, member A [Source:MGI Symbol;Acc:MGI:1921097]
ENSMUSG00000029851	Fam115c	24.4241	50.1847	2.05472	0.00228786	36.4457	40.3546	1.10725	0.702429	44.7074	49.306	1.10286	0.722206	family with sequence similarity 115, member C [Source:MGI Symbol;Acc:MGI:2385258]
ENSMUSG00000026796	Fam129b	519.958	709.105	1.36377	0.00689547	970.071	1179.79	1.21619	0.0813469	749.882	922.689	1.23045	0.0683012	family with sequence similarity 129, member B [Source:MGI Symbol;Acc:MGI:2442910]
ENSMUSG00000036800	Fam135b	273.894	433.779	1.58374	0.00325536	306.79	287.061	0.935693	0.660414	359.885	268.535	0.746169	0.0645659	family with sequence similarity 135, member B [Source:MGI Symbol;Acc:MGI:1917613]
ENSMUSG00000070044	Fam149a	1210.36	819.324	0.676926	0.00515615	665.779	585.009	0.878682	0.341988	622.108	557.364	0.895929	0.40368	family with sequence similarity 149, member A [Source:MGI Symbol;Acc:MGI:2387177]
ENSMUSG00000051000	Fam160a1	847.952	535.793	0.631868	0.000267503	555.868	576.215	1.0366	0.809145	490.895	479.407	0.976598	0.821038	family with sequence similarity 160, member A1 [Source:MGI Symbol;Acc:MGI:2444746]
ENSMUSG00000049811	Fam161a	1977.53	1050.23	0.531084	4.22047e-05	851.062	917.48	1.07804	0.62423	1165.97	768.199	0.658853	0.00632512	family with sequence similarity 161, member A [Source:MGI Symbol;Acc:MGI:1921123]
ENSMUSG00000035095	Fam167a	14.6087	31.7668	2.17451	0.00375841	194.843	132.64	0.680754	0.013672	51.0217	63.4359	1.24331	0.265066	family with sequence similarity 167, member A [Source:MGI Symbol;Acc:MGI:3606565]
ENSMUSG00000095595	Fam177a	578.535	360.674	0.623427	3.62341e-05	472.438	511.507	1.0827	0.477864	409.289	362.119	0.884751	0.277867	family with sequence similarity 177, member A [Source:MGI Symbol;Acc:MGI:1920635]
ENSMUSG00000045761	Fam179a	5.95532	7.12625	1.19662	0.861161	8.13773	29.0166	3.56568	9.23e-05	19.4011	127.481	6.57081	2.41721e-16	family with sequence similarity 179, member A [Source:MGI Symbol;Acc:MGI:2443498]
ENSMUSG00000096753	Fam181a	13.0291	18.2906	1.40383	0.331613	19.8502	24.6496	1.24178	0.558462	7.95115	25.3659	3.19022	0.000791685	family with sequence similarity 181, member A [Source:MGI Symbol;Acc:MGI:3647570]
ENSMUSG00000046500	Fam19a4	87.409	74.072	0.847419	0.388299	117.048	67.5768	0.577342	0.00146126	60.2718	64.6776	1.0731	0.734575	family with sequence similarity 19, member A4 [Source:MGI Symbol;Acc:MGI:2444563]
ENSMUSG00000029672	Fam3c	2749.47	1246.71	0.453437	2.3486e-14	1231.38	1141.86	0.927304	0.478374	1020	748.418	0.733747	0.00286268	family with sequence similarity 3, member C [Source:MGI Symbol;Acc:MGI:107892]
ENSMUSG00000044468	Fam46c	25.5535	53.4003	2.08975	0.00156605	34.9036	40.2648	1.1536	0.561117	46.3667	58.5827	1.26347	0.288706	family with sequence similarity 46, member C [Source:MGI Symbol;Acc:MGI:1921895]
ENSMUSG00000030956	Fam53b	1531.69	831.225	0.542684	8.20634e-09	945.592	694.078	0.734014	0.00366352	736.442	583.967	0.792958	0.0289876	family with sequence similarity 53, member B [Source:MGI Symbol;Acc:MGI:1925188]
ENSMUSG00000058966	Fam57b	9593.69	5652.12	0.58915	9.86545e-07	5256.44	5190.45	0.987445	0.865901	5510.63	4324.02	0.784669	0.0236863	family with sequence similarity 57, member B [Source:MGI Symbol;Acc:MGI:1916202]
ENSMUSG00000060568	Fam78b	502.605	766.399	1.52486	0.000122523	939.832	898.124	0.955621	0.644795	662.926	777.486	1.17281	0.137418	family with sequence similarity 78, member B [Source:MGI Symbol;Acc:MGI:2443050]
ENSMUSG00000007570	Fance	710.024	414.352	0.583575	1.59054e-06	670.053	719.501	1.0738	0.514895	428.033	453.186	1.05877	0.658236	Fanconi anemia, complementation group E [Source:MGI Symbol;Acc:MGI:1920025]
ENSMUSG00000025555	Farp1	161.931	266.932	1.64844	0.000145505	256.505	273.359	1.06571	0.662439	272.336	326.206	1.19781	0.147728	FERM, RhoGEF (Arhgef) and pleckstrin domain protein 1 (chondrocyte-derived) [Source:MGI Symbol;Acc:MGI:2446173]
ENSMUSG00000039753	Fbxl5	3430.03	2367.52	0.690232	0.000231211	2678.79	2885.78	1.07727	0.439872	2433.2	2553.68	1.04952	0.650334	F-box and leucine-rich repeat protein 5 [Source:MGI Symbol;Acc:MGI:2152883]
ENSMUSG00000089984	Fbxo24	22.2526	39.229	1.7629	0.0225575	29.2887	62.7005	2.14077	0.000595778	55.1813	94.5519	1.71348	0.00497344	F-box protein 24 [Source:MGI Symbol;Acc:MGI:1918426]
ENSMUSG00000073633	Fbxo36	69.5321	38.0355	0.54702	0.00405026	54.2278	45.8885	0.846217	0.458323	39.7782	42.7391	1.07443	0.80301	F-box protein 36 [Source:MGI Symbol;Acc:MGI:1289192]
ENSMUSG00000026415	Fcamr	8.12683	37.3635	4.59754	7.43839e-07	51.7761	46.8763	0.905367	0.674932	31.4179	45.7369	1.45576	0.116345	Fc receptor, IgA, IgM, high affinity [Source:MGI Symbol;Acc:MGI:1927803]
ENSMUSG00000058715	Fcer1g	8.13774	35.0285	4.30445	4.6219e-05	27.3553	32.696	1.19524	0.60375	39.2114	58.0918	1.4815	0.161644	Fc receptor, IgE, high affinity I, gamma polypeptide [Source:MGI Symbol;Acc:MGI:95496]
ENSMUSG00000026656	Fcgr2b	5.41789	15.1562	2.79744	0.0187776	9.18956	9.93157	1.08074	0.965578	10.1097	31.135	3.0797	0.000921904	Fc receptor, IgG, low affinity IIb [Source:MGI Symbol;Acc:MGI:95499]
ENSMUSG00000059498	Fcgr3	12.4699	43.6322	3.49901	3.90895e-06	39.459	44.7815	1.13489	0.608713	43.3671	74.2423	1.71195	0.00897466	Fc receptor, IgG, low affinity III [Source:MGI Symbol;Acc:MGI:95500]
ENSMUSG00000033319	Fem1c	1001.44	703.636	0.702625	0.00109548	729.306	676.007	0.926919	0.490216	719.312	681.635	0.947621	0.608874	fem-1 homolog c (C.elegans) [Source:MGI Symbol;Acc:MGI:2444737]
ENSMUSG00000037225	Fgf2	10.2875	129.187	12.5578	2.03595e-31	229.996	417.036	1.81323	3.14e-06	120.311	292.607	2.43209	4.76226e-11	fibroblast growth factor 2 [Source:MGI Symbol;Acc:MGI:95516]
ENSMUSG00000031565	Fgfr1	307.927	490.55	1.59307	0.00428243	542.951	539.473	0.993593	0.96801	492.926	536.649	1.0887	0.594056	fibroblast growth factor receptor 1 [Source:MGI Symbol;Acc:MGI:95522]
ENSMUSG00000028573	Fggy	35.8954	43.9972	1.22571	0.622686	12.5229	47.3242	3.77901	0.0015366	9.24631	24.384	2.63716	0.0232323	FGGY carbohydrate kinase domain containing [Source:MGI Symbol;Acc:MGI:1922828]
ENSMUSG00000039899	Fgl2	0.548329	15.3648	28.0212	2.08124e-05	110.524	666.579	6.03109	4.1e-07	21.9689	68.9406	3.1381	0.00256596	fibrinogen-like protein 2 [Source:MGI Symbol;Acc:MGI:103266]
ENSMUSG00000028874	Fgr	0.537429	11.1934	20.8277	3.88943e-05	17.3984	52.6491	3.02608	4.77e-05	9.20126	59.4987	6.46636	7.57198e-11	Gardner-Rasheed feline sarcoma viral (Fgr) oncogene homolog [Source:MGI Symbol;Acc:MGI:95527]
ENSMUSG00000051435	Fhad1	47.708	55.2137	1.15733	0.656192	85.5922	98.0298	1.14531	0.6533	88.9379	217.779	2.44866	0.00235282	forkhead-associated (FHA) phosphopeptide binding domain 1 [Source:MGI Symbol;Acc:MGI:1920323]
ENSMUSG00000034295	Fhod3	1302.2	839.29	0.644516	0.00959378	1353.99	1509.91	1.11516	0.525954	792.978	660.773	0.833281	0.284424	formin homology 2 domain containing 3 [Source:MGI Symbol;Acc:MGI:1925847]
ENSMUSG00000024222	Fkbp5	328.712	321.207	0.977169	0.913312	1129.69	617.638	0.546732	0.00250806	349.573	370.083	1.05867	0.776152	FK506 binding protein 5 [Source:MGI Symbol;Acc:MGI:104670]
ENSMUSG00000031328	Flna	711.528	1144.89	1.60906	0.000126162	1038.12	954.508	0.919458	0.469375	1303.57	1392.04	1.06787	0.583011	filamin, alpha [Source:MGI Symbol;Acc:MGI:95556]
ENSMUSG00000059714	Flot1	562.117	763.241	1.3578	0.00449465	754.918	1028.3	1.36214	0.00365222	862.815	1417.45	1.64282	2.23515e-06	flotillin 1 [Source:MGI Symbol;Acc:MGI:1100500]
ENSMUSG00000061981	Flot2	490.588	520.591	1.06116	0.610738	648.808	1022.3	1.57565	3.03e-05	596.05	832.967	1.39748	0.00196698	flotillin 2 [Source:MGI Symbol;Acc:MGI:103309]
ENSMUSG00000061175	Fnip2	645.409	500.122	0.774891	0.0256937	635.85	475.761	0.748228	0.0098896	462.499	346.88	0.750011	0.0142769	folliculin interacting protein 2 [Source:MGI Symbol;Acc:MGI:2683054]
ENSMUSG00000021250	Fos	698.39	781.851	1.11951	0.654992	1022.92	2598.83	2.5406	0.000218887	835.43	857.039	1.02587	0.920993	FBJ osteosarcoma oncogene [Source:MGI Symbol;Acc:MGI:95574]
ENSMUSG00000003545	Fosb	44.0768	66.0942	1.49952	0.133805	125.102	270.487	2.16213	0.00151888	55.1587	85.5585	1.55113	0.09756	FBJ osteosarcoma oncogene B [Source:MGI Symbol;Acc:MGI:95575]
ENSMUSG00000024912	Fosl1	49.9449	66.5114	1.3317	0.249137	371.932	977.755	2.62886	3.76e-06	57.3173	52.2803	0.91212	0.726248	fos-like antigen 1 [Source:MGI Symbol;Acc:MGI:107179]
ENSMUSG00000047604	Frat2	154.813	162.321	1.0485	0.720284	136.507	302.226	2.21399	9.63e-09	144.502	137.839	0.953888	0.763274	frequently rearranged in advanced T cell lymphomas 2 [Source:MGI Symbol;Acc:MGI:2673967]
ENSMUSG00000035615	Frmpd1	4098.59	2133.34	0.520506	1.37343e-05	2045.21	2748.73	1.34399	0.0483951	2558.4	2210.6	0.864057	0.310588	FERM and PDZ domain containing 1 [Source:MGI Symbol;Acc:MGI:2446274]
ENSMUSG00000049176	Frmpd4	203.531	207.639	1.02019	0.879235	179.315	177.512	0.989949	0.955318	179.667	123.647	0.688205	0.00780533	FERM and PDZ domain containing 4 [Source:MGI Symbol;Acc:MGI:3042378]
ENSMUSG00000027004	Frzb	326.167	351.056	1.07631	0.548679	352.659	253.644	0.719234	0.00698671	402.002	356.51	0.886837	0.293419	frizzled-related protein [Source:MGI Symbol;Acc:MGI:892032]
ENSMUSG00000025380	Fscn2	1490.05	714.285	0.479369	5.83817e-12	1189.27	827.254	0.695598	0.000641046	531.503	466.358	0.877433	0.22053	fascin homolog 2, actin-bundling protein, retinal (Strongylocentrotus purpuratus) [Source:MGI Symbol;Acc:MGI:2443337]
ENSMUSG00000021765	Fst	4.35393	10.2085	2.34465	0.0912371	9.29627	29.9445	3.22113	0.0011757	11.0182	19.9415	1.80986	0.0989385	follistatin [Source:MGI Symbol;Acc:MGI:95586]
ENSMUSG00000036570	Fxyd1	217.34	362.846	1.66949	3.26307e-05	303.377	349.727	1.15278	0.232218	391.415	562.614	1.43738	0.00167884	FXYD domain-containing ion transport regulator 1 [Source:MGI Symbol;Acc:MGI:1889273]
ENSMUSG00000057092	Fxyd3	0.537429	7.02195	13.0658	0.00455983	9.2607	5.74355	0.620207	0.399979	11.9492	21.0839	1.76446	0.148072	FXYD domain-containing ion transport regulator 3 [Source:MGI Symbol;Acc:MGI:107497]
ENSMUSG00000044674	Fzd1	108.093	190.571	1.76303	0.00290367	239.035	182.236	0.762383	0.143334	183.939	215.527	1.17173	0.387375	frizzled homolog 1 (Drosophila) [Source:MGI Symbol;Acc:MGI:1196625]
ENSMUSG00000081683	Fzd10	95.4813	108.875	1.14027	0.430447	180.232	65.8415	0.365316	4.51e-10	130.601	79.0954	0.605628	0.00134131	frizzled homolog 10 (Drosophila) [Source:MGI Symbol;Acc:MGI:2136761]
ENSMUSG00000007989	Fzd3	163.717	243.74	1.48879	0.00325595	174.332	175.568	1.00709	0.988079	183.053	182.367	0.996256	0.984749	frizzled homolog 3 (Drosophila) [Source:MGI Symbol;Acc:MGI:108476]
ENSMUSG00000049791	Fzd4	144.548	97.554	0.674892	0.00936765	147.859	197.166	1.33348	0.0446306	114.631	98.1399	0.856139	0.306783	frizzled homolog 4 (Drosophila) [Source:MGI Symbol;Acc:MGI:108520]
ENSMUSG00000041075	Fzd7	69.434	132.866	1.91356	9.63352e-05	89.5074	42.7475	0.477586	6.29e-05	144.254	156.676	1.08611	0.556565	frizzled homolog 7 (Drosophila) [Source:MGI Symbol;Acc:MGI:108570]
ENSMUSG00000031714	Gab1	252.288	354.504	1.40515	0.00520559	280.237	336.448	1.20058	0.135375	412.183	428.619	1.03988	0.713119	growth factor receptor bound protein 2-associated protein 1 [Source:MGI Symbol;Acc:MGI:108088]
ENSMUSG00000039809	Gabbr2	1155.09	1495.03	1.2943	0.0134599	1261.9	1283.54	1.01715	0.902599	1378.6	1013.73	0.735335	0.00363509	gamma-aminobutyric acid (GABA) B receptor, 2 [Source:MGI Symbol;Acc:MGI:2386030]
ENSMUSG00000036390	Gadd45a	235.195	119.599	0.508508	6.10401e-07	293.222	557.096	1.89991	1.18e-07	130.259	165.206	1.26829	0.0900925	growth arrest and DNA-damage-inducible 45 alpha [Source:MGI Symbol;Acc:MGI:107799]
ENSMUSG00000015312	Gadd45b	95.3723	203.723	2.13608	1.64503e-08	975.635	2235.54	2.29136	5.95e-15	225.44	458.526	2.03392	1.11881e-09	growth arrest and DNA-damage-inducible 45 beta [Source:MGI Symbol;Acc:MGI:107776]
ENSMUSG00000021453	Gadd45g	117.647	131.07	1.1141	0.494645	235.623	621.322	2.63693	1.74e-10	132.985	305.462	2.29698	7.69331e-08	growth arrest and DNA-damage-inducible 45 gamma [Source:MGI Symbol;Acc:MGI:1346325]
ENSMUSG00000024907	Gal	7.63301	16.4772	2.15867	0.043561	20.1347	21.3587	1.06079	0.897768	15.0614	34.9495	2.32047	0.00459413	galanin [Source:MGI Symbol;Acc:MGI:95637]
ENSMUSG00000015027	Galns	75.4547	111.569	1.47862	0.0159459	129.713	145.833	1.12427	0.445202	120.581	186.819	1.54932	0.00255006	galactosamine (N-acetyl)-6-sulfate sulfatase [Source:MGI Symbol;Acc:MGI:1355303]
ENSMUSG00000060988	Galnt13	803.624	1112.64	1.38453	0.00219758	1136.83	1155.86	1.01674	0.864949	1080.16	1024.12	0.948125	0.616434	UDP-N-acetyl-alpha-D-galactosamine:polypeptide N-acetylgalactosaminyltransferase 13 [Source:MGI Symbol;Acc:MGI:2139447]
ENSMUSG00000090035	Galnt4	751.93	459.207	0.610704	0.00582066	329.732	324.843	0.985173	0.928491	405.122	418.393	1.03276	0.879257	UDP-N-acetyl-alpha-D-galactosamine:polypeptide N-acetylgalactosaminyltransferase 4 [Source:MGI Symbol;Acc:MGI:894692]
ENSMUSG00000029777	Gars	944.678	1053.66	1.11536	0.299072	1273.8	1413.63	1.10977	0.304202	1073.46	1488.15	1.38631	0.00171061	glycyl-tRNA synthetase [Source:MGI Symbol;Acc:MGI:2449057]
ENSMUSG00000031451	Gas6	2872.17	2089.73	0.727577	0.0016672	2094.07	1980.84	0.945926	0.578252	1994.71	1769.22	0.886956	0.225884	growth arrest specific 6 [Source:MGI Symbol;Acc:MGI:95660]
ENSMUSG00000033066	Gas7	2055.62	1155.75	0.562238	3.10513e-08	901.113	832.821	0.924214	0.434614	1300.84	983.604	0.756131	0.00757318	growth arrest specific 7 [Source:MGI Symbol;Acc:MGI:1202388]
ENSMUSG00000027199	Gatm	33.604	59.8255	1.78031	0.00476355	41.776	59.7384	1.42997	0.0718215	117.675	183.491	1.5593	0.00360593	glycine amidinotransferase (L-arginine:glycine amidinotransferase) [Source:MGI Symbol;Acc:MGI:1914342]
ENSMUSG00000054588	Gbp10	10.8358	37.8038	3.48879	0.00537783	32.9701	165.963	5.03374	4.64e-05	69.3379	366.406	5.28435	1.5124e-05	guanylate-binding protein 10 [Source:MGI Symbol;Acc:MGI:4359647]
ENSMUSG00000028270	Gbp2	22.7791	144.239	6.33208	5.30981e-05	200.229	1058.03	5.28411	0.000103656	198.737	244.089	1.2282	0.617987	guanylate binding protein 2 [Source:MGI Symbol;Acc:MGI:102772]
ENSMUSG00000028268	Gbp3	20.0375	82.2413	4.10438	8.23372e-06	69.9062	233.988	3.34718	1.34e-05	114.477	217.236	1.89764	0.0171449	guanylate binding protein 3 [Source:MGI Symbol;Acc:MGI:1926263]
ENSMUSG00000079363	Gbp4	9.20169	15.417	1.67545	0.341105	12.5229	21.3587	1.70557	0.275419	16.7657	62.4116	3.72257	0.00243268	guanylate binding protein 4 [Source:MGI Symbol;Acc:MGI:97072]
ENSMUSG00000079362	Gbp6	27.1113	113.046	4.16972	0.000104208	94.4617	385.173	4.07756	4.02e-05	183.59	908.329	4.9476	2.81364e-06	guanylate binding protein 6 [Source:MGI Symbol;Acc:MGI:2140937]
ENSMUSG00000040253	Gbp7	59.6622	138.805	2.32652	0.0394961	104.035	320.738	3.08298	0.0047976	195.926	412.261	2.10417	0.0573694	guanylate binding protein 7 [Source:MGI Symbol;Acc:MGI:2444421]
ENSMUSG00000029298	Gbp9	13.5447	49.2579	3.63669	6.68095e-05	29.8502	53.8459	1.80387	0.0433986	66.9503	127.986	1.91166	0.0106141	guanylate-binding protein 9 [Source:MGI Symbol;Acc:MGI:3605620]
ENSMUSG00000059434	Gckr	214.573	420.436	1.9594	0.000299582	208.441	305.578	1.46602	0.0397111	434.088	511.095	1.1774	0.348859	glucokinase regulatory protein [Source:MGI Symbol;Acc:MGI:1096345]
ENSMUSG00000021360	Gcnt2	98.4083	128.515	1.30594	0.157718	367.021	730.208	1.98955	4.04e-05	124.129	169.342	1.36424	0.0858631	glucosaminyl (N-acetyl) transferase 2, I-branching enzyme [Source:MGI Symbol;Acc:MGI:1100870]
ENSMUSG00000025352	Gdf11	246.006	361.786	1.47064	0.0018454	256.228	291.995	1.13959	0.311863	283.189	308.078	1.08789	0.485915	growth differentiation factor 11 [Source:MGI Symbol;Acc:MGI:1338027]
ENSMUSG00000051235	Gen1	7.61121	6.24562	0.820582	0.748558	2.24594	11.4871	5.1146	0.00563828	11.0182	12.5201	1.1363	0.851754	Gen homolog 1, endonuclease (Drosophila) [Source:MGI Symbol;Acc:MGI:2443149]
ENSMUSG00000025858	Get4	1022.35	713.225	0.697632	0.000760444	983.862	926.716	0.941917	0.578979	754.81	789.184	1.04554	0.710253	golgi to ER traffic protein 4 homolog (S. cerevisiae) [Source:MGI Symbol;Acc:MGI:1914854]
ENSMUSG00000020932	Gfap	309.474	1663.64	5.37569	4.35735e-21	3959.24	6979.11	1.76274	0.000658423	2837.35	4358.17	1.536	0.0108578	glial fibrillary acidic protein [Source:MGI Symbol;Acc:MGI:95697]
ENSMUSG00000013150	Gfod2	193.21	239.07	1.23736	0.101616	247.699	303.84	1.22665	0.111782	211.062	292.414	1.38544	0.00816966	glucose-fructose oxidoreductase domain containing 2 [Source:MGI Symbol;Acc:MGI:1917825]
ENSMUSG00000018415	Gid4	983.268	718.277	0.730499	0.00354177	760.05	681.39	0.896506	0.317585	818.739	851.204	1.03965	0.728609	GID complex subunit 4, VID24 homolog (S. cerevisiae) [Source:MGI Symbol;Acc:MGI:1914021]
ENSMUSG00000031821	Gins2	11.9324	13.4471	1.12694	0.810279	19.0117	61.0551	3.21144	8.22e-06	16.4466	38.9246	2.36672	0.00129767	GINS complex subunit 2 (Psf2 homolog) [Source:MGI Symbol;Acc:MGI:1921019]
ENSMUSG00000036395	Glb1l2	1919.46	690.003	0.359478	1.16882e-21	1216.85	835.029	0.686223	0.000349592	800.017	504.744	0.630917	1.23696e-05	galactosidase, beta 1-like 2 [Source:MGI Symbol;Acc:MGI:2388283]
ENSMUSG00000031966	Glb1l3	93.869	4.61176	0.0491297	1.27789e-19	8.66364	4.15806	0.479944	0.171523	6.22426	0	0	0.000435568	galactosidase, beta 1 like 3 [Source:MGI Symbol;Acc:MGI:1918143]
ENSMUSG00000024827	Gldc	297.883	561.268	1.88419	4.98646e-08	474.661	573.396	1.20801	0.0890084	519.569	718.808	1.38347	0.00373651	glycine decarboxylase [Source:MGI Symbol;Acc:MGI:1341155]
ENSMUSG00000082100	Glns-ps1	1705.01	1677.14	0.983653	0.870266	1321.61	1262.33	0.955141	0.637255	1215.65	816.246	0.671448	0.000171082	glutamine synthetase pseudogene 1 [Source:MGI Symbol;Acc:MGI:95740]
ENSMUSG00000024026	Glo1	2177.53	2461.38	1.13036	0.284077	3084.87	4216.33	1.36678	0.00623991	2448.21	3723.16	1.52077	0.000261763	glyoxalase 1 [Source:MGI Symbol;Acc:MGI:95742]
ENSMUSG00000031286	Glt28d2	99.8679	42.3112	0.423672	4.62007e-05	108.926	166.684	1.53025	0.0231177	69.9686	76.2628	1.08996	0.731643	glycosyltransferase 28 domain containing 2 [Source:MGI Symbol;Acc:MGI:2443773]
ENSMUSG00000041560	Gltscr2	1827.11	1228.13	0.672168	0.00112306	1509.9	1709.1	1.13193	0.290527	1148.07	1246.43	1.08567	0.517298	glioma tumor suppressor candidate region gene 2 [Source:MGI Symbol;Acc:MGI:2154441]
ENSMUSG00000026473	Glul	23607.8	22831.9	0.967137	0.734848	21117.9	19606	0.928404	0.491827	16923.6	13004.2	0.768403	0.00721796	glutamate-ammonia ligase (glutamine synthetase) [Source:MGI Symbol;Acc:MGI:95739]
ENSMUSG00000022491	Glycam1	0.537429	19.1191	35.575	0.00903957	24.4132	29.1656	1.19466	0.845975	19.3072	9.52224	0.493196	0.488602	glycosylation dependent cell adhesion molecule 1 [Source:MGI Symbol;Acc:MGI:95759]
ENSMUSG00000057802	Gm10030	2.69804	23.5513	8.72901	3.25147e-06	4.31404	7.89748	1.83065	0.30996	21.6498	22.5711	1.04255	0.91187	predicted gene 10030 [Source:MGI Symbol;Acc:MGI:3641798]
ENSMUSG00000094627	Gm10182	868.577	533.227	0.613908	0.00193714	770.764	684.377	0.88792	0.485287	496.166	464.625	0.936432	0.647962	predicted pseudogene 10182 [Source:MGI Symbol;Acc:MGI:3704327]
ENSMUSG00000066878	Gm10184	252.775	144.604	0.572069	7.05337e-05	124.411	69.9995	0.562648	0.000362446	96.1383	103.975	1.08151	0.690529	predicted pseudogene 10184 [Source:MGI Symbol;Acc:MGI:3704480]
ENSMUSG00000069083	Gm10259	224.018	112.994	0.504397	5.22268e-06	83.9001	64.5256	0.769077	0.132571	72.3299	99.1831	1.37126	0.0679523	predicted pseudogene 10259 [Source:MGI Symbol;Acc:MGI:3704211]
ENSMUSG00000069682	Gm10275	103.565	74.2575	0.717017	0.0502583	104.497	99.4048	0.951267	0.817526	63.4252	103.829	1.63703	0.00350049	predicted pseudogene 10275 [Source:MGI Symbol;Acc:MGI:3704354]
ENSMUSG00000070713	Gm10282	649.889	431.09	0.663328	0.000586874	611.768	528.943	0.864615	0.244333	408.996	383.018	0.936485	0.571272	predicted pseudogene 10282 [Source:MGI Symbol;Acc:MGI:3704312]
ENSMUSG00000097430	Gm10544	66.2203	21.0137	0.31733	4.63172e-06	10.8384	18.4274	1.70019	0.14363	24.2401	19.9415	0.822664	0.525775	predicted gene 10544 [Source:MGI Symbol;Acc:MGI:3642892]
ENSMUSG00000073656	Gm10558	2.73075	5.64885	2.06861	0.355853	2.1748	14.1196	6.49235	0.00301913	0.885963	5.8729	6.62883	0.0279919	predicted gene 10558 [Source:MGI Symbol;Acc:MGI:3642906]
ENSMUSG00000087603	Gm11339	4.89136	1.91772	0.392062	0.285323	3.29777	1.55553	0.47169	0.554363	7.06518	0.448497	0.0634799	0.00759909	predicted gene 11339 [Source:MGI Symbol;Acc:MGI:3652101]
ENSMUSG00000086688	Gm11560	277.9	172.356	0.62021	0.00031614	185.732	188.759	1.0163	0.904291	179.321	185.842	1.03636	0.812177	predicted gene 11560 [Source:MGI Symbol;Acc:MGI:3652066]
ENSMUSG00000081958	Gm11594	80.2698	44.5128	0.55454	0.00373332	39.8502	35.5083	0.891044	0.676486	41.6177	38.0276	0.913735	0.728235	predicted gene 11594 [Source:MGI Symbol;Acc:MGI:3650496]
ENSMUSG00000081965	Gm11620	10.8576	1.3731	0.126464	0.00260062	3.78812	5.23503	1.38196	0.742167	8.74702	4.15921	0.4755	0.219577	predicted gene 11620 [Source:MGI Symbol;Acc:MGI:3650770]
ENSMUSG00000086298	Gm11716	0.537429	2.35803	4.38762	0.367547	1.12297	2.60253	2.31754	0.553853	0.885963	10.542	11.8989	0.0029747	predicted gene 11716 [Source:MGI Symbol;Acc:MGI:3649215]
ENSMUSG00000087057	Gm11730	0.537429	0.932782	1.73564	1	4.87552	11.4871	2.35608	0.131568	2.70293	13.8042	5.10711	0.00356706	predicted gene 11730 [Source:MGI Symbol;Acc:MGI:3650941]
ENSMUSG00000075410	Gm11744	2559.81	1217.75	0.475719	1.84347e-07	1371.12	1341.27	0.978228	0.889831	1170.07	1015.88	0.868221	0.293323	predicted gene 11744 [Source:MGI Symbol;Acc:MGI:3649529]
ENSMUSG00000086306	Gm11754	26.0364	6.03701	0.231868	0.000492244	3.78812	3.64954	0.963417	1	11.495	4.28194	0.372505	0.0483443	predicted gene 11754 [Source:MGI Symbol;Acc:MGI:3651697]
ENSMUSG00000081660	Gm11787	1.09666	8.99182	8.19929	0.00507896	4.34961	9.99149	2.2971	0.150997	7.45186	10.0935	1.35449	0.60692	predicted gene 11787 [Source:MGI Symbol;Acc:MGI:3702103]
ENSMUSG00000084941	Gm11944	30.4666	19.6927	0.646371	0.171053	21.0087	17.3804	0.827297	0.591979	26.4212	10.4806	0.396673	0.00714375	predicted gene 11944 [Source:MGI Symbol;Acc:MGI:3702312]
ENSMUSG00000079889	Gm11951	0.537429	6.86549	12.7747	0.00568744	6.48884	14.0297	2.16213	0.121065	6.1567	8.88964	1.4439	0.496825	predicted gene 11951 [Source:MGI Symbol;Acc:MGI:3650315]
ENSMUSG00000056288	Gm11961	175.693	65.9146	0.375169	0.00344983	40.9376	52.3203	1.27805	0.491516	61.5895	18.4732	0.299942	0.00106255	predicted gene 11961 [Source:MGI Symbol;Acc:MGI:3652303]
ENSMUSG00000082454	Gm12183	2093.94	1488.68	0.710946	0.00989519	1722.12	2066.31	1.19987	0.155174	1525.24	1450.51	0.951003	0.706711	predicted gene 12183 [Source:MGI Symbol;Acc:MGI:3652175]
ENSMUSG00000097886	Gm12302	219.149	260.501	1.1887	0.1932	186.954	158.486	0.847724	0.240012	201.042	133.859	0.665826	0.00379756	predicted gene 12302 [Source:MGI Symbol;Acc:MGI:3650209]
ENSMUSG00000083899	Gm12346	4333.94	2875.79	0.663551	4.74408e-05	3041.98	3033.83	0.99732	0.998511	2718.27	2693.65	0.990944	0.898187	predicted gene 12346 [Source:MGI Symbol;Acc:MGI:3649810]
ENSMUSG00000078721	Gm12429	8.66426	7.61872	0.879327	0.845874	2.1748	11.0984	5.10318	0.0096045	7.04266	5.81153	0.825189	0.778051	predicted gene 12429 [Source:MGI Symbol;Acc:MGI:3651059]
ENSMUSG00000082194	Gm12444	16.2537	37.6242	2.31481	0.00382499	28.059	25.5767	0.911533	0.775444	19.0369	26.3242	1.3828	0.27293	predicted gene 12444 [Source:MGI Symbol;Acc:MGI:3650375]
ENSMUSG00000086517	Gm12534	0	2.74619	Inf	0.0610803	7.99545	40.2048	5.02847	5.67e-05	0	2.30385	Inf	0.0629378	predicted gene 12534 [Source:MGI Symbol;Acc:MGI:3650303]
ENSMUSG00000054779	Gm12541	5.97712	210.64	35.2411	2.39463e-29	159.622	273.928	1.71611	0.012888	214.861	418.029	1.94558	0.00209975	predicted gene 12541 [Source:MGI Symbol;Acc:MGI:3649376]
ENSMUSG00000084401	Gm12586	14.1694	18.76	1.32398	0.562855	5.0178	5.14515	1.02538	1	15.9699	2.36522	0.148105	0.000811477	predicted gene 12586 [Source:MGI Symbol;Acc:MGI:3649692]
ENSMUSG00000063314	Gm12657	410.583	389.908	0.949645	0.729019	449.559	481.142	1.07025	0.597533	330.644	552.351	1.67053	0.000152908	predicted gene 12657 [Source:MGI Symbol;Acc:MGI:3651714]
ENSMUSG00000085873	Gm12750	22.8118	45.8628	2.01048	0.00405294	69.459	58.4525	0.841539	0.435374	38.9599	90.3314	2.31858	2.86123e-05	predicted gene 12750 [Source:MGI Symbol;Acc:MGI:3651956]
ENSMUSG00000085304	Gm12802	3.25727	122.768	37.6905	1.71902e-25	134.81	194.565	1.44325	0.0838465	142.509	197.46	1.3856	0.12198	predicted gene 12802 [Source:MGI Symbol;Acc:MGI:3649683]
ENSMUSG00000086417	Gm12996	14.6632	3.62682	0.247342	0.0078799	5.96292	8.34608	1.39966	0.600145	7.06518	4.66907	0.660856	0.534987	predicted gene 12996 [Source:MGI Symbol;Acc:MGI:3650481]
ENSMUSG00000085968	Gm13027	111.898	46.5348	0.415866	4.95494e-06	32.6932	43.107	1.31853	0.245464	50.2296	21.6552	0.431123	0.000197421	predicted gene 13027 [Source:MGI Symbol;Acc:MGI:3651912]
ENSMUSG00000070271	Gm13268	27.1222	5.05207	0.186271	4.06195e-06	34.7613	31.2604	0.899287	0.739144	19.6488	30.8092	1.56799	0.0968293	predicted gene 13268 [Source:MGI Symbol;Acc:MGI:3651947]
ENSMUSG00000075514	Gm13375	89.9653	53.9218	0.599362	0.00532379	58.613	51.7818	0.883453	0.558714	61.7659	60.3343	0.976822	0.967356	predicted gene 13375 [Source:MGI Symbol;Acc:MGI:3649913]
ENSMUSG00000075391	Gm13443	336.839	401.531	1.19206	0.259941	479.409	777.3	1.62137	0.00138795	415.153	594.391	1.43174	0.0190767	predicted gene 13443 [Source:MGI Symbol;Acc:MGI:3649615]
ENSMUSG00000082536	Gm13456	1432.52	1350.31	0.94261	0.5864	1527.91	1612.98	1.05567	0.583172	1323.98	1767.81	1.33522	0.00637149	predicted gene 13456 [Source:MGI Symbol;Acc:MGI:3651389]
ENSMUSG00000083287	Gm13502	90.5136	39.3564	0.434812	0.00174722	88.4632	95.5156	1.07972	0.754973	40.7318	42.555	1.04476	0.908758	predicted gene 13502 [Source:MGI Symbol;Acc:MGI:3649894]
ENSMUSG00000078186	Gm13821	0.537429	16.5062	30.7133	0.0010368	5.96292	10.0814	1.69067	0.533445	24.4241	35.4169	1.45008	0.567814	predicted gene 13821 [Source:MGI Symbol;Acc:MGI:3652003]
ENSMUSG00000086421	Gm14091	27.1003	4.17144	0.153926	7.22789e-05	3.85926	1.55553	0.403064	0.367544	5.77002	0	0	0.00151645	predicted gene 14091 [Source:MGI Symbol;Acc:MGI:3650488]
ENSMUSG00000087617	Gm14268	106.415	43.4757	0.408548	0.00186134	83.6156	78.0161	0.933033	0.816618	88.431	117.227	1.32563	0.300301	predicted gene 14268 [Source:MGI Symbol;Acc:MGI:3649848]
ENSMUSG00000080880	Gm14278	207.521	112.502	0.54212	2.63016e-05	135.47	138.265	1.02063	0.908366	112.495	95.0194	0.844656	0.278563	predicted gene 14278 [Source:MGI Symbol;Acc:MGI:3650108]
ENSMUSG00000086605	Gm14290	3208.36	1917.34	0.597609	0.00444421	2377	2850.27	1.1991	0.321356	1577.66	1400.26	0.887555	0.501837	predicted gene 14290 [Source:MGI Symbol;Acc:MGI:3649702]
ENSMUSG00000084348	Gm14608	85.8621	38.9161	0.45324	0.000141631	34.1642	30.1834	0.88348	0.663153	42.9805	28.6281	0.666072	0.080882	predicted gene 14608 [Source:MGI Symbol;Acc:MGI:3705697]
ENSMUSG00000081603	Gm14681	37.9252	30.9092	0.815004	0.425172	65.7344	34.85	0.530163	0.00430695	42.5713	42.0876	0.988638	0.9532	predicted gene 14681 [Source:MGI Symbol;Acc:MGI:3705734]
ENSMUSG00000071748	Gm14698	537.218	306.943	0.571356	3.00321e-06	335.133	299.533	0.893772	0.370276	310.748	248.621	0.800075	0.0646498	predicted gene 14698 [Source:MGI Symbol;Acc:MGI:3709613]
ENSMUSG00000086907	Gm15298	134.754	126.522	0.938915	0.677544	100.943	85.0763	0.842816	0.292996	173.806	115.881	0.666726	0.00502356	predicted gene 15298 [Source:MGI Symbol;Acc:MGI:3705276]
ENSMUSG00000085204	Gm15327	4.85866	8.93966	1.83994	0.397677	2.1748	15.3164	7.04266	0.00550498	6.9751	7.54415	1.08158	0.981183	predicted gene 15327 [Source:MGI Symbol;Acc:MGI:3705295]
ENSMUSG00000086942	Gm15489	17.3721	3.52252	0.202768	0.00267168	4.38518	2.66245	0.607148	0.592483	8.83711	3.20085	0.362205	0.096054	predicted gene 15489 [Source:MGI Symbol;Acc:MGI:3705099]
ENSMUSG00000086769	Gm15587	58.729	44.9069	0.764646	0.246135	14.6266	10.9187	0.746495	0.475102	82.2369	38.1503	0.463908	0.000952894	predicted gene 15587 [Source:MGI Symbol;Acc:MGI:3783035]
ENSMUSG00000089855	Gm15662	1418.42	1389.29	0.979462	0.899372	1406.3	870.395	0.618924	0.00743685	1366.31	1113.26	0.814792	0.271031	predicted gene 15662 [Source:MGI Symbol;Acc:MGI:3783104]
ENSMUSG00000085282	Gm15663	39.0328	76.6446	1.9636	0.0010665	51.5271	37.3335	0.72454	0.137664	62.1751	54.5228	0.876923	0.554137	predicted gene 15663 [Source:MGI Symbol;Acc:MGI:3783105]
ENSMUSG00000086013	Gm15706	253.631	131.806	0.519676	0.000123441	182.62	169.436	0.927806	0.677735	164.973	154.154	0.934421	0.670871	predicted gene 15706 [Source:MGI Symbol;Acc:MGI:3783146]
ENSMUSG00000062353	Gm15772	241.666	57.9078	0.239619	2.03489e-10	236.207	231.386	0.979587	0.950847	185.504	202.847	1.09349	0.683428	predicted gene 15772 [Source:MGI Symbol;Acc:MGI:3805541]
ENSMUSG00000086706	Gm15848	1.63409	22.0508	13.4942	4.65918e-07	16.6947	15.2265	0.912059	0.834838	17.6517	20.6354	1.16903	0.69309	predicted gene 15848 [Source:MGI Symbol;Acc:MGI:3802054]
ENSMUSG00000087063	Gm15857	51.4591	14.096	0.273927	2.16578e-06	26.7303	31.2604	1.16947	0.581974	26.6239	20.6354	0.775071	0.379565	predicted gene 15857 [Source:MGI Symbol;Acc:MGI:3801821]
ENSMUSG00000090080	Gm15872	29.3046	17.2826	0.589756	0.0997956	10.9452	2.66245	0.243254	0.0092855	21.2181	9.52224	0.44878	0.025751	predicted gene 15872 [Source:MGI Symbol;Acc:MGI:3801847]
ENSMUSG00000080893	Gm15920	117.077	85.4278	0.729675	0.0509696	109.685	101.08	0.921547	0.650795	71.4214	111.151	1.55627	0.00809754	predicted gene 15920 [Source:MGI Symbol;Acc:MGI:3801934]
ENSMUSG00000087168	Gm15983	130.367	386.444	2.96427	2.13251e-12	275.496	320.116	1.16196	0.328782	447.201	609.758	1.3635	0.0319029	predicted gene 15983 [Source:MGI Symbol;Acc:MGI:3805549]
ENSMUSG00000090199	Gm16029	10.8467	0.932782	0.085997	0.000905144	5.36587	5.77351	1.07597	1	6.22426	4.28194	0.687943	0.617357	predicted gene 16029 [Source:MGI Symbol;Acc:MGI:3801714]
ENSMUSG00000089890	Gm16055	84.6237	7.95473	0.0940011	1.79989e-15	10.9452	10.9187	0.997579	1	14.0628	3.38495	0.240702	0.00117695	predicted gene 16055 [Source:MGI Symbol;Acc:MGI:3801818]
ENSMUSG00000087502	Gm16091	2.70894	4.76822	1.76018	0.587424	2.70072	2.06405	0.76426	0.962787	5.67993	0	0	0.00431518	predicted gene 16091 [Source:MGI Symbol;Acc:MGI:3802007]
ENSMUSG00000085327	Gm16104	64.0597	22.5954	0.352724	1.68985e-05	22.1672	20.3717	0.918999	0.824929	28.9402	20.6968	0.715158	0.22336	predicted gene 16104 [Source:MGI Symbol;Acc:MGI:3801749]
ENSMUSG00000010492	Gm16119	817.59	324.237	0.396577	2.57672e-08	475.184	354.365	0.745742	0.073011	340.698	200.033	0.587127	0.00164547	predicted gene 16119 [Source:MGI Symbol;Acc:MGI:3801877]
ENSMUSG00000086914	Gm16124	43.3431	13.8353	0.319204	0.000273872	15.2948	15.0468	0.983785	1	14.517	13.7428	0.946668	0.950005	predicted gene 16124 [Source:MGI Symbol;Acc:MGI:3802001]
ENSMUSG00000087593	Gm16174	0.548329	7.74612	14.1268	0.00288067	5.99849	6.25207	1.04227	1	5.36082	14.5595	2.71591	0.0428541	predicted gene 16174 [Source:MGI Symbol;Acc:MGI:3801857]
ENSMUSG00000089679	Gm16299	28.2951	8.34289	0.294853	0.00357399	8.31557	5.20507	0.625942	0.477272	12.8352	11.1132	0.865837	0.775686	predicted gene 16299 [Source:MGI Symbol;Acc:MGI:3826539]
ENSMUSG00000089842	Gm16338	174.139	89.2111	0.512299	0.00341522	104.426	111.402	1.0668	0.805967	110.182	101.449	0.920738	0.645937	predicted gene 16338 [Source:MGI Symbol;Acc:MGI:3840147]
ENSMUSG00000090222	Gm16340	0	2.46234	Inf	0.120205	1.61332	15.1666	9.40087	0.00139262	1.7494	3.26221	1.86476	0.54878	predicted gene 16340 [Source:MGI Symbol;Acc:MGI:3840117]
ENSMUSG00000042549	Gm16516	15.7271	16.8653	1.07237	0.847942	30.7597	95.1876	3.09455	3.84e-07	21.0829	40.3739	1.915	0.0104626	predicted gene, Gm16516 [Source:MGI Symbol;Acc:MGI:1344334]
ENSMUSG00000089810	Gm16536	118.544	108.203	0.912766	0.568396	117.716	102.906	0.874187	0.389797	149.367	97.9747	0.655931	0.00561828	predicted gene 16536 [Source:MGI Symbol;Acc:MGI:4414956]
ENSMUSG00000066477	Gm16551	95.9642	82.9655	0.864546	0.402878	85.6557	66.8585	0.780549	0.178638	65.5613	33.8684	0.516591	0.000905029	predicted gene 16551 [Source:MGI Symbol;Acc:MGI:4414971]
ENSMUSG00000089788	Gm16586	279.269	194.459	0.696315	0.0828407	116.281	126.599	1.08873	0.724396	256.603	143.528	0.559337	0.00555013	predicted gene 16586 [Source:MGI Symbol;Acc:MGI:4415006]
ENSMUSG00000097439	Gm16754	34.1741	14.8202	0.433668	0.00577888	12.4873	16.812	1.34632	0.450443	25.1486	18.0248	0.71673	0.286883	predicted gene, 16754 [Source:MGI Symbol;Acc:MGI:4439678]
ENSMUSG00000091908	Gm17231	174.633	79.3618	0.45445	9.4464e-07	68.0795	44.9613	0.660424	0.0304201	94.7755	62.9874	0.664596	0.0156472	predicted gene 17231 [Source:MGI Symbol;Acc:MGI:4938058]
ENSMUSG00000097443	Gm17529	26.6174	9.27567	0.348481	0.00271618	19.5732	16.7221	0.854336	0.701399	11.8366	10.9291	0.923328	0.901705	predicted gene, 17529 [Source:MGI Symbol;Acc:MGI:4937163]
ENSMUSG00000078648	Gm17546	13.0291	0	0	9.12153e-05	0	0	NA	NA	2.72545	0	0	0.07348	predicted gene, 17546 [Source:MGI Symbol;Acc:MGI:4937180]
ENSMUSG00000044285	Gm1821	1213.63	787.778	0.649109	3.85537e-05	1264.3	1432.15	1.13275	0.225329	1179.09	1313.32	1.11385	0.308815	predicted gene 1821 [Source:MGI Symbol;Acc:MGI:3037679]
ENSMUSG00000078886	Gm2026	28.2733	25.7819	0.911881	0.761972	41.9539	14.688	0.350099	0.000213929	33.5765	22.3067	0.664354	0.130468	predicted gene 2026 [Source:MGI Symbol;Acc:MGI:3780195]
ENSMUSG00000092392	Gm20546	20.1247	20.9615	1.04158	0.957959	20.6962	6.73064	0.325211	0.00389649	22.0815	22.4908	1.01853	1	predicted gene 20546 [Source:MGI Symbol;Acc:MGI:5142011]
ENSMUSG00000093954	Gm21464	44.636	59.8545	1.34095	0.149586	75.5211	92.4353	1.22397	0.259773	62.3816	101.119	1.62097	0.00675441	predicted gene, 21464 [Source:MGI Symbol;Acc:MGI:5434819]
ENSMUSG00000096740	Gm21743	2110.67	999.108	0.473361	4.15529e-12	1050.32	835.179	0.795164	0.036419	899.294	864.233	0.961013	0.654224	predicted gene, 21743 [Source:MGI Symbol;Acc:MGI:5433907]
ENSMUSG00000095134	Gm21857	69.6084	86.1751	1.238	0.216466	64.5759	103.982	1.61023	0.00615936	117.901	107.823	0.914522	0.611585	predicted gene, 21857 [Source:MGI Symbol;Acc:MGI:5434021]
ENSMUSG00000094114	Gm21967	156.24	152.866	0.978404	0.92471	259.462	202.25	0.779498	0.129136	160.055	261.34	1.63281	0.00192133	predicted gene, 21967 [Source:MGI Symbol;Acc:MGI:5439436]
ENSMUSG00000097879	Gm26869	47.3558	52.4966	1.10856	0.715473	32.4442	40.3546	1.24382	0.44703	50.2747	25.9371	0.515908	0.0094084	predicted gene, 26869 [Source:MGI Symbol;Acc:MGI:5477363]
ENSMUSG00000079139	Gm4204	575.452	659.662	1.14634	0.207871	718.028	782.32	1.08954	0.406231	670.539	915.815	1.36579	0.00374077	predicted gene 4204 [Source:MGI Symbol;Acc:MGI:3782381]
ENSMUSG00000087235	Gm4750	49.4619	26.9173	0.544203	0.0114528	30.9376	58.842	1.90196	0.00505932	41.2311	48.6309	1.17947	0.456409	predicted gene 4750 [Source:MGI Symbol;Acc:MGI:3647391]
ENSMUSG00000068606	Gm4841	1.62319	2.74619	1.69185	0.700009	1.0874	8.28616	7.62015	0.00749903	3.52133	26.7114	7.58559	1.80978e-05	predicted gene 4841 [Source:MGI Symbol;Acc:MGI:3643814]
ENSMUSG00000073555	Gm4951	0	3.67898	Inf	0.0252794	1.61332	9.42305	5.84079	0.0135188	6.99762	50.5052	7.21749	9.15047e-06	predicted gene 4951 [Source:MGI Symbol;Acc:MGI:3644953]
ENSMUSG00000056219	Gm5423	117.295	68.4522	0.583592	0.0020095	63.5241	52.3503	0.824101	0.329983	77.3303	70.7346	0.914707	0.61984	predicted gene 5423 [Source:MGI Symbol;Acc:MGI:3643175]
ENSMUSG00000087008	Gm5530	8.15954	11.5294	1.413	0.450688	8.20887	25.7565	3.13764	0.00246233	14.6747	14.4557	0.985077	1	predicted gene 5530 [Source:MGI Symbol;Acc:MGI:3646374]
ENSMUSG00000067161	Gm5560	227.693	158.231	0.694931	0.00790528	174.866	167.221	0.956283	0.786508	167.466	163.247	0.974809	0.868353	predicted pseudogene 5560 [Source:MGI Symbol;Acc:MGI:3647980]
ENSMUSG00000082896	Gm5844	3017.28	1884.76	0.624654	3.87308e-06	2045.91	2040.88	0.997543	0.991973	1786.96	1756.76	0.983099	0.848431	predicted gene 5844 [Source:MGI Symbol;Acc:MGI:3645252]
ENSMUSG00000086158	Gm5918	126.322	81.0187	0.641367	0.00705973	75.7268	57.3156	0.756874	0.131915	108.474	105.236	0.970144	0.857569	predicted gene 5918 [Source:MGI Symbol;Acc:MGI:3648770]
ENSMUSG00000091549	Gm6548	169.807	154.402	0.909279	0.487657	197.943	187.473	0.947108	0.718482	159.087	259.343	1.6302	0.000199921	predicted gene 6548 [Source:MGI Symbol;Acc:MGI:3644071]
ENSMUSG00000058357	Gm6612	9.19079	0.880629	0.0958165	0.00699318	0.525916	2.54262	4.83464	0.30182	5.31578	5.2403	0.985801	1	predicted gene 6612 [Source:MGI Symbol;Acc:MGI:3648604]
ENSMUSG00000072761	Gm6712	47.6644	25.2373	0.529479	0.00890808	34.8324	32.4272	0.930949	0.826994	29.2143	29.6478	1.01484	1	predicted gene 6712 [Source:MGI Symbol;Acc:MGI:3645888]
ENSMUSG00000084913	Gm7616	22.7573	5.701	0.250513	0.000980633	12.5585	7.38895	0.588364	0.269437	9.29135	0.509863	0.054875	0.000234953	predicted gene 7616 [Source:MGI Symbol;Acc:MGI:3647735]
ENSMUSG00000089901	Gm8113	99.385	80.8101	0.813101	0.422389	77.1344	135.182	1.75255	0.0199739	89.9178	204.848	2.27817	0.000616697	predicted gene 8113 [Source:MGI Symbol;Acc:MGI:3648791]
ENSMUSG00000063696	Gm8730	199.935	179.349	0.897035	0.420513	217.722	231.776	1.06455	0.636211	173.465	260.164	1.49981	0.00197076	predicted pseudogene 8730 [Source:MGI Symbol;Acc:MGI:3644565]
ENSMUSG00000025450	Gm9752	42.3664	26.7668	0.631794	0.0654843	35.8487	15.765	0.439765	0.00364476	43.7088	15.5982	0.356866	0.000112202	predicted gene 9752 [Source:MGI Symbol;Acc:MGI:3641896]
ENSMUSG00000097050	Gm9918	570.437	360.257	0.631545	8.78392e-05	261.736	184.363	0.704384	0.00574752	331.606	269.177	0.811737	0.0777071	predicted gene 9918 [Source:MGI Symbol;Acc:MGI:3646315]
ENSMUSG00000020611	Gna13	588.841	595.567	1.01142	0.91675	795.038	1193.08	1.50066	0.000354778	588.903	640.61	1.0878	0.484482	guanine nucleotide binding protein, alpha 13 [Source:MGI Symbol;Acc:MGI:95768]
ENSMUSG00000024697	Gna14	23.8431	64.8775	2.72102	2.92822e-06	46.4102	128.602	2.77098	1.44e-08	64.0859	147.097	2.2953	6.1895e-07	guanine nucleotide binding protein, alpha 14 [Source:MGI Symbol;Acc:MGI:95769]
ENSMUSG00000024524	Gnal	484.731	622.751	1.28473	0.0249485	600.436	611.122	1.0178	0.896901	585.584	820.806	1.40169	0.00176501	guanine nucleotide binding protein, alpha stimulating, olfactory type [Source:MGI Symbol;Acc:MGI:95774]
ENSMUSG00000034837	Gnat1	179730	79923.6	0.444687	2.38384e-16	81935.2	79317.3	0.968049	0.73094	72074.6	54486.3	0.75597	0.00342064	guanine nucleotide binding protein, alpha transducing 1 [Source:MGI Symbol;Acc:MGI:95778]
ENSMUSG00000009108	Gnat2	1681.92	1589.93	0.945308	0.571917	1773.7	1684.03	0.949445	0.618567	1538.1	1016.43	0.660836	5.2517e-05	guanine nucleotide binding protein, alpha transducing 2 [Source:MGI Symbol;Acc:MGI:95779]
ENSMUSG00000040009	Gnaz	1393.31	833.061	0.5979	1.17824e-06	782.929	669.365	0.85495	0.14799	1125.23	940.996	0.836271	0.0796889	guanine nucleotide binding protein, alpha z subunit [Source:MGI Symbol;Acc:MGI:95780]
ENSMUSG00000029064	Gnb1	70416	31843.7	0.452222	9.76174e-16	39631.5	36240.5	0.914437	0.365206	30433.8	22847.1	0.750714	0.0026576	guanine nucleotide binding protein (G protein), beta 1 [Source:MGI Symbol;Acc:MGI:95781]
ENSMUSG00000029713	Gnb2	1241.05	1591.31	1.28223	0.126766	2001.19	2816.94	1.40763	0.0312606	1843.94	3085.86	1.67352	0.00176874	guanine nucleotide binding protein (G protein), beta 2 [Source:MGI Symbol;Acc:MGI:95784]
ENSMUSG00000023439	Gnb3	3445.83	9437.42	2.73879	1.28364e-23	10380.6	12165.2	1.17192	0.102583	9708.32	15394.5	1.5857	2.45298e-06	guanine nucleotide binding protein (G protein), beta 3 [Source:MGI Symbol;Acc:MGI:95785]
ENSMUSG00000032192	Gnb5	5639.8	3441.77	0.610264	6.13395e-07	4800.01	3546.32	0.738814	0.00222591	3558.6	3222.75	0.905623	0.310741	guanine nucleotide binding protein (G protein), beta 5 [Source:MGI Symbol;Acc:MGI:101848]
ENSMUSG00000029663	Gngt1	9660.33	4726.28	0.489246	4.74374e-05	6502.56	5443.59	0.837145	0.320898	4151.77	3571.15	0.860153	0.352255	guanine nucleotide binding protein (G protein), gamma transducing activity polypeptide 1 [Source:MGI Symbol;Acc:MGI:109165]
ENSMUSG00000002769	Gnmt	31.4434	14.0439	0.446641	0.00486095	41.0723	37.3035	0.90824	0.699778	34.9392	24.2848	0.695058	0.163545	glycine N-methyltransferase [Source:MGI Symbol;Acc:MGI:1202304]
ENSMUSG00000029510	Gpc2	109.168	58.9448	0.539947	0.000535453	96.5018	55.7309	0.577512	0.00272286	67.1981	49.5279	0.737044	0.108474	glypican 2 (cerebroglycan) [Source:MGI Symbol;Acc:MGI:1919201]
ENSMUSG00000055653	Gpc3	73.305	120.92	1.64954	0.00197803	156.522	170.481	1.08918	0.539506	195.73	151.77	0.775405	0.0665706	glypican 3 [Source:MGI Symbol;Acc:MGI:104903]
ENSMUSG00000031119	Gpc4	34.8424	65.4222	1.87766	0.00238418	53.7019	58.9611	1.09793	0.666326	60.7898	76.8294	1.26385	0.197237	glypican 4 [Source:MGI Symbol;Acc:MGI:104902]
ENSMUSG00000029464	Gpn3	428.064	302.581	0.706858	0.00361605	303.172	267.794	0.883307	0.321215	321.233	320.928	0.999051	1	GPN-loop GTPase 3 [Source:MGI Symbol;Acc:MGI:1289326]
ENSMUSG00000029816	Gpnmb	47.2904	115.665	2.44584	9.74319e-06	108.562	159.562	1.46977	0.0334386	174.715	135.148	0.773533	0.15053	glycoprotein (transmembrane) nmb [Source:MGI Symbol;Acc:MGI:1934765]
ENSMUSG00000036357	Gpr101	31.9808	32.1549	1.00544	1	24.4132	29.4659	1.20697	0.551958	27.3973	10.8677	0.396672	0.00287698	G protein-coupled receptor 101 [Source:MGI Symbol;Acc:MGI:2685211]
ENSMUSG00000031486	Gpr124	363.333	473.401	1.30294	0.0221005	281.751	439.175	1.55873	0.000179278	550.844	556.076	1.0095	0.976366	G protein-coupled receptor 124 [Source:MGI Symbol;Acc:MGI:1925810]
ENSMUSG00000039116	Gpr126	23.4038	70.8915	3.02906	1.51129e-07	89.5506	80.6493	0.900601	0.556208	128.806	130.073	1.00983	0.998967	G protein-coupled receptor 126 [Source:MGI Symbol;Acc:MGI:1916151]
ENSMUSG00000044724	Gpr152	1278.13	765.408	0.598849	1.82994e-06	651.963	386.674	0.593091	3.04e-06	626.53	457.417	0.73008	0.00461745	G protein-coupled receptor 152 [Source:MGI Symbol;Acc:MGI:2685519]
ENSMUSG00000047875	Gpr157	77.5826	139.268	1.7951	0.0024317	171.533	219.481	1.27953	0.158527	165.221	220.734	1.336	0.116346	G protein-coupled receptor 157 [Source:MGI Symbol;Acc:MGI:2442046]
ENSMUSG00000070337	Gpr179	1572.57	2759.4	1.7547	0.00176496	1511.88	1592.09	1.05305	0.79949	3061.21	1944.04	0.635055	0.0132313	G protein-coupled receptor 179 [Source:MGI Symbol;Acc:MGI:2443409]
ENSMUSG00000040125	Gpr26	609.02	847.174	1.39105	0.0073342	803.148	835.032	1.0397	0.769258	671.211	825.008	1.22913	0.0795895	G protein-coupled receptor 26 [Source:MGI Symbol;Acc:MGI:2441758]
ENSMUSG00000049649	Gpr3	37.4968	68.2727	1.82076	0.00471676	53.2471	75.1155	1.4107	0.0966728	19.3561	24.5492	1.26829	0.384026	G-protein coupled receptor 3 [Source:MGI Symbol;Acc:MGI:101908]
ENSMUSG00000040229	Gpr34	7.00838	26.141	3.72997	0.000281233	16.3466	14.0597	0.860098	0.749017	21.2856	25.6916	1.20699	0.546625	G protein-coupled receptor 34 [Source:MGI Symbol;Acc:MGI:1346334]
ENSMUSG00000026930	Gpsm1	2146.45	1558.59	0.726125	0.00187122	1181.6	1035.52	0.876371	0.200913	1441.66	1169.64	0.811311	0.0400386	G-protein signalling modulator 1 (AGS3-like, C. elegans) [Source:MGI Symbol;Acc:MGI:1915089]
ENSMUSG00000027883	Gpsm2	2645.85	1490.67	0.5634	5.63232e-06	2121.44	4094.91	1.93025	1.56e-07	1478.68	2088.12	1.41215	0.00651227	G-protein signalling modulator 2 (AGS3-like, C. elegans) [Source:MGI Symbol;Acc:MGI:1923373]
ENSMUSG00000074259	Gramd2	664.052	330.848	0.498226	0.00278962	394.943	460.059	1.16487	0.507736	409.841	359.848	0.87802	0.579347	GRAM domain containing 2 [Source:MGI Symbol;Acc:MGI:3528937]
ENSMUSG00000001700	Gramd3	17.8987	38.9683	2.17716	0.00352985	36.3035	30.3931	0.837196	0.497172	43.5023	38.8443	0.892925	0.641501	GRAM domain containing 3 [Source:MGI Symbol;Acc:MGI:1914815]
ENSMUSG00000050069	Grem2	124.347	187.512	1.50798	0.00409557	137.645	176.494	1.28224	0.0794109	159.586	198.541	1.2441	0.109602	gremlin 2 homolog, cysteine knot superfamily (Xenopus laevis) [Source:MGI Symbol;Acc:MGI:1344367]
ENSMUSG00000001985	Grik3	245.204	360.106	1.4686	0.00175845	314.081	289.154	0.920634	0.491626	366.815	455.25	1.24109	0.0600114	glutamate receptor, ionotropic, kainate 3 [Source:MGI Symbol;Acc:MGI:95816]
ENSMUSG00000059003	Grin2a	85.8839	146.111	1.70126	0.00691562	116.352	118.193	1.01582	0.966733	83.626	77.1741	0.922849	0.739943	glutamate receptor, ionotropic, NMDA2A (epsilon 1) [Source:MGI Symbol;Acc:MGI:95820]
ENSMUSG00000031450	Grk1	22778.7	12286.3	0.539376	6.98493e-10	12182.6	8773.69	0.720183	0.000809378	11868.8	9213.15	0.776249	0.00868446	G protein-coupled receptor kinase 1 [Source:MGI Symbol;Acc:MGI:1345146]
ENSMUSG00000023192	Grm2	289.963	324.336	1.11854	0.351593	228.481	233.123	1.02032	0.917815	395.872	246.922	0.623743	0.000127084	glutamate receptor, metabotropic 2 [Source:MGI Symbol;Acc:MGI:1351339]
ENSMUSG00000049583	Grm5	358.925	460.997	1.28438	0.0330548	456.183	375.665	0.823497	0.0985059	506.587	304.197	0.600484	1.58283e-05	glutamate receptor, metabotropic 5 [Source:MGI Symbol;Acc:MGI:1351342]
ENSMUSG00000000617	Grm6	1361.05	1891.34	1.38962	0.0163184	1304.83	1432.85	1.09811	0.510354	1957.87	1324.8	0.676653	0.00512902	glutamate receptor, metabotropic 6 [Source:MGI Symbol;Acc:MGI:1351343]
ENSMUSG00000034708	Grn	421.22	590.532	1.40196	0.00259224	397.633	479.589	1.20611	0.105943	721.069	688.783	0.955225	0.686617	granulin [Source:MGI Symbol;Acc:MGI:95832]
ENSMUSG00000038515	Grtp1	974.073	493.998	0.507146	8.46154e-10	567.814	519.464	0.914848	0.422001	477.166	410.612	0.860523	0.163934	GH regulated TBC protein 1 [Source:MGI Symbol;Acc:MGI:1914040]
ENSMUSG00000058135	Gstm1	133.054	237.697	1.78647	1.56319e-05	229.94	258.938	1.12611	0.339869	309.862	324.7	1.04789	0.732573	glutathione S-transferase, mu 1 [Source:MGI Symbol;Acc:MGI:95860]
ENSMUSG00000020962	Gtf2a1	692.089	1047.17	1.51305	0.00442336	1274.89	2457.02	1.92724	5.25e-06	1529.83	2584.41	1.68934	0.000285791	general transcription factor II A, 1 [Source:MGI Symbol;Acc:MGI:1933277]
ENSMUSG00000016503	Gtf3a	46.1284	45.8859	0.994743	1	41.3213	61.6235	1.49133	0.0620978	31.2114	54.9947	1.76201	0.00970029	general transcription factor III A [Source:MGI Symbol;Acc:MGI:1913846]
ENSMUSG00000023982	Guca1a	5767.49	3652.29	0.633255	4.12973e-06	5872.9	4864.52	0.8283	0.0592013	2582.49	2131.36	0.82531	0.0478592	guanylate cyclase activator 1a (retina) [Source:MGI Symbol;Acc:MGI:102770]
ENSMUSG00000023979	Guca1b	11735.3	5961.54	0.508001	6.80369e-10	7605.11	7133.21	0.93795	0.55561	3877.64	3481.65	0.897879	0.283792	guanylate cyclase activator 1B [Source:MGI Symbol;Acc:MGI:1194489]
ENSMUSG00000033416	Gucd1	1320.64	752.72	0.569968	1.32883e-07	664.573	568.943	0.856104	0.154732	726.31	681.517	0.938329	0.532639	guanylyl cyclase domain containing 1 [Source:MGI Symbol;Acc:MGI:1916028]
ENSMUSG00000033910	Gucy1a3	2601.54	3239.55	1.24524	0.0290743	2242.8	2069.6	0.922775	0.416019	3439.86	2585.52	0.751634	0.00519627	guanylate cyclase 1, soluble, alpha 3 [Source:MGI Symbol;Acc:MGI:1926562]
ENSMUSG00000020890	Gucy2e	8236.8	5163.13	0.626838	1.56007e-05	4782.02	4813.88	1.00666	0.983725	4661.1	4197.41	0.900519	0.30239	guanylate cyclase 2e [Source:MGI Symbol;Acc:MGI:105123]
ENSMUSG00000042282	Gucy2f	2371.4	1067.47	0.450145	3.15487e-06	1199.31	1228.95	1.02471	0.901156	939.121	632.9	0.673928	0.0182193	guanylate cyclase 2f [Source:MGI Symbol;Acc:MGI:105119]
ENSMUSG00000020444	Guk1	2563.1	1901.8	0.741993	0.00571504	2123.35	1955.44	0.920919	0.466144	1787.24	1772.82	0.99193	0.910128	guanylate kinase 1 [Source:MGI Symbol;Acc:MGI:95871]
ENSMUSG00000090523	Gypc	1.09666	12.3057	11.2211	0.000445607	10.3125	7.26912	0.704882	0.552631	13.4246	41.5542	3.09538	0.00307496	glycophorin C [Source:MGI Symbol;Acc:MGI:1098566]
ENSMUSG00000054206	Gzmm	241.644	152.269	0.630138	0.0232778	149.927	134.435	0.896668	0.635058	231.3	111.883	0.483712	0.00039528	granzyme M (lymphocyte met-ase 1) [Source:MGI Symbol;Acc:MGI:99549]
ENSMUSG00000000031	H19	4.89136	22.2825	4.55547	0.000229226	17.4696	22.3458	1.27913	0.475851	10.4964	14.111	1.34436	0.5245	H19 fetal liver mRNA [Source:MGI Symbol;Acc:MGI:95891]
ENSMUSG00000073411	H2-D1	402.072	1530.34	3.80613	1.57531e-07	1578.15	1559.84	0.9884	0.975188	1124.16	2571.85	2.28779	0.000696176	histocompatibility 2, D region locus 1 [Source:MGI Symbol;Acc:MGI:95896]
ENSMUSG00000079547	H2-DMb1	1.63409	10.4923	6.4209	0.00331182	3.82369	5.80347	1.51777	0.593747	10.6316	19.1058	1.79709	0.151145	histocompatibility 2, class II, locus Mb1 [Source:MGI Symbol;Acc:MGI:95922]
ENSMUSG00000060586	H2-Eb1	2.68714	4.99992	1.86068	0.427922	3.2622	5.26498	1.61393	0.572244	3.52133	20.2672	5.75556	0.000389849	histocompatibility 2, class II antigen E beta [Source:MGI Symbol;Acc:MGI:95901]
ENSMUSG00000061232	H2-K1	132.364	512.624	3.87283	3.00715e-18	543.896	604.388	1.11122	0.473816	588.355	1160.81	1.97297	1.26656e-06	histocompatibility 2, K1, K region [Source:MGI Symbol;Acc:MGI:95904]
ENSMUSG00000079507	H2-Q1	3.28998	13.2154	4.01687	0.00901396	18.1022	11.4571	0.632915	0.299565	15.8347	19.2899	1.21821	0.669901	histocompatibility 2, Q region locus 1 [Source:MGI Symbol;Acc:MGI:95928]
ENSMUSG00000067235	H2-Q10	3.26817	8.23858	2.52085	0.0936389	9.22513	16.782	1.81917	0.138044	15.0388	38.6178	2.56787	0.00187618	histocompatibility 2, Q region locus 10 [Source:MGI Symbol;Acc:MGI:95929]
ENSMUSG00000091705	H2-Q2	4.88046	6.52948	1.33788	0.709043	14.7688	3.61958	0.245082	0.00841379	3.11213	13.3557	4.29149	0.00511218	histocompatibility 2, Q region locus 2 [Source:MGI Symbol;Acc:MGI:95931]
ENSMUSG00000035929	H2-Q4	21.7261	157.432	7.24621	6.94329e-20	198.596	355.979	1.79248	0.000457563	175.991	343.429	1.9514	4.87846e-05	histocompatibility 2, Q region locus 4 [Source:MGI Symbol;Acc:MGI:95933]
ENSMUSG00000073409	H2-Q6	21.6825	53.9159	2.48661	2.81346e-05	68.7477	104.46	1.51947	0.0134081	115.858	265.154	2.28861	1.3547e-08	histocompatibility 2, Q region locus 6 [Source:MGI Symbol;Acc:MGI:95935]
ENSMUSG00000060550	H2-Q7	24.3805	61.9287	2.54009	1.36523e-05	57.0708	91.4482	1.60236	0.00811073	95.8229	240.974	2.51478	1.08276e-09	histocompatibility 2, Q region locus 7 [Source:MGI Symbol;Acc:MGI:95936]
ENSMUSG00000056116	H2-T22	31.9699	63.9217	1.99943	0.000968416	43.9508	62.7304	1.42729	0.0806273	83.1679	122.179	1.46907	0.0228871	histocompatibility 2, T region locus 22 [Source:MGI Symbol;Acc:MGI:95956]
ENSMUSG00000067212	H2-T23	24.9288	63.041	2.52884	1.74561e-05	61.8752	62.6405	1.01237	0.978232	84.6245	159.267	1.88205	9.21655e-05	histocompatibility 2, T region locus 23 [Source:MGI Symbol;Acc:MGI:95957]
ENSMUSG00000053835	H2-T24	27.6923	22.0508	0.796279	0.450482	19.9213	17.829	0.894974	0.762762	44.0504	20.1445	0.457306	0.00533471	histocompatibility 2, T region locus 24 [Source:MGI Symbol;Acc:MGI:95958]
ENSMUSG00000041126	H2afv	919.949	636.737	0.692143	0.00552738	412.039	413.504	1.00356	0.972082	625.715	659.649	1.05423	0.744465	H2A histone family, member V [Source:MGI Symbol;Acc:MGI:1924855]
ENSMUSG00000060743	H3f3a	737.661	690.062	0.935472	0.539508	755.927	847.473	1.1211	0.292299	626.128	981.776	1.56801	3.63408e-05	H3 histone, family 3A [Source:MGI Symbol;Acc:MGI:1097686]
ENSMUSG00000059447	Hadhb	520.231	355.929	0.684175	0.00108216	471.663	372.582	0.789934	0.0485611	338.032	352.634	1.0432	0.746753	hydroxyacyl-Coenzyme A dehydrogenase/3-ketoacyl-Coenzyme A thiolase/enoyl-Coenzyme A hydratase (trifunctional protein), beta subunit [Source:MGI Symbol;Acc:MGI:2136381]
ENSMUSG00000020399	Havcr2	2.70894	17.6186	6.50385	8.96306e-05	22.4518	19.8332	0.883367	0.777859	18.5602	18.1475	0.977764	1	hepatitis A virus cellular receptor 2 [Source:MGI Symbol;Acc:MGI:2159682]
ENSMUSG00000052305	Hbb-bs	733.394	346.346	0.472251	0.00591974	737.881	560.417	0.759496	0.301978	189.048	361.033	1.90974	0.0189925	hemoglobin, beta adult s chain [Source:MGI Symbol;Acc:MGI:5474852]
ENSMUSG00000073940	Hbb-bt	514.779	215.05	0.417751	0.00143336	527.423	420.896	0.798024	0.390945	135.575	257.676	1.90062	0.0203845	hemoglobin, beta adult t chain [Source:MGI Symbol;Acc:MGI:5474850]
ENSMUSG00000024486	Hbegf	172.755	202.952	1.1748	0.429256	367.89	705.266	1.91706	0.000931361	171.584	136.98	0.798324	0.288876	heparin-binding EGF-like growth factor [Source:MGI Symbol;Acc:MGI:96070]
ENSMUSG00000022831	Hcls1	241.652	144.187	0.596673	0.000203508	153.387	157.38	1.02603	0.90303	165.837	94.2027	0.568045	0.000111286	hematopoietic cell specific Lyn substrate 1 [Source:MGI Symbol;Acc:MGI:104568]
ENSMUSG00000021730	Hcn1	1955.12	1301.91	0.665897	0.00973785	2195.04	2724.44	1.24118	0.17421	1316.19	1333.14	1.01288	0.950214	hyperpolarization-activated, cyclic nucleotide-gated K+ 1 [Source:MGI Symbol;Acc:MGI:1096392]
ENSMUSG00000027360	Hdc	105.308	12.8273	0.121807	2.26023e-16	24.1718	12.9228	0.534622	0.0598245	9.67803	4.46604	0.461462	0.0764986	histidine decarboxylase [Source:MGI Symbol;Acc:MGI:96062]
ENSMUSG00000025857	Heatr2	168.895	111.928	0.662706	0.00610462	134.482	134.675	1.00143	1	131.284	118.856	0.905332	0.506045	HEAT repeat containing 2 [Source:MGI Symbol;Acc:MGI:3616079]
ENSMUSG00000035181	Heatr5a	1349.92	809.047	0.599328	2.99438e-05	803.516	662.819	0.824898	0.109627	861.445	616.283	0.715405	0.00665815	HEAT repeat containing 5A [Source:MGI Symbol;Acc:MGI:2444133]
ENSMUSG00000021301	Hecw1	742.488	931.722	1.25486	0.0685575	618.361	588.537	0.951771	0.679006	861.096	594.015	0.689835	0.00348232	HECT, C2 and WW domain containing E3 ubiquitin protein ligase 1 [Source:MGI Symbol;Acc:MGI:2444115]
ENSMUSG00000075254	Heg1	1210.37	1346.97	1.11286	0.445124	1304.91	1898.14	1.45461	0.00804512	1127.37	1251.13	1.10978	0.455999	HEG homolog 1 (zebrafish) [Source:MGI Symbol;Acc:MGI:1924696]
ENSMUSG00000020228	Helb	102.577	126.082	1.22915	0.188834	136.764	257.474	1.88262	7.23e-06	121.767	163.346	1.34146	0.0411732	helicase (DNA) B [Source:MGI Symbol;Acc:MGI:2152895]
ENSMUSG00000027580	Helz2	35.4016	71.7721	2.02737	0.000299791	64.3625	219.333	3.40777	7.68e-14	74.3984	89.0427	1.19684	0.271454	helicase with zinc finger 2, transcriptional coactivator [Source:MGI Symbol;Acc:MGI:2385169]
ENSMUSG00000029804	Herc3	5023.61	3699.24	0.736371	0.00214086	3863.55	3847.64	0.995882	0.960584	3396.32	2921.43	0.860174	0.127736	hect domain and RLD 3 [Source:MGI Symbol;Acc:MGI:1921248]
ENSMUSG00000029798	Herc6	25.4445	53.7363	2.11191	0.00291899	57.4544	76.9698	1.33967	0.198765	87.2374	205.571	2.35645	1.66679e-05	hect domain and RLD 6 [Source:MGI Symbol;Acc:MGI:1914388]
ENSMUSG00000022528	Hes1	150.219	111.233	0.740469	0.0491695	89.5506	45.9184	0.512765	0.000240219	115.765	139.043	1.20108	0.228774	hairy and enhancer of split 1 (Drosophila) [Source:MGI Symbol;Acc:MGI:104853]
ENSMUSG00000028946	Hes3	2.71985	3.23866	1.19075	0.990675	1.57775	3.17097	2.00981	0.626069	6.17922	0	0	0.00339544	hairy and enhancer of split 3 (Drosophila) [Source:MGI Symbol;Acc:MGI:104877]
ENSMUSG00000021665	Hexb	204.486	403.413	1.97282	2.9341e-08	341.693	361.784	1.0588	0.625837	434.531	476.258	1.09603	0.425868	hexosaminidase B [Source:MGI Symbol;Acc:MGI:96074]
ENSMUSG00000019789	Hey2	176.035	249.928	1.41976	0.0107837	235.61	454.761	1.93014	7.42e-07	247.796	385.091	1.55407	0.00066879	hairy/enhancer-of-split related with YRPW motif 2 [Source:MGI Symbol;Acc:MGI:1341884]
ENSMUSG00000032744	Heyl	30.9496	13.2907	0.42943	0.00830266	25.3583	11.547	0.455354	0.0190433	15.0388	16.4338	1.09276	0.811979	hairy/enhancer-of-split related with YRPW motif-like [Source:MGI Symbol;Acc:MGI:1860511]
ENSMUSG00000028864	Hgf	43.3758	65.3991	1.50773	0.0452489	65.8411	91.5081	1.38983	0.07541	39.7332	66.5329	1.67449	0.00868611	hepatocyte growth factor [Source:MGI Symbol;Acc:MGI:96079]
ENSMUSG00000004328	Hif3a	58.729	65.6598	1.11801	0.60287	137.531	45.0212	0.327354	7.83e-10	69.9235	53.7296	0.768405	0.151836	hypoxia inducible factor 3, alpha subunit [Source:MGI Symbol;Acc:MGI:1859778]
ENSMUSG00000043421	Hilpda	154.704	94.211	0.608975	0.00210242	72.1521	50.2255	0.696106	0.0655697	92.7295	82.197	0.886417	0.449851	hypoxia inducible lipid droplet associated [Source:MGI Symbol;Acc:MGI:1916823]
ENSMUSG00000040424	Hipk4	99.3087	151.082	1.52133	0.00664794	97.4114	106.944	1.09786	0.580408	121.948	111.675	0.915763	0.608011	homeodomain interacting protein kinase 4 [Source:MGI Symbol;Acc:MGI:2685008]
ENSMUSG00000036181	Hist1h1c	1298.6	724.673	0.55804	0.00597886	872.017	795.603	0.912371	0.696456	578.988	399.461	0.68993	0.0726482	histone cluster 1, H1c [Source:MGI Symbol;Acc:MGI:1931526]
ENSMUSG00000015501	Hivep2	662.614	1001.97	1.51215	0.00516901	792.982	884.479	1.11538	0.47116	866.994	832.798	0.960558	0.829052	human immunodeficiency virus type I enhancer binding protein 2 [Source:MGI Symbol;Acc:MGI:1338076]
ENSMUSG00000000628	Hk2	4198.89	2562.33	0.61024	0.00331212	2986.95	2747.15	0.919719	0.60891	2270.45	2429.77	1.07017	0.716806	hexokinase 2 [Source:MGI Symbol;Acc:MGI:1315197]
ENSMUSG00000040681	Hmgn1	6757.45	4947.85	0.732207	0.00168775	6334.73	6914.46	1.09152	0.362378	4554.56	6255.12	1.37338	0.00154625	high mobility group nucleosomal binding domain 1 [Source:MGI Symbol;Acc:MGI:96120]
ENSMUSG00000003038	Hmgn2	1436.51	912.817	0.635442	1.48793e-05	1262.31	1169.77	0.926693	0.498701	913.863	830.738	0.90904	0.342342	high mobility group nucleosomal binding domain 2 [Source:MGI Symbol;Acc:MGI:96136]
ENSMUSG00000005413	Hmox1	22.2417	47.8558	2.15162	0.000465182	138.974	477.673	3.43714	4.22e-19	65.7452	93.8769	1.42789	0.0292857	heme oxygenase (decycling) 1 [Source:MGI Symbol;Acc:MGI:96163]
ENSMUSG00000042079	Hnrnpf	1233.15	867.522	0.7035	0.000821006	1246.93	1325.59	1.06309	0.546527	957.737	1029.16	1.07457	0.50715	heterogeneous nuclear ribonucleoprotein F [Source:MGI Symbol;Acc:MGI:2138741]
ENSMUSG00000003573	Homer3	288.561	198.914	0.689332	0.00390675	211.901	181.012	0.854229	0.2464	187.914	203.725	1.08414	0.578918	homer homolog 3 (Drosophila) [Source:MGI Symbol;Acc:MGI:1347359]
ENSMUSG00000057156	Homez	231.179	232.535	1.00586	0.945966	246.975	166.084	0.672475	0.00293792	254.478	231.716	0.910553	0.470736	homeodomain leucine zipper-encoding gene [Source:MGI Symbol;Acc:MGI:2678023]
ENSMUSG00000028572	Hook1	2268.1	1693.54	0.746676	0.00431962	1628.02	1537.21	0.944221	0.567286	1634.38	1325.61	0.811077	0.0381099	hook homolog 1 (Drosophila) [Source:MGI Symbol;Acc:MGI:1925213]
ENSMUSG00000043155	Hpdl	48.8373	14.096	0.288633	2.0594e-05	13.9939	17.829	1.27405	0.552963	10.6991	8.74798	0.817635	0.660413	4-hydroxyphenylpyruvate dioxygenase-like [Source:MGI Symbol;Acc:MGI:2444646]
ENSMUSG00000022096	Hr	1103.67	1517.02	1.37453	0.0023043	1197.55	975.572	0.814641	0.042062	1654.15	1104.52	0.667726	0.000103755	hairless [Source:MGI Symbol;Acc:MGI:96223]
ENSMUSG00000070407	Hs3st3b1	1503.25	932.66	0.620429	0.000370087	940.14	1036.33	1.10231	0.48193	849.774	936.465	1.10202	0.490865	heparan sulfate (glucosamine) 3-O-sulfotransferase 3B1 [Source:MGI Symbol;Acc:MGI:1333853]
ENSMUSG00000078963	Hsbp1l1	223.492	129.298	0.578534	8.16198e-05	164.858	155.794	0.945018	0.702094	136.435	104.971	0.769389	0.0760884	heat shock factor binding protein 1-like 1 [Source:MGI Symbol;Acc:MGI:1913505]
ENSMUSG00000031844	Hsd17b2	6.50365	33.6033	5.16683	2.13663e-06	42.7212	22.4058	0.524465	0.020415	30.4644	34.482	1.13188	0.730587	hydroxysteroid (17-beta) dehydrogenase 2 [Source:MGI Symbol;Acc:MGI:1096386]
ENSMUSG00000042289	Hsd3b7	79.0968	73.5564	0.929954	0.71122	87.2055	92.8239	1.06443	0.705598	90.2106	141.734	1.57114	0.00415686	hydroxy-delta-5-steroid dehydrogenase, 3 beta- and steroid delta-isomerase 7 [Source:MGI Symbol;Acc:MGI:2141879]
ENSMUSG00000021270	Hsp90aa1	15878	10122.4	0.637508	5.40671e-06	11147.8	10883.5	0.976295	0.826978	9875.8	9662.42	0.978394	0.786682	heat shock protein 90, alpha (cytosolic), class A member 1 [Source:MGI Symbol;Acc:MGI:96250]
ENSMUSG00000025092	Hspa12a	2980.09	3671.82	1.23212	0.0380734	2939.41	2733.56	0.929967	0.437125	3563.14	2727.37	0.765439	0.0089316	heat shock protein 12A [Source:MGI Symbol;Acc:MGI:1920692]
ENSMUSG00000049511	Htr1b	155.768	181.707	1.16652	0.282445	113.545	122.799	1.08151	0.638177	178.965	121.075	0.676529	0.00764997	5-hydroxytryptamine (serotonin) receptor 1B [Source:MGI Symbol;Acc:MGI:96274]
ENSMUSG00000032269	Htr3a	33.0993	46.1467	1.39419	0.207292	45.1449	42.209	0.934966	0.839611	71.8531	163.842	2.28023	0.000150801	5-hydroxytryptamine (serotonin) receptor 3A [Source:MGI Symbol;Acc:MGI:96282]
ENSMUSG00000062488	I830012O16Rik	48.2127	139.06	2.8843	0.000263174	103.687	194.085	1.87184	0.0229117	280.528	290.19	1.03444	0.902245	RIKEN cDNA I830012O16 gene [Source:MGI Symbol;Acc:MGI:3698419]
ENSMUSG00000037405	Icam1	3.24637	20.2604	6.24095	0.000783712	512.74	950.194	1.85317	0.0787898	27.8515	47.9983	1.72336	0.164104	intercellular adhesion molecule 1 [Source:MGI Symbol;Acc:MGI:96392]
ENSMUSG00000039662	Icmt	10089.7	6251.89	0.619632	1.40236e-06	6418.15	7460.97	1.16248	0.133066	6218.45	7007.71	1.12692	0.248695	isoprenylcysteine carboxyl methyltransferase [Source:MGI Symbol;Acc:MGI:1888594]
ENSMUSG00000020644	Id2	235.849	182.559	0.774048	0.0459447	673.102	1604.48	2.38372	2.15e-15	118.471	168.341	1.42094	0.00762339	inhibitor of DNA binding 2 [Source:MGI Symbol;Acc:MGI:96397]
ENSMUSG00000007872	Id3	180.708	176.597	0.977251	0.913816	344.516	678.667	1.96991	9.12e-08	144.641	200.416	1.38561	0.0193058	inhibitor of DNA binding 3 [Source:MGI Symbol;Acc:MGI:96398]
ENSMUSG00000053560	Ier2	209.562	190.542	0.90924	0.613721	287.138	618.275	2.15324	1.7e-05	258.724	251.681	0.972778	0.875973	immediate early response 2 [Source:MGI Symbol;Acc:MGI:104815]
ENSMUSG00000003541	Ier3	694.743	458.268	0.659622	0.00110436	662.703	1028.7	1.55228	0.000477894	522.763	551.926	1.05578	0.73379	immediate early response 3 [Source:MGI Symbol;Acc:MGI:104814]
ENSMUSG00000056708	Ier5	179.535	184.685	1.02869	0.841987	263.997	388.019	1.46979	0.00191644	218.42	179.662	0.822553	0.133533	immediate early response 5 [Source:MGI Symbol;Acc:MGI:1337072]
ENSMUSG00000039997	Ifi203	8.70787	16.2976	1.8716	0.0779839	18.2724	197.016	10.7822	3.53e-27	17.1524	22.1037	1.28866	0.413294	interferon activated gene 203 [Source:MGI Symbol;Acc:MGI:96428]
ENSMUSG00000064215	Ifi27	41.2806	82.0849	1.98846	0.000243423	99.1238	111.88	1.12869	0.478784	105.681	153.38	1.45135	0.0176818	interferon, alpha-inducible protein 27 [Source:MGI Symbol;Acc:MGI:1277180]
ENSMUSG00000031838	Ifi30	46.1066	76.5403	1.66007	0.00883416	52.65	73.1997	1.39031	0.0805397	86.006	104.339	1.21315	0.26147	interferon gamma inducible protein 30 [Source:MGI Symbol;Acc:MGI:2137648]
ENSMUSG00000010358	Ifi35	31.9699	49.9068	1.56106	0.0491806	57.5967	59.9781	1.04135	0.857129	59.9302	122.16	2.03838	6.16478e-05	interferon-induced protein 35 [Source:MGI Symbol;Acc:MGI:1917360]
ENSMUSG00000028037	Ifi44	4.86956	9.27567	1.90483	0.313518	1.61332	9.93157	6.15599	0.013986	20.4485	82.9667	4.05735	0.00155529	interferon-induced protein 44 [Source:MGI Symbol;Acc:MGI:2443016]
ENSMUSG00000078920	Ifi47	3.24637	8.11119	2.49854	0.124707	9.29627	64.5848	6.94739	5.18e-09	12.7226	50.0188	3.9315	1.43959e-05	interferon gamma inducible protein 47 [Source:MGI Symbol;Acc:MGI:99448]
ENSMUSG00000026896	Ifih1	40.1512	91.7718	2.28565	0.000669332	135.961	187.772	1.38107	0.132279	136.176	154.051	1.13126	0.606979	interferon induced with helicase C domain 1 [Source:MGI Symbol;Acc:MGI:1918836]
ENSMUSG00000034459	Ifit1	15.7707	82.2353	5.21442	2.42383e-06	101.476	273.597	2.69616	0.00100425	199.518	479.101	2.40129	0.00286739	interferon-induced protein with tetratricopeptide repeats 1 [Source:MGI Symbol;Acc:MGI:99450]
ENSMUSG00000045932	Ifit2	134.547	187.095	1.39056	0.11879	145.791	176.674	1.21184	0.352118	279.274	740.115	2.65014	1.32045e-06	interferon-induced protein with tetratricopeptide repeats 2 [Source:MGI Symbol;Acc:MGI:99449]
ENSMUSG00000074896	Ifit3	64.6408	169.453	2.62147	1.85986e-08	116.835	272.22	2.32996	8.51e-08	251.512	510.636	2.03026	1.27928e-06	interferon-induced protein with tetratricopeptide repeats 3 [Source:MGI Symbol;Acc:MGI:1101055]
ENSMUSG00000025492	Ifitm3	37.4641	178.387	4.76155	3.81726e-15	200.422	363.01	1.81122	0.000354092	254.073	396.195	1.55938	0.00554165	interferon induced transmembrane protein 3 [Source:MGI Symbol;Acc:MGI:1913391]
ENSMUSG00000001627	Ifrd1	455.208	397.4	0.873006	0.348254	823.483	1315	1.59688	0.000503406	362.588	389.019	1.07289	0.668711	interferon-related developmental regulator 1 [Source:MGI Symbol;Acc:MGI:1316717]
ENSMUSG00000030323	Ift122	744.271	3606.08	4.84511	4.97978e-40	2617.45	2588.77	0.989046	0.929615	3857.1	2412.27	0.625411	2.54009e-05	intraflagellar transport 122 [Source:MGI Symbol;Acc:MGI:1932386]
ENSMUSG00000032965	Ift57	227.428	273.253	1.20149	0.379334	367.913	445.214	1.21011	0.320584	282.641	537.427	1.90145	0.00157395	intraflagellar transport 57 [Source:MGI Symbol;Acc:MGI:1921166]
ENSMUSG00000033581	Igf2bp2	61.4271	57.3922	0.934314	0.779557	114.853	113.436	0.987663	0.981738	62.2014	129.723	2.08554	0.000378858	insulin-like growth factor 2 mRNA binding protein 2 [Source:MGI Symbol;Acc:MGI:1890358]
ENSMUSG00000026185	Igfbp5	856.362	1142.51	1.33415	0.00707354	788.798	855.7	1.08482	0.45083	1300.42	1049.13	0.806761	0.0435823	insulin-like growth factor binding protein 5 [Source:MGI Symbol;Acc:MGI:96440]
ENSMUSG00000051985	Igfn1	203.418	247.164	1.21505	0.343764	179.449	180.385	1.00522	1	296.854	153.782	0.518038	0.00118178	immunoglobulin-like and fibronectin type III domain containing 1 [Source:MGI Symbol;Acc:MGI:3045352]
ENSMUSG00000076612	Ighg2c	10.8358	13.1633	1.2148	0.732834	7.61181	5.23503	0.68775	0.56231	14.6297	2.87508	0.196524	0.00145816	immunoglobulin heavy constant gamma 2C [Source:MGI Symbol;Acc:MGI:2686979]
ENSMUSG00000036334	Igsf10	33.6803	55.99	1.6624	0.0150053	53.4605	117.354	2.19516	1.57e-05	76.3768	70.0406	0.917041	0.645022	immunoglobulin superfamily, member 10 [Source:MGI Symbol;Acc:MGI:1923481]
ENSMUSG00000040972	Igsf21	554.888	737.61	1.3293	0.00975849	616.798	621.889	1.00825	0.929857	713.305	672.722	0.943106	0.597437	immunoglobulin superfamily, member 21 [Source:MGI Symbol;Acc:MGI:2681842]
ENSMUSG00000042035	Igsf3	275.67	420.424	1.5251	0.000418423	409.828	514.05	1.25431	0.0548054	402.186	339.926	0.845195	0.155754	immunoglobulin superfamily, member 3 [Source:MGI Symbol;Acc:MGI:1926158]
ENSMUSG00000037995	Igsf9	2035.29	1322.74	0.649901	3.11906e-05	889.919	832.554	0.93554	0.490134	1259.19	956.907	0.759938	0.00787455	immunoglobulin superfamily, member 9 [Source:MGI Symbol;Acc:MGI:2135283]
ENSMUSG00000078853	Igtp	34.185	70.0108	2.048	0.00525172	63.0972	358.583	5.68303	7.56e-14	117.841	390.771	3.31609	3.72873e-08	interferon gamma induced GTPase [Source:MGI Symbol;Acc:MGI:107729]
ENSMUSG00000054072	Iigp1	4.29943	10.3128	2.39863	0.0594375	7.99545	152.353	19.055	3.01e-36	35.5324	419.55	11.8075	5.60639e-50	interferon inducible GTPase 1 [Source:MGI Symbol;Acc:MGI:1926259]
ENSMUSG00000019975	Ikbip	314.695	397.04	1.26167	0.169115	356.198	385.504	1.08227	0.630168	442.415	724.001	1.63648	0.0035593	IKBKB interacting protein [Source:MGI Symbol;Acc:MGI:1914704]
ENSMUSG00000018654	Ikzf1	4.89136	20.9615	4.28542	0.000396632	8.20887	11.0685	1.34835	0.545248	19.4461	36.9276	1.89897	0.0306641	IKAROS family zinc finger 1 [Source:MGI Symbol;Acc:MGI:1342540]
ENSMUSG00000002578	Ikzf4	165.21	268.334	1.62421	0.0382904	247.912	762.972	3.07759	1.19e-06	269.314	342.348	1.27118	0.279514	IKAROS family zinc finger 4 [Source:MGI Symbol;Acc:MGI:1343139]
ENSMUSG00000032089	Il10ra	9.75002	24.0959	2.47137	0.0071109	28.4147	22.5855	0.794852	0.459261	24.4428	34.5623	1.41401	0.205906	interleukin 10 receptor, alpha [Source:MGI Symbol;Acc:MGI:96538]
ENSMUSG00000004296	Il12b	0	0	NA	NA	9.78661	72.781	7.4368	0.00413131	0	0.448497	Inf	0.965351	interleukin 12b [Source:MGI Symbol;Acc:MGI:96540]
ENSMUSG00000017057	Il13ra1	15.1352	18.6035	1.22915	0.57917	54.7537	129.199	2.35965	9.98e-05	28.3959	50.4249	1.77578	0.019535	interleukin 13 receptor, alpha 1 [Source:MGI Symbol;Acc:MGI:105052]
ENSMUSG00000002897	Il17ra	32.0026	52.0794	1.62735	0.0228546	83.3107	142.752	1.71349	0.00142936	56.1123	77.0749	1.37358	0.0807823	interleukin 17 receptor A [Source:MGI Symbol;Acc:MGI:107399]
ENSMUSG00000070427	Il18bp	16.8783	44.2289	2.62046	0.000178942	35.2516	44.4228	1.26016	0.337313	48.7505	63.6389	1.3054	0.203682	interleukin 18 binding protein [Source:MGI Symbol;Acc:MGI:1333800]
ENSMUSG00000027399	Il1a	1.07486	5.20853	4.84579	0.0552465	16.3822	131.324	8.01629	1.97e-16	2.20365	5.8729	2.66508	0.129322	interleukin 1 alpha [Source:MGI Symbol;Acc:MGI:96542]
ENSMUSG00000027398	Il1b	0	0.932782	Inf	0.585782	13.7526	63.6876	4.63095	9.79e-07	2.63537	3.77208	1.43133	0.708381	interleukin 1 beta [Source:MGI Symbol;Acc:MGI:96543]
ENSMUSG00000026069	Il1rl1	2.69804	3.88759	1.44089	0.813009	2.66515	6.73064	2.52542	0.183034	5.72498	22.6135	3.94998	0.00218472	interleukin 1 receptor-like 1 [Source:MGI Symbol;Acc:MGI:98427]
ENSMUSG00000030745	Il21r	0.548329	7.69396	14.0316	0.00342693	3.85926	5.83343	1.51154	0.613063	6.61094	10.542	1.59462	0.400091	interleukin 21 receptor [Source:MGI Symbol;Acc:MGI:1890475]
ENSMUSG00000030748	Il4ra	104.287	136.412	1.30804	0.0752797	202.91	317.869	1.56656	0.00113438	151.027	189.524	1.25491	0.103387	interleukin 4 receptor, alpha [Source:MGI Symbol;Acc:MGI:105367]
ENSMUSG00000025746	Il6	0	0	NA	NA	13.6103	116.038	8.52573	7.5e-15	0	0	NA	NA	interleukin 6 [Source:MGI Symbol;Acc:MGI:96559]
ENSMUSG00000021756	Il6st	1288.48	2001.97	1.55374	1.62221e-05	2045.96	3571.82	1.74579	4.17e-08	1918.11	2662.21	1.38794	0.00107345	interleukin 6 signal transducer [Source:MGI Symbol;Acc:MGI:96560]
ENSMUSG00000020279	Il9r	23.3601	21.8943	0.937251	0.884413	11.4711	21.4486	1.8698	0.0789352	19.9905	5.56607	0.278436	0.00122135	interleukin 9 receptor [Source:MGI Symbol;Acc:MGI:96564]
ENSMUSG00000040612	Ildr2	442.463	600.312	1.35675	0.00632691	782.751	769.189	0.982674	0.880285	694.265	833.722	1.20087	0.0916076	immunoglobulin-like domain containing receptor 2 [Source:MGI Symbol;Acc:MGI:1196370]
ENSMUSG00000003500	Impdh1	9826.64	5646.29	0.57459	2.17264e-08	6611.75	6310.46	0.954431	0.631669	5547.84	5391.69	0.971854	0.744937	inosine 5'-phosphate dehydrogenase 1 [Source:MGI Symbol;Acc:MGI:96567]
ENSMUSG00000032343	Impg1	4325.89	2222.59	0.513788	1.35947e-05	2920.43	3232.08	1.10671	0.499457	2165.6	2563.45	1.18371	0.302634	interphotoreceptor matrix proteoglycan 1 [Source:MGI Symbol;Acc:MGI:1926876]
ENSMUSG00000035270	Impg2	5370.52	6030.2	1.12283	0.323689	9158.99	11028.8	1.20415	0.106453	5960.31	11629.6	1.95117	1.46072e-08	interphotoreceptor matrix proteoglycan 2 [Source:MGI Symbol;Acc:MGI:3044955]
ENSMUSG00000037679	Inf2	270.833	393.171	1.45171	0.00893407	358.08	354.637	0.990383	0.913433	431.584	455.127	1.05455	0.683997	inverted formin, FH2 and WH2 domain containing [Source:MGI Symbol;Acc:MGI:1917685]
ENSMUSG00000041324	Inhba	13.5665	10.8052	0.796462	0.617739	25.5006	115.051	4.51172	1.96e-06	11.0182	17.1278	1.55449	0.274265	inhibin beta-A [Source:MGI Symbol;Acc:MGI:96570]
ENSMUSG00000037035	Inhbb	63.446	82.6004	1.3019	0.29217	162.833	246.612	1.51451	0.0622905	76.9398	210.943	2.74166	1.7718e-05	inhibin beta-B [Source:MGI Symbol;Acc:MGI:96571]
ENSMUSG00000066090	Insl5	22.2526	12.6186	0.567064	0.114767	4.87552	10.5899	2.17205	0.135273	20.7413	7.60552	0.366685	0.00869547	insulin-like 5 [Source:MGI Symbol;Acc:MGI:1346085]
ENSMUSG00000068154	Insm1	364.615	215.421	0.590816	0.000216793	189.172	99.5845	0.526422	5.06e-05	241.181	173.137	0.717874	0.0224361	insulinoma-associated 1 [Source:MGI Symbol;Acc:MGI:1859980]
ENSMUSG00000024210	Ip6k3	23.8649	19.9766	0.837071	0.561554	35.6708	83.3418	2.33641	0.00010199	28.8276	45.6142	1.58231	0.0501396	inositol hexaphosphate kinase 3 [Source:MGI Symbol;Acc:MGI:3045325]
ENSMUSG00000060733	Ipmk	2467.16	1505.48	0.610207	1.47746e-06	1511.97	1363.11	0.901547	0.305888	1422.38	1198.83	0.84283	0.0792775	inositol polyphosphate multikinase [Source:MGI Symbol;Acc:MGI:1916968]
ENSMUSG00000002319	Ipo4	643.982	980.395	1.52239	9.28101e-05	773.938	857.771	1.10832	0.358574	928.808	1272.08	1.36958	0.00272561	importin 4 [Source:MGI Symbol;Acc:MGI:1923001]
ENSMUSG00000030662	Ipo5	1840.92	2462.34	1.33756	0.00393416	2335.18	3781.16	1.61922	1.57e-06	3103.52	4917.92	1.58463	4.76286e-06	importin 5 [Source:MGI Symbol;Acc:MGI:1917822]
ENSMUSG00000029601	Iqcd	123.787	57.0853	0.461156	7.88531e-05	70.582	73.0215	1.03456	0.883772	60.9062	62.2321	1.02177	0.968854	IQ motif containing D [Source:MGI Symbol;Acc:MGI:1922982]
ENSMUSG00000035578	Iqcg	375.948	162.015	0.430951	0.0077222	260.636	215.506	0.826845	0.549802	134.974	237.928	1.76277	0.0850649	IQ motif containing G [Source:MGI Symbol;Acc:MGI:1916957]
ENSMUSG00000041115	Iqsec2	243.976	350.564	1.43688	0.008187	260.499	311.799	1.19693	0.211905	291.058	293.92	1.00983	0.914636	IQ motif and Sec7 domain 2 [Source:MGI Symbol;Acc:MGI:3528396]
ENSMUSG00000018899	Irf1	47.7843	114.524	2.39668	0.0344372	411.409	1356.81	3.29796	0.00265633	134.351	320.508	2.3856	0.0273395	interferon regulatory factor 1 [Source:MGI Symbol;Acc:MGI:96590]
ENSMUSG00000034168	Irf2bpl	854.565	1164.08	1.36219	0.00358997	969.708	1055.2	1.08816	0.455072	1165.02	1310.78	1.12512	0.236542	interferon regulatory factor 2 binding protein-like [Source:MGI Symbol;Acc:MGI:2442463]
ENSMUSG00000025498	Irf7	378.283	205.815	0.544076	6.32513e-07	151.212	264.534	1.74942	2.13e-05	446.33	440.162	0.986179	0.927749	interferon regulatory factor 7 [Source:MGI Symbol;Acc:MGI:1859212]
ENSMUSG00000041515	Irf8	20.1138	50.8337	2.52731	0.0252654	50.8945	498.826	9.80119	1.68e-08	54.8621	149.193	2.71941	0.0084132	interferon regulatory factor 8 [Source:MGI Symbol;Acc:MGI:96395]
ENSMUSG00000002325	Irf9	131.036	300.842	2.29589	1.3316e-07	342.181	1451.06	4.24063	3.28e-22	406.492	848.943	2.08846	3.34234e-07	interferon regulatory factor 9 [Source:MGI Symbol;Acc:MGI:107587]
ENSMUSG00000022126	Irg1	0	0	NA	NA	3.82369	47.2642	12.3609	0.00225476	3.11213	1.85536	0.596169	0.752749	immunoresponsive gene 1 [Source:MGI Symbol;Acc:MGI:103206]
ENSMUSG00000046879	Irgm1	28.7344	75.4742	2.62661	0.00236813	110.026	1222.73	11.1131	2.54e-15	150.509	336.371	2.23489	0.00412121	immunity-related GTPase family M member 1 [Source:MGI Symbol;Acc:MGI:107567]
ENSMUSG00000069874	Irgm2	24.4132	65.6829	2.69047	1.92664e-05	51.3137	281.703	5.48982	1.08e-18	85.672	360.273	4.20526	1.1391e-15	immunity-related GTPase family M member 2 [Source:MGI Symbol;Acc:MGI:1926262]
ENSMUSG00000035692	Isg15	10.2875	51.7434	5.02975	1.48113e-08	46.6871	100.423	2.15097	0.00034341	105.55	160.839	1.52382	0.028992	ISG15 ubiquitin-like modifier [Source:MGI Symbol;Acc:MGI:1855694]
ENSMUSG00000042258	Isl1	795.49	1113.67	1.39998	0.00158364	1009.49	767.9	0.760682	0.0102401	1213.1	939.071	0.77411	0.0156275	ISL1 transcription factor, LIM/homeodomain [Source:MGI Symbol;Acc:MGI:101791]
ENSMUSG00000027009	Itga4	428.501	619.929	1.44674	0.0071008	568.556	561.497	0.987585	0.924615	650.612	914.677	1.40587	0.0119513	integrin alpha 4 [Source:MGI Symbol;Acc:MGI:96603]
ENSMUSG00000027111	Itga6	118.402	131.105	1.10729	0.503793	136.771	175.626	1.28409	0.0757333	144.956	214.956	1.4829	0.00424622	integrin alpha 6 [Source:MGI Symbol;Acc:MGI:96605]
ENSMUSG00000025348	Itga7	62.4474	73.5564	1.17789	0.364606	82.9906	130.396	1.57122	0.00639711	89.2796	81.1728	0.909197	0.603655	integrin alpha 7 [Source:MGI Symbol;Acc:MGI:102700]
ENSMUSG00000039115	Itga9	159.189	240.629	1.51159	0.00171719	324.058	331.54	1.02309	0.87623	285.167	270.253	0.9477	0.680389	integrin alpha 9 [Source:MGI Symbol;Acc:MGI:104756]
ENSMUSG00000030786	Itgam	26.1236	119.442	4.5722	1.16096e-06	54.5124	89.3549	1.63917	0.0983683	142.693	224.143	1.57081	0.0977777	integrin alpha M [Source:MGI Symbol;Acc:MGI:96607]
ENSMUSG00000027087	Itgav	481.438	677.321	1.40687	0.00189333	1357.85	1570.83	1.15685	0.167739	709.983	639.968	0.901385	0.343182	integrin alpha V [Source:MGI Symbol;Acc:MGI:96608]
ENSMUSG00000030789	Itgax	0.548329	9.66383	17.6241	0.000568436	7.57624	7.83756	1.03449	1	6.1567	14.6398	2.37787	0.0598887	integrin alpha X [Source:MGI Symbol;Acc:MGI:96609]
ENSMUSG00000000290	Itgb2	7.05198	38.4236	5.44863	5.15836e-08	23.0133	29.3461	1.27518	0.374646	48.957	88.7783	1.81339	0.00301109	integrin beta 2 [Source:MGI Symbol;Acc:MGI:96611]
ENSMUSG00000025321	Itgb8	270.768	652.814	2.41097	1.69269e-14	877.553	873.198	0.995037	0.982402	703.582	557.714	0.792678	0.033906	integrin beta 8 [Source:MGI Symbol;Acc:MGI:1338035]
ENSMUSG00000003752	Itpkc	208.575	194.424	0.932156	0.626873	268.197	558.803	2.08355	1.91e-09	189.776	199.254	1.04994	0.702087	inositol 1,4,5-trisphosphate 3-kinase C [Source:MGI Symbol;Acc:MGI:2442554]
ENSMUSG00000030102	Itpr1	803.719	1138.2	1.41616	0.00166926	809.822	818.789	1.01107	0.940256	977.623	778.974	0.796804	0.045349	inositol 1,4,5-trisphosphate receptor 1 [Source:MGI Symbol;Acc:MGI:96623]
ENSMUSG00000020640	Itsn2	998.913	734.238	0.735038	0.00838231	728.907	786.603	1.07915	0.533399	789.806	797.182	1.00934	0.937234	intersectin 2 [Source:MGI Symbol;Acc:MGI:1338049]
ENSMUSG00000055862	Izumo4	42.8711	76.8473	1.79252	0.00259371	72.1521	72.4531	1.00417	1	74.6912	70.1634	0.93938	0.768322	IZUMO family member 4 [Source:MGI Symbol;Acc:MGI:1918814]
ENSMUSG00000027276	Jag1	1005.47	745.212	0.741155	0.00534501	589.163	402.648	0.683423	0.000666802	642.672	495.883	0.771595	0.0157164	jagged 1 [Source:MGI Symbol;Acc:MGI:1095416]
ENSMUSG00000031805	Jak3	30.9714	157.663	5.09062	3.2909e-17	107.795	144.966	1.34483	0.0799403	197.758	335.885	1.69847	0.000413128	Janus kinase 3 [Source:MGI Symbol;Acc:MGI:99928]
ENSMUSG00000053062	Jam2	1671.59	1279.42	0.76539	0.00985997	1466.55	1373.68	0.93667	0.526102	1222.63	898.135	0.734591	0.0031073	junction adhesion molecule 2 [Source:MGI Symbol;Acc:MGI:1933820]
ENSMUSG00000005078	Jkamp	630.368	470.632	0.746599	0.00896739	539.351	547.64	1.01537	0.864116	525.395	536.214	1.02059	0.886643	JNK1/MAPK8-associated membrane protein [Source:MGI Symbol;Acc:MGI:1915057]
ENSMUSG00000079083	Jrkl	223.764	151.441	0.676787	0.00506532	149.152	158.068	1.05978	0.691309	176.554	148.013	0.83834	0.219313	jerky homolog-like (mouse) [Source:MGI Symbol;Acc:MGI:1924782]
ENSMUSG00000052684	Jun	459.33	397.099	0.864517	0.505443	610.624	1582.33	2.59134	1.13e-05	609.978	796.067	1.30508	0.219131	Jun oncogene [Source:MGI Symbol;Acc:MGI:96646]
ENSMUSG00000052837	Junb	215.035	376.867	1.75259	0.0271412	1028.36	2838.14	2.75987	5.66e-05	536.751	1076.53	2.00565	0.00493325	Jun-B oncogene [Source:MGI Symbol;Acc:MGI:96647]
ENSMUSG00000071076	Jund	552.684	607.884	1.09988	0.411587	641.907	1080.03	1.68253	2.69e-06	577.655	652.464	1.1295	0.288869	Jun proto-oncogene related gene d [Source:MGI Symbol;Acc:MGI:96648]
ENSMUSG00000032702	Kank1	758.669	500.278	0.659416	0.000626598	622.42	633.801	1.01828	0.905449	473.945	347.007	0.732167	0.0117205	KN motif and ankyrin repeat domains 1 [Source:MGI Symbol;Acc:MGI:2147707]
ENSMUSG00000032194	Kank2	173.83	255.449	1.46953	0.00324377	295.268	231.925	0.785474	0.0590584	268.879	293.457	1.09141	0.473671	KN motif and ankyrin repeat domains 2 [Source:MGI Symbol;Acc:MGI:2384568]
ENSMUSG00000026004	Kansl1l	299.767	211.875	0.706798	0.00587483	268.062	194.443	0.725366	0.0143549	228.151	216.92	0.950775	0.638088	KAT8 regulatory NSL complex subunit 1-like [Source:MGI Symbol;Acc:MGI:1915941]
ENSMUSG00000025420	Katnal2	187.716	105.48	0.56191	0.000142162	58.4783	76.85	1.31416	0.124274	106.023	102.648	0.968173	0.797024	katanin p60 subunit A-like 2 [Source:MGI Symbol;Acc:MGI:1924234]
ENSMUSG00000047976	Kcna1	564.725	806.822	1.4287	0.00113093	807.243	860.072	1.06544	0.565199	660.831	704.41	1.06595	0.52396	potassium voltage-gated channel, shaker-related subfamily, member 1 [Source:MGI Symbol;Acc:MGI:96654]
ENSMUSG00000042604	Kcna4	153.771	238.427	1.55053	0.00124575	151.944	141.884	0.933792	0.618183	228.717	241.172	1.05445	0.653405	potassium voltage-gated channel, shaker-related subfamily, member 4 [Source:MGI Symbol;Acc:MGI:96661]
ENSMUSG00000050556	Kcnb1	7062.31	3536.24	0.50072	4.48921e-05	4878.41	6394.1	1.31069	0.112825	2812.5	2696.11	0.958615	0.777198	potassium voltage gated channel, Shab-related subfamily, member 1 [Source:MGI Symbol;Acc:MGI:96666]
ENSMUSG00000039672	Kcne2	779.57	637.229	0.817411	0.100781	515.179	498.701	0.968014	0.821544	586.395	285.166	0.486304	1.08744e-08	potassium voltage-gated channel, Isk-related subfamily, gene 2 [Source:MGI Symbol;Acc:MGI:1891123]
ENSMUSG00000045246	Kcng4	381.486	678.735	1.77919	2.22124e-07	748.142	1210.22	1.61763	8.74e-06	737.572	1462.29	1.98257	1.2006e-10	potassium voltage-gated channel, subfamily G, member 4 [Source:MGI Symbol;Acc:MGI:1913983]
ENSMUSG00000058248	Kcnh1	206.534	275.86	1.33566	0.0214069	238.276	256.038	1.07454	0.589676	282.446	420.749	1.48966	0.000831815	potassium voltage-gated channel, subfamily H (eag-related), member 1 [Source:MGI Symbol;Acc:MGI:1341721]
ENSMUSG00000044708	Kcnj10	924.685	1067.25	1.15418	0.176797	1273.98	919.569	0.721808	0.00196601	1166.33	1077.6	0.923931	0.4596	potassium inwardly-rectifying channel, subfamily J, member 10 [Source:MGI Symbol;Acc:MGI:1194504]
ENSMUSG00000058743	Kcnj14	8122.53	3068.92	0.377828	8.37124e-13	2679.53	2301.4	0.858883	0.248373	2482.15	2247.73	0.905558	0.404781	potassium inwardly-rectifying channel, subfamily J, member 14 [Source:MGI Symbol;Acc:MGI:2384820]
ENSMUSG00000046410	Kcnk6	4.83686	16.5293	3.41737	0.00492997	16.8369	7.86752	0.467277	0.0621144	17.7643	22.8166	1.2844	0.454685	potassium inwardly-rectifying channel, subfamily K, member 6 [Source:MGI Symbol;Acc:MGI:1891291]
ENSMUSG00000036760	Kcnk9	43.4957	87.7568	2.0176	0.000829277	35.6708	41.3717	1.15982	0.579682	60.4069	41.1246	0.680793	0.0894924	potassium channel, subfamily K, member 9 [Source:MGI Symbol;Acc:MGI:3521816]
ENSMUSG00000047298	Kcnv2	8079.41	4517.85	0.55918	1.92799e-07	3338.8	2197.25	0.658095	0.000154674	4010.81	2956.28	0.737079	0.00480594	potassium channel, subfamily V, member 2 [Source:MGI Symbol;Acc:MGI:2670981]
ENSMUSG00000098557	KCTD12	81.53	137.067	1.68118	0.00100714	122.244	159.414	1.30406	0.0766986	110.336	145.425	1.31802	0.0656545	mmu-mir-5130 [Source:miRBase;Acc:MI0018042]
ENSMUSG00000038080	Kdm1b	255.052	238.375	0.934615	0.646431	271.388	185.917	0.685059	0.00961349	224.67	236.281	1.05168	0.705352	lysine (K)-specific demethylase 1B [Source:MGI Symbol;Acc:MGI:2145261]
ENSMUSG00000042207	Kdm5b	3197.46	2218.47	0.693822	0.000744225	1668.83	1502.07	0.900075	0.322248	2124.84	1949.03	0.917257	0.433561	lysine (K)-specific demethylase 5B [Source:MGI Symbol;Acc:MGI:1922855]
ENSMUSG00000056673	Kdm5d	262.546	282.158	1.0747	0.887169	239.442	121.697	0.508253	0.167858	0	60.0986	Inf	8.06493e-10	lysine (K)-specific demethylase 5D [Source:MGI Symbol;Acc:MGI:99780]
ENSMUSG00000062960	Kdr	1946.06	3059.86	1.57233	7.75661e-06	1610.2	1668.28	1.03607	0.737994	2954.86	3400.61	1.15085	0.148019	kinase insert domain protein receptor [Source:MGI Symbol;Acc:MGI:96683]
ENSMUSG00000041498	Kif14	11.4168	23.6325	2.06997	0.0418403	20.2059	55.9706	2.77002	0.000479285	44.6398	117.184	2.62511	0.000117694	kinesin family member 14 [Source:MGI Symbol;Acc:MGI:1098226]
ENSMUSG00000021294	Kif26a	88.6582	84.1821	0.949513	0.792966	76.0114	69.9696	0.920514	0.674686	124.831	74.0157	0.592929	0.00166131	kinesin family member 26A [Source:MGI Symbol;Acc:MGI:2447072]
ENSMUSG00000027475	Kif3b	1419.02	1067.83	0.752507	0.00679601	1238.58	1126.55	0.909549	0.364581	1038.56	983.628	0.947108	0.615038	kinesin family member 3B [Source:MGI Symbol;Acc:MGI:107688]
ENSMUSG00000031788	Kifc3	462.17	285.571	0.617891	4.20049e-05	344.749	319.187	0.925851	0.543636	338.457	308.838	0.912488	0.432529	kinesin family member C3 [Source:MGI Symbol;Acc:MGI:109202]
ENSMUSG00000000078	Klf6	292.508	388.622	1.32859	0.0145302	832.368	1568.23	1.88406	2.81e-09	452.28	508.961	1.12532	0.285841	Kruppel-like factor 6 [Source:MGI Symbol;Acc:MGI:1346318]
ENSMUSG00000054792	Klhl18	4428.71	2704.64	0.610705	8.90216e-07	2578.95	2675.29	1.03736	0.750308	2471.34	2269.84	0.918467	0.396399	kelch-like 18 [Source:MGI Symbol;Acc:MGI:2143315]
ENSMUSG00000031605	Klhl2	447.169	494.849	1.10663	0.361586	1075.56	776.635	0.722072	0.00247026	560.207	643.674	1.14899	0.224712	kelch-like 2, Mayven [Source:MGI Symbol;Acc:MGI:1924363]
ENSMUSG00000073700	Klhl21	348.703	255.547	0.732852	0.0526524	370.923	587.163	1.58298	0.00349594	301.043	383.509	1.27393	0.128771	kelch-like 21 [Source:MGI Symbol;Acc:MGI:1919288]
ENSMUSG00000042155	Klhl23	678.929	581.558	0.856581	0.157992	733.562	548.6	0.747858	0.00865498	567.887	406.709	0.716178	0.00268677	kelch-like 23 [Source:MGI Symbol;Acc:MGI:2683536]
ENSMUSG00000020627	Klhl29	514.987	1300.18	2.52468	1.69802e-10	1530.58	1794.9	1.1727	0.25235	1120.63	1978.07	1.76513	6.03038e-05	kelch-like 29 [Source:MGI Symbol;Acc:MGI:2683857]
ENSMUSG00000014164	Klhl3	312.633	210.31	0.672707	0.00227062	198.773	171.261	0.861589	0.257755	165.27	134.492	0.813771	0.150488	kelch-like 3 [Source:MGI Symbol;Acc:MGI:2445185]
ENSMUSG00000026308	Klhl30	23.8976	45.5208	1.90483	0.00598898	58.4707	55.7901	0.954154	0.852358	42.5487	60.1313	1.41323	0.0941299	kelch-like 30 [Source:MGI Symbol;Acc:MGI:1918038]
ENSMUSG00000066129	Kndc1	280.158	404.538	1.44396	0.00261608	221.886	258.67	1.16578	0.246372	344.125	259.296	0.753493	0.0241675	kinase non-catalytic C-lobe domain (KIND) containing 1 [Source:MGI Symbol;Acc:MGI:1923734]
ENSMUSG00000030980	Knop1	505.6	364.556	0.721035	0.00474147	558.924	442.762	0.792168	0.044507	383.536	363.417	0.947544	0.647831	lysine rich nucleolar protein 1 [Source:MGI Symbol;Acc:MGI:1913606]
ENSMUSG00000027331	Knstrn	42.8929	11.2977	0.263393	1.27528e-05	12.594	9.93157	0.788593	0.62671	21.128	16.599	0.785639	0.420126	kinetochore-localized astrin/SPAG5 binding [Source:MGI Symbol;Acc:MGI:1289298]
ENSMUSG00000018362	Kpna2	646.574	306.028	0.473307	2.36529e-10	262.404	170.003	0.647866	0.00080695	294.144	226.135	0.768792	0.0274578	karyopherin (importin) alpha 2 [Source:MGI Symbol;Acc:MGI:103561]
ENSMUSG00000020393	Kremen1	625.364	999.925	1.59895	1.10138e-05	1311.62	1454.62	1.10902	0.321763	1078.31	2235.37	2.07304	2.72424e-12	kringle containing transmembrane protein 1 [Source:MGI Symbol;Acc:MGI:1933988]
ENSMUSG00000019718	L3hypdh	82.5394	42.236	0.511707	0.000992838	44.7181	45.7095	1.02217	1	83.0778	57.6054	0.693391	0.0522271	L-3-hydroxyproline dehydratase (trans-) [Source:MGI Symbol;Acc:MGI:1914467]
ENSMUSG00000041782	Lad1	12.4917	173.445	13.8849	3.27631e-12	309.61	740.836	2.39281	0.00493081	186.079	366.925	1.97188	0.0278545	ladinin [Source:MGI Symbol;Acc:MGI:109343]
ENSMUSG00000030124	Lag3	29.2174	82.2644	2.8156	4.62058e-07	63.6308	81.6664	1.28344	0.184807	80.6452	68.5535	0.850063	0.364433	lymphocyte-activation gene 3 [Source:MGI Symbol;Acc:MGI:106588]
ENSMUSG00000032796	Lama1	99.5376	160.109	1.60852	0.00836939	132.201	115.409	0.872987	0.45246	121.831	97.2005	0.797829	0.213099	laminin, alpha 1 [Source:MGI Symbol;Acc:MGI:99892]
ENSMUSG00000016534	Lamp2	839.61	1112.18	1.32464	0.00731925	1365.47	2009.22	1.47145	0.000171135	1159.59	1674.16	1.44374	0.000377018	lysosomal-associated membrane protein 2 [Source:MGI Symbol;Acc:MGI:96748]
ENSMUSG00000087260	Lamtor5	377.266	417.793	1.10742	0.404818	480.212	634.092	1.32044	0.0184171	425.563	628.42	1.47668	0.00126289	late endosomal/lysosomal adaptor, MAPK and MTOR activator 5 [Source:MGI Symbol;Acc:MGI:1915826]
ENSMUSG00000022257	Laptm4b	6038.74	4629.52	0.766636	0.00722817	4480.3	4610.74	1.02911	0.768754	4199.81	4356.41	1.03729	0.74598	lysosomal-associated protein transmembrane 4B [Source:MGI Symbol;Acc:MGI:1890494]
ENSMUSG00000028581	Laptm5	47.2359	165.514	3.50398	2.25032e-14	113.971	122.44	1.0743	0.637402	185.369	260.528	1.40546	0.0108811	lysosomal-associated protein transmembrane 5 [Source:MGI Symbol;Acc:MGI:108046]
ENSMUSG00000024063	Lbh	2632.14	1900.96	0.72221	0.00126284	2154.12	2043.84	0.948803	0.624151	1707.28	1793.82	1.05069	0.64579	limb-bud and heart [Source:MGI Symbol;Acc:MGI:1925139]
ENSMUSG00000032258	Lca5	761.459	608.718	0.79941	0.214821	616.351	303.542	0.492483	7.96e-05	459.653	438.028	0.952952	0.790492	Leber congenital amaurosis 5 (human) [Source:MGI Symbol;Acc:MGI:1923032]
ENSMUSG00000054469	Lclat1	471.931	345.72	0.732566	0.00808698	340.108	336.209	0.988538	0.917958	372.014	312.36	0.839644	0.143401	lysocardiolipin acyltransferase 1 [Source:MGI Symbol;Acc:MGI:2684937]
ENSMUSG00000074890	Lcmt2	260.527	178.341	0.684538	0.00379805	253.321	227.02	0.896175	0.400432	187.441	195.34	1.04214	0.779009	leucine carboxyl methyltransferase 2 [Source:MGI Symbol;Acc:MGI:1353659]
ENSMUSG00000026822	Lcn2	16.2537	98.2782	6.04652	0.000102123	1009.99	2007.8	1.98794	0.0873591	1170.97	1873.18	1.59969	0.247652	lipocalin 2 [Source:MGI Symbol;Acc:MGI:96757]
ENSMUSG00000021998	Lcp1	29.7875	49.8025	1.67193	0.023529	57.6678	73.2904	1.2709	0.219593	85.3754	160.084	1.87506	0.000182268	lymphocyte cytosolic protein 1 [Source:MGI Symbol;Acc:MGI:104808]
ENSMUSG00000002699	Lcp2	6.53635	13.0068	1.98992	0.106498	12.6296	26.6237	2.10804	0.0224335	18.6052	39.0473	2.09873	0.00869855	lymphocyte cytosolic protein 2 [Source:MGI Symbol;Acc:MGI:1321402]
ENSMUSG00000063229	Ldha	14187.7	10829.5	0.763307	0.00611971	10334.8	9558.3	0.924865	0.431583	10288.9	10917.5	1.0611	0.585416	lactate dehydrogenase A [Source:MGI Symbol;Acc:MGI:96759]
ENSMUSG00000023191	Leprel2	186.99	281.434	1.50507	0.00337537	232.399	275.364	1.18488	0.224993	320.835	328.057	1.02251	0.854705	leprecan-like 2 [Source:MGI Symbol;Acc:MGI:1315208]
ENSMUSG00000029570	Lfng	116.735	155.752	1.33423	0.052209	322.417	69.0416	0.214138	2.15e-25	175.785	211.694	1.20428	0.171279	LFNG O-fucosylpeptide 3-beta-N-acetylglucosaminyltransferase [Source:MGI Symbol;Acc:MGI:1095413]
ENSMUSG00000033880	Lgals3bp	71.6055	335.541	4.68596	1.09992e-13	239.996	378.299	1.57628	0.0178902	502.315	648.745	1.29151	0.159607	lectin, galactoside-binding, soluble, 3 binding protein [Source:MGI Symbol;Acc:MGI:99554]
ENSMUSG00000001123	Lgals9	27.1331	88.2493	3.25246	5.35267e-08	68.7197	64.3459	0.936352	0.785721	107.934	167.402	1.55097	0.0114125	lectin, galactose binding, soluble 9 [Source:MGI Symbol;Acc:MGI:109496]
ENSMUSG00000042363	Lgalsl	3796.76	3008.56	0.792403	0.0321676	3949.55	4814.39	1.21897	0.0647334	3481.36	4714.48	1.35421	0.00631426	lectin, galactoside binding-like [Source:MGI Symbol;Acc:MGI:1916114]
ENSMUSG00000036560	Lgi4	29.3373	84.1009	2.86669	1.4081e-07	63.1328	55.9698	0.886541	0.530404	100.294	124.932	1.24565	0.173313	leucine-rich repeat LGI family, member 4 [Source:MGI Symbol;Acc:MGI:2180197]
ENSMUSG00000034394	Lif	2.70894	27.9023	10.3	5.43712e-05	593.932	1314.74	2.21363	0.0404881	47.5943	20.7771	0.436546	0.0591557	leukemia inhibitory factor [Source:MGI Symbol;Acc:MGI:96787]
ENSMUSG00000003872	Lin7b	59.7603	102.27	1.71134	0.00112038	140.267	248.111	1.76885	3.96e-05	125.6	444.84	3.54171	1.74966e-21	lin-7 homolog B (C. elegans) [Source:MGI Symbol;Acc:MGI:1330858]
ENSMUSG00000053846	Lipg	79.7433	51.7143	0.64851	0.0283384	23.3258	63.2098	2.70987	1.34e-05	65.8804	46.8559	0.711227	0.0929947	lipase, endothelial [Source:MGI Symbol;Acc:MGI:1341803]
ENSMUSG00000024766	Lipo1	65.6175	88.7708	1.35285	0.092905	103.651	100.691	0.971445	0.892519	71.2862	120.121	1.68505	0.0015384	lipase, member O1 [Source:MGI Symbol;Acc:MGI:2147592]
ENSMUSG00000022500	Litaf	20.0593	61.4072	3.06129	1.72255e-07	205.369	407.583	1.98464	2.97e-07	72.5176	97.7717	1.34825	0.0677473	LPS-induced TN factor [Source:MGI Symbol;Acc:MGI:1929512]
ENSMUSG00000020782	Llgl2	1694.73	1028.45	0.606851	3.57875e-05	825.01	897.048	1.08732	0.514841	876.784	908.422	1.03608	0.790209	lethal giant larvae homolog 2 (Drosophila) [Source:MGI Symbol;Acc:MGI:1918843]
ENSMUSG00000041891	Lman1	1595.11	1765.08	1.10655	0.32425	2099.91	2106.39	1.00309	0.972465	2012.96	2775.23	1.37868	0.00177116	lectin, mannose-binding, 1 [Source:MGI Symbol;Acc:MGI:1917611]
ENSMUSG00000056271	Lman1l	42.4972	57.4674	1.35227	0.167583	33.5672	41.4016	1.2334	0.414841	94.0735	42.2292	0.448896	8.43961e-05	lectin, mannose-binding 1 like [Source:MGI Symbol;Acc:MGI:2667537]
ENSMUSG00000022999	Lmbr1l	572.576	415.493	0.725656	0.00533568	326.312	394.812	1.20992	0.116964	414.931	385.138	0.928198	0.497765	limb region 1 like [Source:MGI Symbol;Acc:MGI:1289247]
ENSMUSG00000028063	Lmna	181.057	227.431	1.25613	0.0845614	383.268	655.811	1.7111	1.61e-05	180.965	212.733	1.17554	0.232003	lamin A [Source:MGI Symbol;Acc:MGI:96794]
ENSMUSG00000036111	Lmo1	335.655	246.712	0.735016	0.0117795	410.845	610.882	1.48689	0.000629202	284.3	383.344	1.34838	0.0123207	LIM domain only 1 [Source:MGI Symbol;Acc:MGI:102812]
ENSMUSG00000062044	Lmtk3	629.954	906.826	1.43951	0.00688609	550.535	617.258	1.1212	0.441136	865.819	690.483	0.797492	0.104138	lemur tyrosine kinase 3 [Source:MGI Symbol;Acc:MGI:3039582]
ENSMUSG00000039633	Lonrf1	298.845	447.029	1.49585	0.00982269	459.369	453.115	0.986386	0.951522	317.152	361.571	1.14005	0.428158	LON peptidase N-terminal domain and ring finger 1 [Source:MGI Symbol;Acc:MGI:3609241]
ENSMUSG00000048814	Lonrf2	1302.29	1747.62	1.34196	0.00794969	1406.84	1282.19	0.911402	0.378126	1588.07	1345.75	0.847409	0.150601	LON peptidase N-terminal domain and ring finger 2 [Source:MGI Symbol;Acc:MGI:1920209]
ENSMUSG00000043165	Lor	8.13774	25.7297	3.16178	0.00142366	27.6042	20.6705	0.748815	0.385852	20.2871	10.9905	0.541747	0.074138	loricrin [Source:MGI Symbol;Acc:MGI:96816]
ENSMUSG00000025185	Loxl4	6.54725	22.2825	3.40333	0.000225912	101.128	264.444	2.61493	4.08e-10	41.0284	118.039	2.87701	1.60326e-09	lysyl oxidase-like 4 [Source:MGI Symbol;Acc:MGI:1914823]
ENSMUSG00000033192	Lpcat2	361.568	306.422	0.84748	0.156804	351.01	437.737	1.24708	0.0624123	365.97	513.459	1.40301	0.00379085	lysophosphatidylcholine acyltransferase 2 [Source:MGI Symbol;Acc:MGI:3606214]
ENSMUSG00000037605	Lphn3	635.572	884.643	1.39189	0.00241611	829.664	834.405	1.00571	0.983992	863.634	824.427	0.954603	0.71574	latrophilin 3 [Source:MGI Symbol;Acc:MGI:2441950]
ENSMUSG00000024052	Lpin2	1537.94	1030.12	0.669805	0.000139198	996.715	1060.26	1.06375	0.556321	1055.29	965.164	0.914592	0.376918	lipin 2 [Source:MGI Symbol;Acc:MGI:1891341]
ENSMUSG00000020105	Lrig3	29.3591	55.5266	1.89129	0.00666351	24.1998	17.7392	0.733031	0.294043	43.4347	50.5476	1.16376	0.502502	leucine-rich repeats and immunoglobulin-like domains 3 [Source:MGI Symbol;Acc:MGI:2443955]
ENSMUSG00000041044	Lrit1	5276.52	3991.53	0.75647	0.00501009	4264.81	3502.04	0.821149	0.0476914	3808.71	3912.24	1.02718	0.834374	leucine-rich repeat, immunoglobulin-like and transmembrane domains 1 [Source:MGI Symbol;Acc:MGI:2385320]
ENSMUSG00000043418	Lrit2	2425.43	1304.26	0.537744	1.81957e-09	1249.68	980.86	0.784887	0.0200307	1342.13	1350.95	1.00657	0.985246	leucine-rich repeat, immunoglobulin-like and transmembrane domains 2 [Source:MGI Symbol;Acc:MGI:2444885]
ENSMUSG00000027070	Lrp2	84.3697	179.413	2.12651	0.00359012	188.349	194.235	1.03125	0.894494	208.858	120.409	0.576509	0.0254266	low density lipoprotein receptor-related protein 2 [Source:MGI Symbol;Acc:MGI:95794]
ENSMUSG00000031637	Lrp2bp	112.941	115.456	1.02228	0.914558	115.442	110.714	0.959038	0.810228	131.284	79.5629	0.606036	0.00146581	Lrp2 binding protein [Source:MGI Symbol;Acc:MGI:1914870]
ENSMUSG00000024120	Lrpprc	964.226	709.998	0.73634	0.00441267	620.622	620.634	1.00002	1	735.961	656.874	0.892539	0.303235	leucine-rich PPR-motif containing [Source:MGI Symbol;Acc:MGI:1919666]
ENSMUSG00000032495	Lrrc2	188.933	771.039	4.08102	8.68015e-17	848.989	1023.16	1.20515	0.242376	774.963	1484.44	1.9155	5.44114e-05	leucine rich repeat containing 2 [Source:MGI Symbol;Acc:MGI:1921499]
ENSMUSG00000020878	Lrrc46	108.456	54.2809	0.500489	0.000175776	56.4026	35.0297	0.621066	0.0264498	49.933	56.4205	1.12992	0.568843	leucine rich repeat containing 46 [Source:MGI Symbol;Acc:MGI:1916547]
ENSMUSG00000027286	Lrrc57	344.065	256.92	0.74672	0.0232907	294.559	194.263	0.659504	0.00199443	233.282	226.461	0.970759	0.78395	leucine rich repeat containing 57 [Source:MGI Symbol;Acc:MGI:1913856]
ENSMUSG00000067206	Lrrc66	108.598	109.68	1.00997	0.990135	85.6634	99.7351	1.16427	0.35637	114.428	304.041	2.65705	3.28119e-12	leucine rich repeat containing 66 [Source:MGI Symbol;Acc:MGI:2387634]
ENSMUSG00000020545	Lrrc72	0	110.039	Inf	1.0997e-32	112.01	114.154	1.01914	0.942223	123.036	107.766	0.875888	0.492048	leucine rich repeat containing 72 [Source:MGI Symbol;Acc:MGI:1920830]
ENSMUSG00000054720	Lrrc8c	155.757	306.81	1.9698	3.32613e-06	544.892	546.777	1.00346	0.990795	270.29	321.306	1.18875	0.198605	leucine rich repeat containing 8 family, member C [Source:MGI Symbol;Acc:MGI:2140839]
ENSMUSG00000071862	Lrrtm2	307.597	351.467	1.14262	0.262208	291.558	440.938	1.51235	0.000561444	316.751	394.467	1.24536	0.0608499	leucine rich repeat transmembrane neuronal 2 [Source:MGI Symbol;Acc:MGI:2389174]
ENSMUSG00000045776	Lrtm1	3028.35	3604.51	1.19025	0.0810569	3074.96	2526.19	0.821533	0.0486322	3988.01	2828.85	0.70934	0.000609593	leucine-rich repeats and transmembrane domains 1 [Source:MGI Symbol;Acc:MGI:2442106]
ENSMUSG00000024940	Ltbp3	443.04	670.531	1.51348	0.000207669	517.944	675.946	1.30506	0.0168527	672.949	649.656	0.965386	0.760413	latent transforming growth factor beta binding protein 3 [Source:MGI Symbol;Acc:MGI:1101355]
ENSMUSG00000030339	Ltbr	84.0536	140.329	1.66951	0.00059126	228.837	466.304	2.03771	1.33e-08	168.971	295.251	1.74734	1.34186e-05	lymphotoxin B receptor [Source:MGI Symbol;Acc:MGI:104875]
ENSMUSG00000022587	Ly6e	380.487	618.625	1.62588	1.75858e-05	443.573	477.405	1.07627	0.542789	645.045	833.732	1.29252	0.0177974	lymphocyte antigen 6 complex, locus E [Source:MGI Symbol;Acc:MGI:106651]
ENSMUSG00000022577	Ly6h	330.106	331.902	1.00544	0.967428	368.273	431.782	1.17245	0.193149	354.408	574.597	1.62129	7.43417e-05	lymphocyte antigen 6 complex, locus H [Source:MGI Symbol;Acc:MGI:1346030]
ENSMUSG00000021423	Ly86	17.3067	60.0341	3.46883	1.74559e-07	50.681	48.7606	0.962108	0.85375	75.9	86.5972	1.14094	0.478938	lymphocyte antigen 86 [Source:MGI Symbol;Acc:MGI:1321404]
ENSMUSG00000067367	Lyar	1051.45	727.871	0.692253	0.000570485	923.031	868.774	0.941218	0.564032	681.501	785.954	1.15327	0.214409	Ly1 antibody reactive clone [Source:MGI Symbol;Acc:MGI:107470]
ENSMUSG00000042228	Lyn	19.5109	45.266	2.32003	0.00061263	44.1566	50.436	1.14221	0.603819	69.8785	85.313	1.22088	0.286972	Yamaguchi sarcoma viral (v-yes-1) oncogene homolog [Source:MGI Symbol;Acc:MGI:96892]
ENSMUSG00000035840	Lysmd3	230.344	154.402	0.670308	0.00305109	187.346	211.554	1.12922	0.371794	189.893	157.006	0.826814	0.163142	LysM, putative peptidoglycan-binding, domain containing 3 [Source:MGI Symbol;Acc:MGI:1915906]
ENSMUSG00000069516	Lyz2	8.66426	38.3193	4.42269	4.06868e-07	42.9346	53.4564	1.24507	0.308013	38.8247	131.295	3.38175	4.62892e-10	lysozyme 2 [Source:MGI Symbol;Acc:MGI:96897]
ENSMUSG00000042622	Maff	24.5985	60.8857	2.47518	0.000354524	287.138	746.092	2.59838	1.45e-06	33.1448	45.3687	1.3688	0.21973	v-maf musculoaponeurotic fibrosarcoma oncogene family, protein F (avian) [Source:MGI Symbol;Acc:MGI:96910]
ENSMUSG00000018143	Mafk	79.7869	116.957	1.46587	0.0160974	156.103	237.042	1.5185	0.00277909	109.405	115.778	1.05825	0.734614	v-maf musculoaponeurotic fibrosarcoma oncogene family, protein K (avian) [Source:MGI Symbol;Acc:MGI:99951]
ENSMUSG00000052539	Magi3	947.479	1241.14	1.30994	0.00977323	1106.82	954.239	0.862143	0.153162	1152.11	1059.27	0.919413	0.43647	membrane associated guanylate kinase, WW and PDZ domain containing 3 [Source:MGI Symbol;Acc:MGI:1923484]
ENSMUSG00000033207	Mamdc2	74.9936	109.054	1.45418	0.0237702	73.6308	113.975	1.54792	0.00919271	104.818	134.024	1.27864	0.108191	MAM domain containing 2 [Source:MGI Symbol;Acc:MGI:1918988]
ENSMUSG00000005142	Man2b1	331.276	519.131	1.56706	0.00010682	374.236	442.675	1.18288	0.157356	483.372	490.69	1.01514	0.875732	mannosidase 2, alpha B1 [Source:MGI Symbol;Acc:MGI:107286]
ENSMUSG00000029119	Man2b2	282.384	395.053	1.39899	0.00525076	314.777	320.593	1.01848	0.904533	423.49	447.201	1.05599	0.63254	mannosidase 2, alpha B2 [Source:MGI Symbol;Acc:MGI:1195262]
ENSMUSG00000018932	Map2k3	127.175	134.233	1.0555	0.678837	239.078	459.694	1.92277	2.35e-07	123.036	157.988	1.28408	0.0821626	mitogen-activated protein kinase kinase 3 [Source:MGI Symbol;Acc:MGI:1346868]
ENSMUSG00000021754	Map3k1	839.045	1150.28	1.37094	0.025387	1237.69	1898.17	1.53364	0.00236333	1158.84	1628.9	1.40562	0.0143107	mitogen-activated protein kinase kinase kinase 1 [Source:MGI Symbol;Acc:MGI:1346872]
ENSMUSG00000020941	Map3k14	311.184	218.167	0.701086	0.042584	324.813	755.103	2.32473	1.04e-06	225.673	268.827	1.19123	0.32308	mitogen-activated protein kinase kinase kinase 14 [Source:MGI Symbol;Acc:MGI:1858204]
ENSMUSG00000024235	Map3k8	3.27908	12.2305	3.72986	0.00891288	39.1465	101.351	2.58901	0.000289072	13.6086	19.3702	1.42339	0.311892	mitogen-activated protein kinase kinase kinase 8 [Source:MGI Symbol;Acc:MGI:1346878]
ENSMUSG00000024242	Map4k3	1659.18	1192.2	0.718546	0.00640437	1195.78	1290.78	1.07945	0.521025	1152.03	966.207	0.838697	0.139726	mitogen-activated protein kinase kinase kinase kinase 3 [Source:MGI Symbol;Acc:MGI:2154405]
ENSMUSG00000026074	Map4k4	946.494	1282.4	1.3549	0.00371907	1530.81	1591.92	1.03992	0.708287	1288.27	1421.33	1.10329	0.34478	mitogen-activated protein kinase kinase kinase kinase 4 [Source:MGI Symbol;Acc:MGI:1349394]
ENSMUSG00000024558	Mapk4	174.455	266.903	1.52993	0.00124745	306.505	232.765	0.759416	0.0308734	205.164	160.023	0.779973	0.0604669	mitogen-activated protein kinase 4 [Source:MGI Symbol;Acc:MGI:2444559]
ENSMUSG00000016528	Mapkapk2	485.247	554.032	1.14175	0.234865	606.968	847.175	1.39575	0.00231978	526.555	665.145	1.2632	0.036758	MAP kinase-activated protein kinase 2 [Source:MGI Symbol;Acc:MGI:109298]
ENSMUSG00000001672	Marveld3	111.296	124.002	1.11417	0.559864	135.455	235.037	1.73516	0.00245387	127.282	220.937	1.73581	0.00244968	MARVEL (membrane-associating) domain containing 3 [Source:MGI Symbol;Acc:MGI:1920858]
ENSMUSG00000038732	Mboat1	51.6335	80.4279	1.55767	0.0183353	58.2649	95.5163	1.63935	0.00577788	102.182	93.1216	0.911328	0.605065	membrane bound O-acyltransferase domain containing 1 [Source:MGI Symbol;Acc:MGI:2387184]
ENSMUSG00000074037	Mc1r	114.52	49.7966	0.434828	4.40936e-06	87.5892	78.765	0.899256	0.561313	73.8277	33.9298	0.45958	7.40464e-05	melanocortin 1 receptor [Source:MGI Symbol;Acc:MGI:99456]
ENSMUSG00000026669	Mcm10	21.1886	8.00688	0.377886	0.00996393	14.7688	15.8249	1.07151	0.926539	14.5396	9.13511	0.628293	0.236998	minichromosome maintenance deficient 10 (S. cerevisiae) [Source:MGI Symbol;Acc:MGI:1917274]
ENSMUSG00000022673	Mcm4	152.674	133.104	0.871817	0.332436	153.181	312.846	2.04232	1.24e-07	143.346	204.494	1.42658	0.00893553	minichromosome maintenance deficient 4 homolog (S. cerevisiae) [Source:MGI Symbol;Acc:MGI:103199]
ENSMUSG00000021596	Mctp1	85.4119	139.112	1.62872	0.0253688	171.619	153.4	0.893843	0.6424	147.273	254.046	1.725	0.00828297	multiple C2 domains, transmembrane 1 [Source:MGI Symbol;Acc:MGI:1926021]
ENSMUSG00000020212	Mdm1	1308.48	780.825	0.596744	7.56404e-06	946.713	759.56	0.802313	0.0525904	707.423	646.317	0.913622	0.373024	transformed mouse 3T3 cell double minute 1 [Source:MGI Symbol;Acc:MGI:96951]
ENSMUSG00000024556	Me2	409.418	288.299	0.704168	0.00388708	285.915	302.525	1.05809	0.654887	291.591	254.188	0.871727	0.2706	malic enzyme 2, NAD(+)-dependent, mitochondrial [Source:MGI Symbol;Acc:MGI:2147351]
ENSMUSG00000002679	Med6	293.768	170.977	0.582013	0.000742097	276.393	281.493	1.01845	0.869478	174.013	196.771	1.13078	0.471249	mediator of RNA polymerase II transcription, subunit 6 homolog (yeast) [Source:MGI Symbol;Acc:MGI:1917042]
ENSMUSG00000005583	Mef2c	783.209	391.537	0.499914	0.00935385	254.056	387.098	1.52367	0.119681	273.53	212.095	0.775401	0.351836	myocyte enhancer factor 2C [Source:MGI Symbol;Acc:MGI:99458]
ENSMUSG00000026650	Meig1	46.6331	18.111	0.388373	0.00060261	18.031	15.2565	0.846122	0.673613	18.1735	18.9028	1.04013	1	meiosis expressed gene 1 [Source:MGI Symbol;Acc:MGI:1202878]
ENSMUSG00000014361	Mertk	89.0758	140.671	1.57922	0.00341149	193.494	115.35	0.596144	0.000448889	145.707	128.543	0.882201	0.379483	c-mer proto-oncogene tyrosine kinase [Source:MGI Symbol;Acc:MGI:96965]
ENSMUSG00000051855	Mest	762.006	905.325	1.18808	0.172046	896.629	1290.8	1.43962	0.00417465	769.924	1369.53	1.77879	8.97558e-06	mesoderm specific transcript [Source:MGI Symbol;Acc:MGI:96968]
ENSMUSG00000009376	Met	67.8326	177.431	2.61572	0.00281727	202.137	228.275	1.12931	0.662876	150.264	143.136	0.95256	0.927829	met proto-oncogene [Source:MGI Symbol;Acc:MGI:96969]
ENSMUSG00000041921	Metap1d	437.55	254.412	0.581447	0.000205211	305.481	230.4	0.754221	0.058989	328.478	302.809	0.921853	0.541425	methionyl aminopeptidase type 1D (mitochondrial) [Source:MGI Symbol;Acc:MGI:1913809]
ENSMUSG00000036009	Mettl25	124.742	79.443	0.636857	0.0044592	156.665	133.149	0.849896	0.308852	89.8915	89.0048	0.990136	0.96366	methyltransferase like 25 [Source:MGI Symbol;Acc:MGI:3041259]
ENSMUSG00000057706	Mex3b	231.837	146.267	0.630907	0.000730408	170.935	140.388	0.821291	0.181582	186.615	135.78	0.727595	0.0230331	mex3 homolog B (C. elegans) [Source:MGI Symbol;Acc:MGI:1918252]
ENSMUSG00000034739	Mfrp	35.8409	84.6977	2.36316	3.29397e-05	127.795	112.837	0.882952	0.523163	73.6475	57.4827	0.780511	0.191974	membrane-type frizzled-related protein [Source:MGI Symbol;Acc:MGI:2385957]
ENSMUSG00000037336	Mfsd2b	73.8861	35.4979	0.480441	0.000460274	36.7227	43.5855	1.18688	0.504843	53.0227	36.6207	0.690662	0.0877118	major facilitator superfamily domain containing 2B [Source:MGI Symbol;Acc:MGI:3583946]
ENSMUSG00000034258	Mfsd7c	26.0909	58.2207	2.23146	0.000301139	69.1033	76.7601	1.1108	0.58732	64.2436	51.5674	0.802685	0.267271	major facilitator superfamily domain containing 7C [Source:MGI Symbol;Acc:MGI:2384974]
ENSMUSG00000025759	Mfsd8	221.516	140.792	0.635583	0.00123641	147.823	157.081	1.06263	0.670244	150.524	154.178	1.02428	0.954149	major facilitator superfamily domain containing 8 [Source:MGI Symbol;Acc:MGI:1919425]
ENSMUSG00000020346	Mgat1	1795.14	1259.33	0.701521	0.000549589	1306.73	1292.78	0.989325	0.928149	1355.96	1306.6	0.963601	0.671588	mannoside acetylglucosaminyltransferase 1 [Source:MGI Symbol;Acc:MGI:96973]
ENSMUSG00000097767	Miat	360.831	482.787	1.33799	0.0429625	170.303	217.179	1.27525	0.118496	404.99	274.224	0.677111	0.00775892	myocardial infarction associated transcript (non-protein coding) [Source:MGI Symbol;Acc:MGI:2444886]
ENSMUSG00000035299	Mid1	531.931	625.399	1.17571	0.147207	439.473	633.407	1.44129	0.00115489	704.04	741.847	1.0537	0.634772	midline 1 [Source:MGI Symbol;Acc:MGI:1100537]
ENSMUSG00000035621	Midn	717.669	867.696	1.20905	0.0990908	912.129	1495.69	1.63978	1.99e-05	569.092	710.901	1.24918	0.054443	midnolin [Source:MGI Symbol;Acc:MGI:1890222]
ENSMUSG00000042570	Mier2	495.447	333.461	0.67305	0.000828881	291.416	247.512	0.849342	0.188238	338.348	282.471	0.834854	0.128356	mesoderm induction early response 1, family member 2 [Source:MGI Symbol;Acc:MGI:1917677]
ENSMUSG00000026088	Mitd1	62.4147	56.0422	0.8979	0.606318	62.8559	129.589	2.06168	3.31e-05	70.2877	84.9873	1.20913	0.287786	MIT, microtubule interacting and transport, domain containing 1 [Source:MGI Symbol;Acc:MGI:1916278]
ENSMUSG00000031004	Mki67	0	5.15638	Inf	0.00654272	0.525916	5.26498	10.0111	0.031285	17.9933	40.1473	2.23124	0.0500197	antigen identified by monoclonal antibody Ki 67 [Source:MGI Symbol;Acc:MGI:106035]
ENSMUSG00000027274	Mkks	458.386	357.006	0.778833	0.0376715	306.541	220.258	0.718529	0.00915029	331.782	360.485	1.08651	0.503368	McKusick-Kaufman syndrome [Source:MGI Symbol;Acc:MGI:1891836]
ENSMUSG00000061013	Mkx	53.2021	72.3398	1.35972	0.104288	56.019	59.6793	1.06534	0.774431	69.5594	131.088	1.88455	0.000141298	mohawk homeobox [Source:MGI Symbol;Acc:MGI:2687286]
ENSMUSG00000035805	Mlc1	1143.3	1662.96	1.45453	0.000300292	1587.85	1579.32	0.994632	0.98711	1677.55	2024.83	1.20702	0.066891	megalencephalic leukoencephalopathy with subcortical cysts 1 homolog (human) [Source:MGI Symbol;Acc:MGI:2157910]
ENSMUSG00000048416	Mlf1	114.607	173.306	1.51217	0.215479	161.774	255.317	1.57823	0.166943	173.104	447.143	2.58308	0.00528749	myeloid leukemia factor 1 [Source:MGI Symbol;Acc:MGI:1341819]
ENSMUSG00000025355	Mmp19	2.17152	12.3579	5.6909	0.00553916	12.2739	19.7733	1.611	0.328832	7.56447	9.07374	1.19952	0.787987	matrix metallopeptidase 19 [Source:MGI Symbol;Acc:MGI:1927899]
ENSMUSG00000031740	Mmp2	110.264	102.009	0.925134	0.648045	137.084	242.308	1.76759	0.000198246	148.684	228.066	1.5339	0.00407823	matrix metallopeptidase 2 [Source:MGI Symbol;Acc:MGI:97009]
ENSMUSG00000026536	Mnda	0	1.32094	Inf	0.328623	6.45327	24.0212	3.72233	0.0033248	3.52133	12.0102	3.4107	0.0194112	myeloid cell nuclear differentiation antigen [Source:MGI Symbol;Acc:MGI:3041120]
ENSMUSG00000090272	Mndal	1.62319	4.43221	2.73056	0.293134	2.73629	26.2051	9.57687	1.26e-05	6.5659	2.81372	0.428535	0.191916	myeloid nuclear differentiation antigen like [Source:MGI Symbol;Acc:MGI:3780953]
ENSMUSG00000032221	Mns1	54.9016	28.9684	0.527642	0.00733293	29.6368	20.8502	0.703525	0.212716	28.8501	24.4075	0.846011	0.554276	meiosis-specific nuclear structural protein 1 [Source:MGI Symbol;Acc:MGI:107933]
ENSMUSG00000028709	Mob3c	92.3003	189.743	2.05571	8.74981e-07	229.007	433.641	1.89357	8.84e-07	172.808	288.632	1.67025	0.000113309	MOB kinase activator 3C [Source:MGI Symbol;Acc:MGI:2140623]
ENSMUSG00000046805	Mpeg1	58.6527	239.957	4.09114	2.85867e-20	198.639	204.256	1.02828	0.86257	194.458	212.218	1.09133	0.478047	macrophage expressed gene 1 [Source:MGI Symbol;Acc:MGI:1333743]
ENSMUSG00000017314	Mpp2	1730.69	2405.19	1.38973	0.0011949	1728.82	1685.32	0.974842	0.783895	2217.66	1878.31	0.846979	0.117132	membrane protein, palmitoylated 2 (MAGUK p55 subfamily member 2) [Source:MGI Symbol;Acc:MGI:1858257]
ENSMUSG00000079550	Mpp4	3858.58	2522.19	0.653657	2.05845e-05	3171.37	3365.79	1.06131	0.545394	2535.28	2099.1	0.827956	0.0540961	membrane protein, palmitoylated 4 (MAGUK p55 subfamily member 4) [Source:MGI Symbol;Acc:MGI:2386681]
ENSMUSG00000038388	Mpp6	255.778	397.637	1.55462	0.000237311	368.131	401.719	1.09124	0.453324	367.138	458.687	1.24936	0.0613761	membrane protein, palmitoylated 6 (MAGUK p55 subfamily member 6) [Source:MGI Symbol;Acc:MGI:1927340]
ENSMUSG00000057440	Mpp7	296.423	205.027	0.691669	0.0040765	256.634	228.457	0.890203	0.380555	218.086	198.744	0.911312	0.483455	membrane protein, palmitoylated 7 (MAGUK p55 subfamily member 7) [Source:MGI Symbol;Acc:MGI:1922989]
ENSMUSG00000016386	Mpped2	295.304	203.729	0.689894	0.00414094	220.494	211.674	0.960001	0.773662	223.92	185.469	0.828283	0.162043	metallophosphoesterase domain containing 2 [Source:MGI Symbol;Acc:MGI:1924265]
ENSMUSG00000039395	Mreg	809.122	598.162	0.739273	0.00565898	691.397	652.642	0.943947	0.624986	592.435	532.108	0.89817	0.335511	melanoregulin [Source:MGI Symbol;Acc:MGI:2151839]
ENSMUSG00000014551	Mrps25	274.533	271.949	0.990588	0.980311	266.086	497.95	1.87139	0.0153308	279.285	636.323	2.2784	0.00179759	mitochondrial ribosomal protein S25 [Source:MGI Symbol;Acc:MGI:1928140]
ENSMUSG00000026887	Mrrf	194.296	182.095	0.937204	0.644354	174.431	286.73	1.6438	0.000193526	194.822	239	1.22676	0.127568	mitochondrial ribosome recycling factor [Source:MGI Symbol;Acc:MGI:1915121]
ENSMUSG00000054256	Msi1	4759.1	3303.36	0.694116	0.00250645	2951.37	3420.91	1.1591	0.231022	2981.75	2746.03	0.920945	0.495005	musashi RNA-binding protein 1 [Source:MGI Symbol;Acc:MGI:107376]
ENSMUSG00000031207	Msn	305.679	541.211	1.77052	6.20882e-07	690.866	897.07	1.29847	0.0170602	762.274	889.349	1.16671	0.153986	moesin [Source:MGI Symbol;Acc:MGI:97167]
ENSMUSG00000051236	Msrb3	54.2988	91.3315	1.68202	0.00365538	118.384	106.585	0.900327	0.538401	67.7874	82.6031	1.21856	0.274596	methionine sulfoxide reductase B3 [Source:MGI Symbol;Acc:MGI:2443538]
ENSMUSG00000031765	Mt1	307.752	1162.14	3.77621	8.57e-05	6804.65	9411.06	1.38303	0.315734	1287.82	1738.82	1.35021	0.359099	metallothionein 1 [Source:MGI Symbol;Acc:MGI:97171]
ENSMUSG00000031762	Mt2	113.456	603.018	5.31498	4.18271e-13	6089.04	9236.83	1.51696	0.0455035	741.84	1130.91	1.52446	0.0469607	metallothionein 2 [Source:MGI Symbol;Acc:MGI:97172]
ENSMUSG00000071646	Mta2	2243.84	1383.65	0.616642	2.76433e-06	1246.17	1185.92	0.951651	0.642026	1225.53	1163.71	0.949562	0.587389	metastasis-associated gene family, member 2 [Source:MGI Symbol;Acc:MGI:1346340]
ENSMUSG00000027601	Mtfr1	1483.14	878.136	0.59208	7.20484e-07	972.754	811.755	0.834492	0.0917272	886.616	758.195	0.855156	0.124121	mitochondrial fission regulator 1 [Source:MGI Symbol;Acc:MGI:1914722]
ENSMUSG00000029651	Mtus2	1032.59	1433.65	1.38841	0.0017392	1092.15	1113.24	1.01931	0.884325	1350.83	1279.32	0.947061	0.650091	microtubule associated tumor suppressor candidate 2 [Source:MGI Symbol;Acc:MGI:1915388]
ENSMUSG00000042784	Muc1	2.71985	13.7831	5.06761	0.00110914	13.9939	22.1369	1.58189	0.211285	15.0388	32.4615	2.15851	0.0126631	mucin 1, transmembrane [Source:MGI Symbol;Acc:MGI:97231]
ENSMUSG00000023921	Mut	239.909	234.099	0.975784	0.854207	292.496	205.062	0.701076	0.00604076	255.225	253.999	0.995196	1	methylmalonyl-Coenzyme A mutase [Source:MGI Symbol;Acc:MGI:97239]
ENSMUSG00000006517	Mvd	216.418	218.033	1.00746	0.973392	256.639	174.52	0.680021	0.00335998	186.916	216.037	1.1558	0.277413	mevalonate (diphospho) decarboxylase [Source:MGI Symbol;Acc:MGI:2179327]
ENSMUSG00000030681	Mvp	60.2868	126.464	2.09771	5.23361e-06	197.864	265.19	1.34027	0.0334456	161.591	257.096	1.59103	0.000606127	major vault protein [Source:MGI Symbol;Acc:MGI:1925638]
ENSMUSG00000023341	Mx2	3.24637	9.76814	3.00894	0.0612618	8.13773	55.0127	6.76021	3.21e-06	24.105	47.446	1.96831	0.0554071	myxovirus (influenza virus) resistance 2 [Source:MGI Symbol;Acc:MGI:97244]
ENSMUSG00000037235	Mxd4	870.967	924.022	1.06092	0.574101	807.767	574.983	0.711819	0.001762	868.604	867.812	0.999089	0.996632	Max dimerization protein 4 [Source:MGI Symbol;Acc:MGI:104991]
ENSMUSG00000029070	Mxra8	27.6705	64.1534	2.31848	0.00366856	42.2029	53.7859	1.27446	0.382579	69.4429	72.1649	1.0392	0.93223	matrix-remodelling associated 8 [Source:MGI Symbol;Acc:MGI:1922011]
ENSMUSG00000032508	Myd88	81.5845	104.755	1.28401	0.140852	223.598	558.982	2.49994	1.66e-10	124.061	223.808	1.80401	0.000102418	myeloid differentiation primary response gene 88 [Source:MGI Symbol;Acc:MGI:108005]
ENSMUSG00000030739	Myh14	515.942	692.014	1.34126	0.00841316	463.34	478.692	1.03313	0.787009	791.473	656.284	0.829193	0.0843035	myosin, heavy polypeptide 14 [Source:MGI Symbol;Acc:MGI:1919210]
ENSMUSG00000074652	Myh7b	100.943	89.7326	0.888945	0.475095	43.2115	72.513	1.67809	0.0107497	110.655	58.9464	0.532703	0.000464646	myosin, heavy chain 7B, cardiac muscle, beta [Source:MGI Symbol;Acc:MGI:3710243]
ENSMUSG00000022836	Mylk	1926.38	1033.38	0.536435	0.00634886	812.312	950.3	1.16987	0.501571	971.714	535.602	0.551193	0.0104299	myosin, light polypeptide kinase [Source:MGI Symbol;Acc:MGI:894806]
ENSMUSG00000022272	Myo10	568.658	1352.55	2.37849	4.32788e-07	1805.18	3549.39	1.96623	5.45e-05	1365.5	2340.42	1.71396	0.00114379	myosin X [Source:MGI Symbol;Acc:MGI:107716]
ENSMUSG00000035441	Myo1d	85.8839	171.058	1.99174	6.88938e-06	108.313	137.725	1.27155	0.1209	115.904	140.936	1.21598	0.179174	myosin ID [Source:MGI Symbol;Acc:MGI:107728]
ENSMUSG00000032220	Myo1e	71.7363	112.061	1.56213	0.00624028	198.425	171.26	0.863096	0.298972	93.1876	105.028	1.12706	0.429168	myosin IE [Source:MGI Symbol;Acc:MGI:106621]
ENSMUSG00000024300	Myo1f	2.70894	24.6927	9.11523	6.17019e-07	7.61181	7.26912	0.954979	1	27.5099	45.2035	1.64317	0.0560148	myosin IF [Source:MGI Symbol;Acc:MGI:107711]
ENSMUSG00000020542	Myocd	5.98802	14.9767	2.50111	0.025673	34.8324	67.0982	1.92631	0.0078477	10.0647	9.13511	0.907638	0.852726	myocardin [Source:MGI Symbol;Acc:MGI:2137495]
ENSMUSG00000048612	Myof	143.429	249.969	1.7428	0.00105495	332.58	329.628	0.991124	0.931848	286.305	374.521	1.30812	0.0804074	myoferlin [Source:MGI Symbol;Acc:MGI:1919192]
ENSMUSG00000036098	Myrf	24.4677	50.625	2.06906	0.00160851	54.6191	61.8632	1.13263	0.557625	62.4266	29.4448	0.47167	0.000407769	myelin regulatory factor [Source:MGI Symbol;Acc:MGI:2684944]
ENSMUSG00000022671	Mzt2	146.283	155.873	1.06556	0.663118	222.142	341.353	1.53664	0.000801359	162.041	247.299	1.52615	0.00151502	mitotic spindle organizing protein 2 [Source:MGI Symbol;Acc:MGI:1922845]
ENSMUSG00000021555	Naa35	534.796	728.613	1.36241	0.00458271	737.99	888.191	1.20353	0.0875134	713.748	1157.02	1.62105	6.73379e-06	N(alpha)-acetyltransferase 35, NatC auxiliary subunit [Source:MGI Symbol;Acc:MGI:1925939]
ENSMUSG00000029413	Naaa	407.664	264.956	0.649938	0.000389742	275.682	258.13	0.936334	0.642838	285.509	353.045	1.23655	0.0865321	N-acylethanolamine acid amidase [Source:MGI Symbol;Acc:MGI:1914361]
ENSMUSG00000022253	Nadk2	1360.56	1025.49	0.75373	0.00710725	1104.55	753.754	0.682407	0.00032509	934.804	859.026	0.918937	0.388545	NAD kinase 2, mitochondrial [Source:MGI Symbol;Acc:MGI:1915896]
ENSMUSG00000014907	Naf1	156.985	104.13	0.663311	0.00734962	109.614	140.987	1.28621	0.107261	108.226	124.445	1.14986	0.397509	nuclear assembly factor 1 homolog (S. cerevisiae) [Source:MGI Symbol;Acc:MGI:2682306]
ENSMUSG00000000197	Nalcn	993.272	1325.3	1.33428	0.00596493	1054.57	1084.88	1.02874	0.790521	1262.83	1085.84	0.859848	0.166959	sodium leak channel, non-selective [Source:MGI Symbol;Acc:MGI:2444306]
ENSMUSG00000058799	Nap1l1	2687.13	2915.86	1.08512	0.40578	3303.47	3379.61	1.02305	0.790004	3024.14	4050.47	1.33938	0.00362365	nucleosome assembly protein 1-like 1 [Source:MGI Symbol;Acc:MGI:1855693]
ENSMUSG00000022574	Naprt1	16.2864	52.0503	3.19594	2.04517e-06	37.9523	54.0556	1.4243	0.113004	47.8195	103.664	2.16781	3.79876e-05	nicotinate phosphoribosyltransferase domain containing 1 [Source:MGI Symbol;Acc:MGI:2442664]
ENSMUSG00000025588	Nat1	9.15809	26.7087	2.91641	0.00734366	28.7984	27.282	0.947347	0.913749	27.0782	37.4374	1.38257	0.359754	N-acetyl transferase 1 [Source:MGI Symbol;Acc:MGI:97279]
ENSMUSG00000051147	Nat2	8.68606	13.2385	1.52411	0.337799	10.874	10.4701	0.96285	1	3.49881	15.0694	4.307	0.00264905	N-acetyltransferase 2 (arylamine N-acetyltransferase) [Source:MGI Symbol;Acc:MGI:109201]
ENSMUSG00000015542	Nat9	247.927	165.102	0.665933	0.00240644	138.903	146.969	1.05807	0.716572	168.926	194.831	1.15335	0.302334	N-acetyltransferase 9 (GCN5-related, putative) [Source:MGI Symbol;Acc:MGI:1913426]
ENSMUSG00000090399	Nav1	13.5556	47.9891	3.54016	1.30578e-06	60.7166	69.8505	1.15043	0.516784	42.9805	76.2393	1.77381	0.00350372	neuron navigator 1 [Source:MGI Symbol;Acc:MGI:2183683]
ENSMUSG00000009418	Nav1	810.59	1644.55	2.02884	9.71757e-05	1531.47	1717.31	1.12135	0.540329	1640.86	1797.81	1.09565	0.592068	neuron navigator 1 [Source:MGI Symbol;Acc:MGI:2183683]
ENSMUSG00000015950	Ncf1	9.72822	34.849	3.58225	1.43759e-05	51.7329	56.8371	1.09866	0.700742	42.9129	74.568	1.73766	0.00657528	neutrophil cytosolic factor 1 [Source:MGI Symbol;Acc:MGI:97283]
ENSMUSG00000022488	Nckap1l	33.1102	61.1986	1.84833	0.00337068	45.0027	51.513	1.14466	0.564396	83.5508	103.645	1.2405	0.211638	NCK associated protein 1 like [Source:MGI Symbol;Acc:MGI:1926063]
ENSMUSG00000049001	Ndnf	981.09	1732.64	1.76603	4.47333e-08	965.625	1186.17	1.2284	0.0523577	1909.56	1941.75	1.01686	0.842533	neuron-derived neurotrophic factor [Source:MGI Symbol;Acc:MGI:1915419]
ENSMUSG00000005125	Ndrg1	4064.8	2852.96	0.70187	0.00047416	3056.14	2593.99	0.848778	0.113135	2461.31	2170.79	0.881962	0.190277	N-myc downstream regulated gene 1 [Source:MGI Symbol;Acc:MGI:1341799]
ENSMUSG00000027634	Ndrg3	7750.48	4768.82	0.615294	9.6157e-07	5221.67	5008.19	0.959116	0.675459	4812.42	4230.5	0.879079	0.190377	N-myc downstream regulated gene 3 [Source:MGI Symbol;Acc:MGI:1352499]
ENSMUSG00000027977	Ndst3	263.225	378.564	1.43818	0.00267484	274.615	283.259	1.03148	0.812785	342.286	356.973	1.04291	0.736998	N-deacetylase/N-sulfotransferase (heparan glucosaminyl) 3 [Source:MGI Symbol;Acc:MGI:1932544]
ENSMUSG00000029632	Ndufa4	2055.75	1236.7	0.601579	0.000455382	2049.35	1919.8	0.936785	0.675619	1220.35	1350.76	1.10686	0.521597	NADH dehydrogenase (ubiquinone) 1 alpha subcomplex, 4 [Source:MGI Symbol;Acc:MGI:107686]
ENSMUSG00000027384	Ndufaf5	277.166	304.469	1.09851	0.487119	305.532	345.24	1.12996	0.328088	265.402	405.183	1.52668	0.00123978	NADH dehydrogenase (ubiquinone) complex I, assembly factor 5 [Source:MGI Symbol;Acc:MGI:1916737]
ENSMUSG00000050323	Ndufaf6	60.2105	50.5267	0.839168	0.430133	79.3803	132.759	1.67244	0.0103617	58.8152	102.71	1.74631	0.00831262	NADH dehydrogenase (ubiquinone) complex I, assembly factor 6 [Source:MGI Symbol;Acc:MGI:1924197]
ENSMUSG00000031059	Ndufb11	1188.67	830.929	0.69904	0.00499253	1116.38	1063.63	0.952747	0.721788	829.528	934.675	1.12676	0.372737	NADH dehydrogenase (ubiquinone) 1 beta subcomplex, 11 [Source:MGI Symbol;Acc:MGI:1349919]
ENSMUSG00000053702	Nebl	1240.04	1312.04	1.05806	0.58876	1104.31	1009.49	0.914135	0.384464	1177.27	873.223	0.741734	0.005108	nebulette [Source:MGI Symbol;Acc:MGI:1921353]
ENSMUSG00000026749	Nek6	74.2818	108.614	1.46219	0.0204125	154.154	175.028	1.13541	0.39338	118.854	177.826	1.49617	0.00577801	NIMA (never in mitosis gene a)-related expressed kinase 6 [Source:MGI Symbol;Acc:MGI:1891638]
ENSMUSG00000032340	Neo1	1242.22	1724.99	1.38864	0.00565583	1437.77	1371.46	0.95388	0.680214	1476.89	1300.39	0.880494	0.308445	neogenin [Source:MGI Symbol;Acc:MGI:1097159]
ENSMUSG00000006435	Neurl1a	1154.5	1549.61	1.34223	0.00422227	1464.41	1512.68	1.03297	0.76714	1562.14	1675.75	1.07273	0.498576	neuralized homolog 1A (Drosophila) [Source:MGI Symbol;Acc:MGI:1334263]
ENSMUSG00000030722	Nfatc2ip	173.885	92.7046	0.533138	3.59951e-05	125.336	116.606	0.930351	0.674014	129.238	112.005	0.86666	0.33762	nuclear factor of activated T cells, cytoplasmic, calcineurin dependent 2 interacting protein [Source:MGI Symbol;Acc:MGI:1329015]
ENSMUSG00000008575	Nfib	255.854	366.248	1.43147	0.00360667	294.175	299.055	1.01659	0.880712	374.312	332.589	0.888534	0.315292	nuclear factor I/B [Source:MGI Symbol;Acc:MGI:103188]
ENSMUSG00000056749	Nfil3	203.168	161.655	0.795674	0.0893541	209.947	379.166	1.80601	3.47e-06	188.459	200.642	1.06465	0.640269	nuclear factor, interleukin 3, regulated [Source:MGI Symbol;Acc:MGI:109495]
ENSMUSG00000001911	Nfix	606.46	894.237	1.47452	0.00560123	668.551	595.181	0.890254	0.384082	919.187	847.069	0.921541	0.567212	nuclear factor I/X [Source:MGI Symbol;Acc:MGI:97311]
ENSMUSG00000021025	Nfkbia	207.216	259.725	1.2534	0.076555	824.598	1501.94	1.82142	6.01e-08	225.26	241.115	1.07039	0.574418	nuclear factor of kappa light polypeptide gene enhancer in B cells inhibitor, alpha [Source:MGI Symbol;Acc:MGI:104741]
ENSMUSG00000035356	Nfkbiz	125.552	120.792	0.962089	0.8166	424.066	851.124	2.00705	1.57e-09	184.01	164.815	0.895682	0.410477	nuclear factor of kappa light polypeptide gene enhancer in B cells inhibitor, zeta [Source:MGI Symbol;Acc:MGI:1931595]
ENSMUSG00000023994	Nfya	550.411	383.061	0.695954	0.00167438	296.553	267.883	0.903321	0.393576	434.126	424.408	0.977614	0.837923	nuclear transcription factor-Y alpha [Source:MGI Symbol;Acc:MGI:97316]
ENSMUSG00000095930	Nim1	1029.29	575.022	0.558659	8.74355e-08	811.969	613.543	0.755624	0.0106907	524.937	582.301	1.10928	0.370205	serine/threonine-protein kinase NIM1 [Source:MGI Symbol;Acc:MGI:2442399]
ENSMUSG00000017837	Nkiras2	519.203	368.704	0.710135	0.00294856	463.617	381.467	0.822807	0.0999026	366.218	416.169	1.1364	0.27082	NFKB inhibitor interacting Ras-like protein 2 [Source:MGI Symbol;Acc:MGI:1919216]
ENSMUSG00000022061	Nkx3-1	0	4.71607	Inf	0.00629303	17.5051	52.9487	3.02475	0.00025967	5.7475	10.0321	1.74547	0.234802	NK-3 transcription factor, locus 1 (Drosophila) [Source:MGI Symbol;Acc:MGI:97352]
ENSMUSG00000074151	Nlrc5	6.52545	39.901	6.11468	0.00220494	33.1124	61.5928	1.86011	0.224748	47.4591	300.888	6.33994	0.000375003	NLR family, CARD domain containing 5 [Source:MGI Symbol;Acc:MGI:3612191]
ENSMUSG00000020857	Nme2	34.7661	33.6554	0.968054	0.967913	58.6841	80.4396	1.37072	0.107219	30.1227	77.5469	2.57436	5.09983e-06	NME/NM23 nucleoside diphosphate kinase 2 [Source:MGI Symbol;Acc:MGI:97356]
ENSMUSG00000032271	Nnmt	0.537429	1.91772	3.56832	0.560809	1.0874	1.01705	0.935299	1	0	5.75016	Inf	0.00868325	nicotinamide N-methyltransferase [Source:MGI Symbol;Acc:MGI:1099443]
ENSMUSG00000033294	Noc4l	130.828	130.039	0.993966	1	155.526	372.317	2.39391	3.36e-05	131.918	181.711	1.37745	0.113583	nucleolar complex associated 4 homolog (S. cerevisiae) [Source:MGI Symbol;Acc:MGI:2140843]
ENSMUSG00000026020	Nop58	323.556	294.104	0.908975	0.436608	503.914	691.051	1.37137	0.00525544	263.476	311.118	1.18082	0.174872	NOP58 ribonucleoprotein [Source:MGI Symbol;Acc:MGI:1933184]
ENSMUSG00000027878	Notch2	236.55	369.469	1.56191	0.00306284	284.998	271.295	0.951918	0.731461	347.647	291.318	0.837972	0.221305	notch 2 [Source:MGI Symbol;Acc:MGI:97364]
ENSMUSG00000021010	Npas3	20.1465	49.4375	2.4539	0.000188945	48.5418	70.1493	1.44513	0.0791802	50.5675	66.9625	1.32422	0.159403	neuronal PAS domain protein 3 [Source:MGI Symbol;Acc:MGI:1351610]
ENSMUSG00000045903	Npas4	47.3122	48.1918	1.01859	0.953503	26.7303	27.1023	1.01392	0.994042	45.8449	15.9853	0.348682	4.51389e-05	neuronal PAS domain protein 4 [Source:MGI Symbol;Acc:MGI:2664186]
ENSMUSG00000039577	Nphp4	567.038	368.942	0.650647	0.000195652	245.389	267.377	1.0896	0.533073	457.889	369.804	0.807629	0.0602639	nephronophthisis 4 (juvenile) homolog (human) [Source:MGI Symbol;Acc:MGI:2384210]
ENSMUSG00000042684	Npl	144.221	90.3234	0.626287	0.0121055	99.6776	206.469	2.07137	8.79e-05	109.95	104.353	0.949099	0.866319	N-acetylneuraminate pyruvate lyase [Source:MGI Symbol;Acc:MGI:1921341]
ENSMUSG00000043659	Npsr1	39.0655	16.8422	0.431128	0.00432764	11.8903	16.1537	1.35856	0.442893	17.0398	9.07374	0.532503	0.0790672	neuropeptide S receptor 1 [Source:MGI Symbol;Acc:MGI:2441738]
ENSMUSG00000059991	Nptx2	680.298	741.406	1.08982	0.445129	737.121	1061.6	1.4402	0.000740949	636.41	501.393	0.787845	0.034069	neuronal pentraxin 2 [Source:MGI Symbol;Acc:MGI:1858209]
ENSMUSG00000048337	Npy4r	3.26817	26.4189	8.08368	0.0114886	78.7553	2.03409	0.025828	5.87e-05	79.0122	28.3167	0.358384	0.173087	neuropeptide Y receptor Y4 [Source:MGI Symbol;Acc:MGI:105374]
ENSMUSG00000019803	Nr2e1	180.959	187.93	1.03852	0.808454	117.013	66.2601	0.566265	0.000444321	191.665	198.008	1.0331	0.79338	nuclear receptor subfamily 2, group E, member 1 [Source:MGI Symbol;Acc:MGI:1100526]
ENSMUSG00000078202	Nrarp	93.288	97.7335	1.04765	0.827937	58.9331	26.265	0.445675	0.000393857	93.6831	103.852	1.10855	0.617029	Notch-regulated ankyrin repeat protein [Source:MGI Symbol;Acc:MGI:1914372]
ENSMUSG00000027852	Nras	242.309	309.388	1.27683	0.0445189	375.53	530.652	1.41308	0.00321354	342.92	379.336	1.10619	0.377477	neuroblastoma ras oncogene [Source:MGI Symbol;Acc:MGI:97376]
ENSMUSG00000020598	Nrcam	1190.25	1675.12	1.40737	0.00768789	1295.89	1443.38	1.11381	0.401216	1552.48	1462.7	0.94217	0.688357	neuron-glia-CAM-related cell adhesion molecule [Source:MGI Symbol;Acc:MGI:104750]
ENSMUSG00000058440	Nrf1	554.252	330.408	0.596132	8.63588e-06	420.263	382.787	0.910827	0.416727	331.94	372.599	1.12249	0.344483	nuclear respiratory factor 1 [Source:MGI Symbol;Acc:MGI:1332235]
ENSMUSG00000040632	Nrl	20190	7032.05	0.348293	8.25751e-22	8160.82	6256.23	0.766618	0.0140422	6232.45	4458.38	0.71535	0.00137593	neural retina leucine zipper gene [Source:MGI Symbol;Acc:MGI:102567]
ENSMUSG00000059791	Nrm	530.18	396.398	0.747666	0.0112771	432.608	455.687	1.05335	0.662286	397.951	538.112	1.35221	0.0087614	nurim (nuclear envelope membrane protein) [Source:MGI Symbol;Acc:MGI:2146855]
ENSMUSG00000025810	Nrp1	156.919	255.194	1.62628	0.000273763	200.486	241.44	1.20427	0.173737	278.831	253.673	0.909775	0.478972	neuropilin 1 [Source:MGI Symbol;Acc:MGI:106206]
ENSMUSG00000032420	Nt5e	2587.1	991.298	0.38317	2.15537e-12	1463.9	1130.68	0.772373	0.0578562	902.68	585.94	0.649112	0.0012116	5' nucleotidase, ecto [Source:MGI Symbol;Acc:MGI:99782]
ENSMUSG00000059857	Ntng1	563.058	766.474	1.36127	0.00501852	721.026	680.437	0.943706	0.588998	701.165	515.844	0.735696	0.006307	netrin G1 [Source:MGI Symbol;Acc:MGI:1934028]
ENSMUSG00000055254	Ntrk2	961.332	1363.57	1.41842	0.000820367	1037.52	1247.34	1.20222	0.0720299	1274.15	1462.8	1.14806	0.184661	neurotrophic tyrosine kinase, receptor, type 2 [Source:MGI Symbol;Acc:MGI:97384]
ENSMUSG00000030659	Nucb2	294.734	178.654	0.606153	0.00010692	254.566	260.405	1.02294	0.85932	181.825	172.302	0.947624	0.675347	nucleobindin 2 [Source:MGI Symbol;Acc:MGI:1858179]
ENSMUSG00000050174	Nudt6	27.144	146.806	5.40842	1.67981e-21	253.99	436.301	1.71779	1.6e-05	149.593	291.181	1.94649	4.5691e-07	nudix (nucleoside diphosphate linked moiety X)-type motif 6 [Source:MGI Symbol;Acc:MGI:2387618]
ENSMUSG00000037857	Nufip2	1077.6	784.099	0.727633	0.00649912	697.4	792.346	1.13614	0.292406	785.729	647.748	0.824391	0.0921159	nuclear fragile X mental retardation protein interacting protein 2 [Source:MGI Symbol;Acc:MGI:1915814]
ENSMUSG00000030717	Nupr1	22.2199	74.4892	3.35237	0.000131048	287.605	327.441	1.13851	0.634657	151.158	182.027	1.20422	0.503328	nuclear protein transcription regulator 1 [Source:MGI Symbol;Acc:MGI:1891834]
ENSMUSG00000048148	Nwd1	156.578	240.89	1.53846	0.00133359	188.042	203.449	1.08193	0.59222	278.132	225.536	0.810894	0.10124	NACHT and WD repeat domain containing 1 [Source:MGI Symbol;Acc:MGI:2442268]
ENSMUSG00000034829	Nxnl1	3623.27	1578.9	0.435768	1.23484e-13	1349.43	761.501	0.564314	4.5e-07	1463.26	928.183	0.634327	3.44102e-05	nucleoredoxin-like 1 [Source:MGI Symbol;Acc:MGI:1924446]
ENSMUSG00000021396	Nxnl2	1238.62	646.458	0.52192	1.67949e-06	662.334	692.009	1.0448	0.740639	589.158	622.297	1.05625	0.746112	nucleoredoxin-like 2 [Source:MGI Symbol;Acc:MGI:1922374]
ENSMUSG00000040771	Oard1	284.24	197.825	0.69598	0.00473371	222.435	242.276	1.0892	0.491884	218.243	236.569	1.08397	0.533188	O-acyl-ADP-ribose deacylase 1 [Source:MGI Symbol;Acc:MGI:2146818]
ENSMUSG00000029561	Oasl2	43.4848	272.291	6.26175	4.42492e-08	154.68	194.743	1.259	0.470938	503.629	1186.27	2.35544	0.00495277	2'-5' oligoadenylate synthetase-like 2 [Source:MGI Symbol;Acc:MGI:1344390]
ENSMUSG00000030450	Oca2	11.9651	22.2825	1.86228	0.0614326	30.554	31.9187	1.04467	0.907825	31.4855	10.0321	0.318626	0.000238905	oculocutaneous albinism II [Source:MGI Symbol;Acc:MGI:97454]
ENSMUSG00000029153	Ociad2	96.5235	141.047	1.46127	0.035465	172.62	180.294	1.04446	0.799141	154.477	285.719	1.84959	0.000375595	OCIA domain containing 2 [Source:MGI Symbol;Acc:MGI:1916377]
ENSMUSG00000011179	Odc1	624.612	526.344	0.842674	0.159824	1181.64	1748.2	1.47947	0.000876629	431.171	599.74	1.39096	0.00747946	ornithine decarboxylase, structural 1 [Source:MGI Symbol;Acc:MGI:97402]
ENSMUSG00000049401	Ogfr	652.653	663.249	1.01623	0.894671	802.807	1062.62	1.32362	0.00821054	691.536	859.088	1.24229	0.043646	opioid growth factor receptor [Source:MGI Symbol;Acc:MGI:1919325]
ENSMUSG00000032172	Olfm2	422.076	653.869	1.54917	0.000109549	694.085	658.805	0.949171	0.602922	818.382	947.04	1.15721	0.165485	olfactomedin 2 [Source:MGI Symbol;Acc:MGI:3045350]
ENSMUSG00000045991	Onecut2	84.2607	103.643	1.23003	0.233577	127.993	193.278	1.51006	0.00899327	86.1449	131.234	1.52341	0.0103703	one cut domain, family member 2 [Source:MGI Symbol;Acc:MGI:1891408]
ENSMUSG00000022562	Oplah	470.936	669.772	1.42222	0.0015676	536.79	535.707	0.997982	0.964757	680.138	774.658	1.13897	0.217884	5-oxoprolinase (ATP-hydrolysing) [Source:MGI Symbol;Acc:MGI:1922725]
ENSMUSG00000031394	Opn1mw	1678.97	1447.09	0.861895	0.178909	1800.37	1470.29	0.816664	0.0596415	1556.34	870.428	0.55928	1.67724e-07	opsin 1 (cone pigments), medium-wave-sensitive (color blindness, deutan) [Source:MGI Symbol;Acc:MGI:1097692]
ENSMUSG00000058831	Opn1sw	4641.57	5165.83	1.11295	0.287194	4854.38	4868.17	1.00284	0.975047	4537.94	1051.84	0.231788	5.13266e-45	opsin 1 (cone pigments), short-wave-sensitive (color blindness, tritan) [Source:MGI Symbol;Acc:MGI:99438]
ENSMUSG00000026672	Optn	1702.28	991.993	0.582744	2.425e-07	1313.65	1161.28	0.884011	0.244771	995.203	783.311	0.787087	0.020529	optineurin [Source:MGI Symbol;Acc:MGI:1918898]
ENSMUSG00000020435	Osbp2	7487.88	4579.62	0.611604	7.51016e-07	4830.09	3303.33	0.683906	0.00011341	4160.03	3540.69	0.85112	0.0911658	oxysterol binding protein 2 [Source:MGI Symbol;Acc:MGI:1921559]
ENSMUSG00000029822	Osbpl3	105.417	157.774	1.49667	0.00745387	203.336	157.62	0.775168	0.0648098	153.159	135.025	0.8816	0.385004	oxysterol binding protein-like 3 [Source:MGI Symbol;Acc:MGI:1918970]
ENSMUSG00000020189	Osbpl8	1172.03	791.509	0.675331	0.000233699	714.181	701.674	0.982487	0.873733	775.139	592.805	0.764773	0.013469	oxysterol binding protein-like 8 [Source:MGI Symbol;Acc:MGI:2443807]
ENSMUSG00000074063	Osgin1	10.8249	9.97675	0.92165	0.866676	90.013	179.546	1.99467	6.07e-05	22.9675	18.0861	0.787467	0.401341	oxidative stress induced growth inhibitor 1 [Source:MGI Symbol;Acc:MGI:1919089]
ENSMUSG00000022146	Osmr	59.7385	283.792	4.75057	6.07277e-19	694.745	1340.16	1.929	8.35e-06	305.18	487.126	1.59619	0.00183625	oncostatin M receptor [Source:MGI Symbol;Acc:MGI:1330819]
ENSMUSG00000029468	P2rx7	4.34303	14.2756	3.28701	0.00831617	14.591	12.5041	0.856977	0.743644	23.4217	29.1993	1.24668	0.491138	purinergic receptor P2X, ligand-gated ion channel, 7 [Source:MGI Symbol;Acc:MGI:1339957]
ENSMUSG00000036353	P2ry12	39.0764	89.6224	2.29352	2.22191e-05	58.1303	43.7645	0.75287	0.196994	72.2172	77.1787	1.0687	0.750658	purinergic receptor P2Y, G-protein coupled 12 [Source:MGI Symbol;Acc:MGI:1918089]
ENSMUSG00000036362	P2ry13	11.9106	29.0958	2.44284	0.0043523	14.0295	13.7009	0.97658	1	28.76	46.2233	1.60721	0.054974	purinergic receptor P2Y, G-protein coupled 13 [Source:MGI Symbol;Acc:MGI:1921441]
ENSMUSG00000018906	P4ha2	139.591	203.99	1.46134	0.00663004	165.115	193.128	1.16966	0.265654	169.857	140.223	0.825534	0.179685	procollagen-proline, 2-oxoglutarate 4-dioxygenase (proline 4-hydroxylase), alpha II polypeptide [Source:MGI Symbol;Acc:MGI:894286]
ENSMUSG00000016664	Pacsin2	2619.37	1974.02	0.753623	0.00545805	2218.23	2382.72	1.07415	0.48564	1774.54	1693.56	0.954371	0.624175	protein kinase C and casein kinase substrate in neurons 2 [Source:MGI Symbol;Acc:MGI:1345153]
ENSMUSG00000058056	Palld	86.5085	140.12	1.61972	0.00267639	148.867	276.5	1.85736	3.11e-05	118.426	92.9988	0.785289	0.140089	palladin, cytoskeletal associated protein [Source:MGI Symbol;Acc:MGI:1919583]
ENSMUSG00000029056	Pank4	1226.82	776.231	0.632718	1.93886e-05	727.799	677.114	0.930358	0.511463	749.311	693.664	0.925736	0.457	pantothenate kinase 4 [Source:MGI Symbol;Acc:MGI:2387466]
ENSMUSG00000073530	Pappa2	306.558	311.051	1.01466	0.919327	246.342	247.154	1.0033	1	342.71	220.924	0.644637	0.000496163	pappalysin 2 [Source:MGI Symbol;Acc:MGI:3051647]
ENSMUSG00000055725	Paqr3	85.2702	94.7035	1.11063	0.555002	93.0186	143.858	1.54656	0.00661648	90.7099	119.937	1.3222	0.0793253	progestin and adipoQ receptor family member III [Source:MGI Symbol;Acc:MGI:2679683]
ENSMUSG00000023909	Paqr4	1773.03	1178.45	0.664654	8.7632e-05	1164.34	1031.27	0.885714	0.247196	1183.18	1148.54	0.970719	0.733477	progestin and adipoQ receptor family member IV [Source:MGI Symbol;Acc:MGI:1923748]
ENSMUSG00000025931	Paqr8	128.559	157.455	1.22477	0.151696	260.806	441.179	1.6916	2.35e-05	190.505	210.245	1.10362	0.448073	progestin and adipoQ receptor family member VIII [Source:MGI Symbol;Acc:MGI:1921479]
ENSMUSG00000063268	Parp10	63.5223	54.8256	0.863091	0.593034	65.3864	90.5202	1.38439	0.193721	98.3682	217.803	2.21416	0.000801867	poly (ADP-ribose) polymerase family, member 10 [Source:MGI Symbol;Acc:MGI:3712326]
ENSMUSG00000037997	Parp11	226.201	241.434	1.06735	0.712353	239.83	148.524	0.619288	0.00395013	266.179	266.174	0.999981	1	poly (ADP-ribose) polymerase family, member 11 [Source:MGI Symbol;Acc:MGI:2141505]
ENSMUSG00000038507	Parp12	70.5961	123.904	1.75511	0.00049044	101.548	139.999	1.37866	0.0365665	201.005	248.022	1.23391	0.111798	poly (ADP-ribose) polymerase family, member 12 [Source:MGI Symbol;Acc:MGI:2143990]
ENSMUSG00000034422	Parp14	21.1886	114.999	5.42739	7.39312e-06	85.8615	191.63	2.23185	0.0181767	169.981	268.308	1.57846	0.164008	poly (ADP-ribose) polymerase family, member 14 [Source:MGI Symbol;Acc:MGI:1919489]
ENSMUSG00000023249	Parp3	45.5909	71.3027	1.56397	0.0164353	82.2157	75.8921	0.923086	0.67635	105.385	208.205	1.97567	5.29098e-06	poly (ADP-ribose) polymerase family, member 3 [Source:MGI Symbol;Acc:MGI:1891258]
ENSMUSG00000022906	Parp9	34.777	76.3548	2.19556	0.00954668	82.3503	167.909	2.03897	0.0128016	111.387	148.475	1.33296	0.283843	poly (ADP-ribose) polymerase family, member 9 [Source:MGI Symbol;Acc:MGI:1933117]
ENSMUSG00000042613	Pbxip1	522.852	1675.42	3.20437	1.98368e-27	1614.08	2009.23	1.24481	0.0308086	1822.05	2957.91	1.6234	1.98989e-06	pre B cell leukemia transcription factor interacting protein 1 [Source:MGI Symbol;Acc:MGI:2441670]
ENSMUSG00000023495	Pcbp4	6935.84	5182.8	0.747249	0.00326454	5128.9	5528.69	1.07795	0.444102	4591.35	4706.53	1.02509	0.814669	poly(rC) binding protein 4 [Source:MGI Symbol;Acc:MGI:1890471]
ENSMUSG00000050505	Pcdh20	93.869	123.046	1.31083	0.0955476	79.9062	71.2263	0.891374	0.532541	124.808	75.3423	0.603665	0.00187031	protocadherin 20 [Source:MGI Symbol;Acc:MGI:2443376]
ENSMUSG00000029108	Pcdh7	654.578	886.265	1.35395	0.00879758	676.514	836.858	1.23702	0.0656617	744.843	573.785	0.770343	0.03141	protocadherin 7 [Source:MGI Symbol;Acc:MGI:1860487]
ENSMUSG00000051486	Pcdhb11	74.3254	124.941	1.681	0.00170544	93.453	86.4229	0.924773	0.684481	124.174	105.236	0.847486	0.281663	protocadherin beta 11 [Source:MGI Symbol;Acc:MGI:2136746]
ENSMUSG00000047910	Pcdhb16	173.315	262.06	1.51205	0.00175361	205.582	233.902	1.13775	0.346205	253.614	251.039	0.989845	1	protocadherin beta 16 [Source:MGI Symbol;Acc:MGI:2136752]
ENSMUSG00000046387	Pcdhb17	215.176	330.906	1.53784	0.000632163	273.99	282.423	1.03078	0.823359	341.163	332.896	0.975767	0.836396	protocadherin beta 17 [Source:MGI Symbol;Acc:MGI:2136754]
ENSMUSG00000048347	Pcdhb18	122.832	193.196	1.57284	0.00242088	151.817	178.949	1.17871	0.268748	182.918	174.478	0.953864	0.773142	protocadherin beta 18 [Source:MGI Symbol;Acc:MGI:2136756]
ENSMUSG00000043313	Pcdhb19	149.439	225.293	1.50759	0.00283061	196.329	197.167	1.00427	1	178.578	187.121	1.04784	0.721431	protocadherin beta 19 [Source:MGI Symbol;Acc:MGI:2136757]
ENSMUSG00000046191	Pcdhb20	149.638	221.017	1.47701	0.00459119	206.393	205.423	0.995299	0.976557	220.308	212.586	0.96495	0.837977	protocadherin beta 20 [Source:MGI Symbol;Acc:MGI:2136758]
ENSMUSG00000073591	Pcdhb22	103.652	160.021	1.54384	0.00374255	140.872	148.974	1.05752	0.726312	140.144	160.759	1.1471	0.356302	protocadherin beta 22 [Source:MGI Symbol;Acc:MGI:2136760]
ENSMUSG00000063687	Pcdhb5	39.0546	67.6528	1.73226	0.00841355	52.9981	48.4019	0.913276	0.658986	53.3868	66.5754	1.24704	0.279121	protocadherin beta 5 [Source:MGI Symbol;Acc:MGI:2136739]
ENSMUSG00000039849	Pcif1	1651.88	1206.12	0.730145	0.00238632	1561.82	1456	0.932245	0.480039	1162.45	1249.5	1.07489	0.475949	PDX1 C-terminal inhibiting factor 1 [Source:MGI Symbol;Acc:MGI:2443858]
ENSMUSG00000027589	Pcmtd2	4644.05	3263.57	0.702742	0.000448371	3776.37	3341.17	0.884758	0.216475	2445.71	2297.07	0.939224	0.503547	protein-L-isoaspartate (D-aspartate) O-methyltransferase domain containing 2 [Source:MGI Symbol;Acc:MGI:1923927]
ENSMUSG00000029718	Pcolce	37.4532	614.749	16.4138	7.41756e-37	841.153	1320.39	1.56974	0.0109676	781.686	2317.24	2.96441	2.69491e-09	procollagen C-endopeptidase enhancer protein [Source:MGI Symbol;Acc:MGI:105099]
ENSMUSG00000021587	Pcsk1	169.937	215.409	1.26758	0.0740515	176.472	188.131	1.06607	0.649817	165.472	238.604	1.44195	0.00503567	proprotein convertase subtilisin/kexin type 1 [Source:MGI Symbol;Acc:MGI:97511]
ENSMUSG00000006007	Pdc	21152.7	8090.68	0.382489	1.58717e-06	16563.8	13426.2	0.810574	0.300162	6834.72	5300.54	0.775531	0.167646	phosducin [Source:MGI Symbol;Acc:MGI:98090]
ENSMUSG00000030671	Pde3b	81.4428	180.357	2.21453	5.66846e-07	385.621	339.916	0.881476	0.366104	153.73	185.799	1.20861	0.216367	phosphodiesterase 3B, cGMP-inhibited [Source:MGI Symbol;Acc:MGI:1333863]
ENSMUSG00000028525	Pde4b	923.327	1112.25	1.20461	0.0823959	1191.39	2049.47	1.72024	3.18e-07	955.038	892.206	0.93421	0.555862	phosphodiesterase 4B, cAMP specific [Source:MGI Symbol;Acc:MGI:99557]
ENSMUSG00000074661	Pde4d	195.687	273.867	1.39951	0.00963044	208.291	226.602	1.08791	0.541016	184.892	168.218	0.909819	0.516996	phosphodiesterase 4D, cAMP specific [Source:MGI Symbol;Acc:MGI:99555]
ENSMUSG00000024575	Pde6a	23177.2	13288.3	0.573336	2.60226e-05	15125.4	16019.9	1.05914	0.680506	11627.8	12212.4	1.05028	0.744244	phosphodiesterase 6A, cGMP-specific, rod, alpha [Source:MGI Symbol;Acc:MGI:97524]
ENSMUSG00000029491	Pde6b	17979.9	8514.34	0.473548	5.06837e-14	11006.9	10758.4	0.977422	0.815434	6658.56	5116.16	0.768357	0.0061074	phosphodiesterase 6B, cGMP, rod receptor, beta polypeptide [Source:MGI Symbol;Acc:MGI:97525]
ENSMUSG00000025386	Pde6g	26759.5	11440.2	0.427519	6.32376e-15	13662	13521.5	0.989718	0.917238	10708.6	9498.14	0.886966	0.240834	phosphodiesterase 6G, cGMP-specific, rod, gamma [Source:MGI Symbol;Acc:MGI:97526]
ENSMUSG00000025584	Pde8a	672.125	379.764	0.56502	1.63954e-06	357.316	369.922	1.03528	0.767289	414.086	325.394	0.785812	0.0425526	phosphodiesterase 8A [Source:MGI Symbol;Acc:MGI:1277116]
ENSMUSG00000021684	Pde8b	1466.76	917.921	0.625817	8.34677e-06	926.41	922.083	0.99533	0.973936	916.525	844.613	0.921538	0.392181	phosphodiesterase 8B [Source:MGI Symbol;Acc:MGI:2443999]
ENSMUSG00000029231	Pdgfra	178.965	279.499	1.56175	0.000704002	193.237	208.413	1.07853	0.575369	323.129	244.212	0.755774	0.0271217	platelet derived growth factor receptor, alpha polypeptide [Source:MGI Symbol;Acc:MGI:97530]
ENSMUSG00000022844	Pdia5	284.392	118.144	0.415428	8.22083e-10	89.8986	79.1238	0.880144	0.440248	139.321	96.2656	0.690961	0.0124963	protein disulfide isomerase associated 5 [Source:MGI Symbol;Acc:MGI:1919849]
ENSMUSG00000035232	Pdk3	280.136	291.005	1.0388	0.792882	304.195	367.945	1.20957	0.106563	317.34	431.933	1.3611	0.00994926	pyruvate dehydrogenase kinase, isoenzyme 3 [Source:MGI Symbol;Acc:MGI:2384308]
ENSMUSG00000031636	Pdlim3	152.983	346.96	2.26797	1.01581e-10	380.911	532.476	1.3979	0.00378804	418.111	488.99	1.16952	0.191784	PDZ and LIM domain 3 [Source:MGI Symbol;Acc:MGI:1859274]
ENSMUSG00000048371	Pdp2	185.85	142.403	0.766225	0.0639513	135.862	86.5127	0.636771	0.00402393	165.585	124.667	0.752889	0.0485844	pyruvate dehyrogenase phosphatase catalytic subunit 2 [Source:MGI Symbol;Acc:MGI:1918878]
ENSMUSG00000028583	Pdpn	363.435	753.629	2.07363	5.0209e-11	816.41	1185.65	1.45228	0.000405737	953.266	1464.74	1.53655	4.36761e-05	podoplanin [Source:MGI Symbol;Acc:MGI:103098]
ENSMUSG00000092035	Peg10	107.018	189.557	1.77127	0.00019569	212.64	322.836	1.51823	0.00322102	180.789	423.926	2.34487	1.05471e-09	paternally expressed 10 [Source:MGI Symbol;Acc:MGI:2157785]
ENSMUSG00000024901	Peli3	1311.9	905.992	0.690595	0.000745267	706.839	655.16	0.926888	0.473691	779.373	711.235	0.912573	0.370893	pellino 3 [Source:MGI Symbol;Acc:MGI:1924963]
ENSMUSG00000030545	Pex11a	316.911	227.413	0.717595	0.0084267	271.601	231.537	0.852489	0.217803	224.077	236.942	1.05741	0.698919	peroxisomal biogenesis factor 11 alpha [Source:MGI Symbol;Acc:MGI:1338788]
ENSMUSG00000027674	Pex5l	4751.6	3264.49	0.68703	0.000180055	3139.17	3470.2	1.10545	0.305922	3260.86	2320.76	0.711701	0.000655972	peroxisomal biogenesis factor 5-like [Source:MGI Symbol;Acc:MGI:1916672]
ENSMUSG00000026409	Pfkfb2	4323.98	2612.43	0.604171	1.1861e-06	2840.01	2481.23	0.873671	0.184756	2646.7	1665.94	0.629439	6.98663e-06	6-phosphofructo-2-kinase/fructose-2,6-biphosphatase 2 [Source:MGI Symbol;Acc:MGI:107815]
ENSMUSG00000026773	Pfkfb3	512.99	696.295	1.35733	0.00515161	757.456	1086.13	1.43392	0.00080731	500.299	432.905	0.865294	0.20313	6-phosphofructo-2-kinase/fructose-2,6-biphosphatase 3 [Source:MGI Symbol;Acc:MGI:2181202]
ENSMUSG00000011752	Pgam1	6179.83	4633.34	0.749752	0.0037594	4215.3	4388.07	1.04099	0.676733	4583.29	4512.31	0.984514	0.864497	phosphoglycerate mutase 1 [Source:MGI Symbol;Acc:MGI:97552]
ENSMUSG00000082016	Pgam1-ps2	4560.69	3459.23	0.758489	0.00578935	3135.63	3249.02	1.03616	0.705492	3312.63	3234.45	0.976398	0.789122	phosphoglycerate mutase 1, pseudogene 2 [Source:MGI Symbol;Acc:MGI:3645709]
ENSMUSG00000056204	Pgpep1	239.262	226.753	0.947714	0.735297	187.104	122.051	0.652316	0.00247414	231.893	228.269	0.984372	0.93299	pyroglutamyl-peptidase I [Source:MGI Symbol;Acc:MGI:1913772]
ENSMUSG00000017715	Pgs1	549.419	594.06	1.08125	0.481159	550.345	655.811	1.19164	0.114178	576.402	779.053	1.35158	0.00559151	phosphatidylglycerophosphate synthase 1 [Source:MGI Symbol;Acc:MGI:1921701]
ENSMUSG00000028796	Phc2	2009.03	1607.12	0.79995	0.0277956	1789.25	1333.07	0.745046	0.00407092	1573.34	1533.6	0.974742	0.768712	polyhomeotic-like 2 (Drosophila) [Source:MGI Symbol;Acc:MGI:1860454]
ENSMUSG00000091144	Phf11c	6.54725	24.6405	3.76349	0.00023968	17.3273	29.5558	1.70574	0.0864398	27.9641	33.1555	1.18564	0.559317	PHD finger protein 11C [Source:MGI Symbol;Acc:MGI:3648476]
ENSMUSG00000034055	Phka1	208.422	246.33	1.18188	0.20504	214.787	306.713	1.42799	0.005306	243.918	205.495	0.842478	0.174942	phosphorylase kinase alpha 1 [Source:MGI Symbol;Acc:MGI:97576]
ENSMUSG00000020205	Phlda1	135.524	165.67	1.22245	0.4719	331.37	806.497	2.43382	0.000955914	194.341	201.105	1.0348	0.87215	pleckstrin homology-like domain, family A, member 1 [Source:MGI Symbol;Acc:MGI:1096880]
ENSMUSG00000031732	Phlpp2	1840.11	1640.78	0.89167	0.400853	2000.23	3115.93	1.55778	0.00123741	1560.42	2395.11	1.53491	0.00161442	PH domain and leucine rich repeat protein phosphatase 2 [Source:MGI Symbol;Acc:MGI:2444928]
ENSMUSG00000007946	Phox2a	0	0.440315	Inf	1	5.43701	27.8205	5.11688	0.000926688	0	0	NA	NA	paired-like homeobox 2a [Source:MGI Symbol;Acc:MGI:106633]
ENSMUSG00000079484	Phyhd1	73.9079	41.7957	0.56551	0.00505684	41.3568	45.2609	1.0944	0.735268	49.002	29.8319	0.608789	0.0229753	phytanoyl-CoA dioxygenase domain containing 1 [Source:MGI Symbol;Acc:MGI:3612860]
ENSMUSG00000028101	Pias3	1481.06	997.08	0.67322	0.000161804	801.478	639.722	0.798178	0.0346294	998.379	664.385	0.665463	0.000117158	protein inhibitor of activated STAT 3 [Source:MGI Symbol;Acc:MGI:1913126]
ENSMUSG00000025017	Pik3ap1	15.7598	33.7597	2.14214	0.00758883	38.0235	78.7643	2.07146	0.00162765	37.0753	73.9119	1.99356	0.00197453	phosphoinositide-3-kinase adaptor protein 1 [Source:MGI Symbol;Acc:MGI:1933177]
ENSMUSG00000034614	Pik3ip1	198.178	291.225	1.46951	0.00258552	159.195	164.59	1.03389	0.795804	336.103	320.72	0.954233	0.701804	phosphoinositide-3-kinase interacting protein 1 [Source:MGI Symbol;Acc:MGI:1917016]
ENSMUSG00000041417	Pik3r1	1355.65	995.742	0.73451	0.00301001	1462.54	1416	0.968179	0.750987	1061.07	1019.71	0.961018	0.701869	phosphatidylinositol 3-kinase, regulatory subunit, polypeptide 1 (p85 alpha) [Source:MGI Symbol;Acc:MGI:97583]
ENSMUSG00000024014	Pim1	31.4543	46.923	1.49178	0.0703977	59.3879	150.081	2.52714	1.67e-07	50.9316	62.251	1.22225	0.291928	proviral integration site 1 [Source:MGI Symbol;Acc:MGI:97584]
ENSMUSG00000025417	Pip4k2c	2028.88	1286.08	0.633886	9.119e-06	1925.02	1543.02	0.801559	0.0333394	1183.53	1002.34	0.846902	0.105849	phosphatidylinositol-5-phosphate 4-kinase, type II, gamma [Source:MGI Symbol;Acc:MGI:2152214]
ENSMUSG00000023452	Pisd	203.389	269.568	1.32538	0.0284414	211.723	303.004	1.43113	0.00520974	289.124	325.677	1.12643	0.34791	phosphatidylserine decarboxylase [Source:MGI Symbol;Acc:MGI:2445114]
ENSMUSG00000024851	Pitpnm1	10933.5	8445.94	0.772482	0.00856426	6811.71	6820.63	1.00131	0.974726	8133.76	7028.95	0.86417	0.139805	phosphatidylinositol transfer protein, membrane-associated 1 [Source:MGI Symbol;Acc:MGI:1197524]
ENSMUSG00000040543	Pitpnm3	6116.02	2892.74	0.472978	3.64943e-06	2090.39	2265.5	1.08377	0.631852	3289.19	1892.59	0.575395	0.000534676	PITPNM family member 3 [Source:MGI Symbol;Acc:MGI:2685726]
ENSMUSG00000034462	Pkd2	271.625	444.334	1.63584	4.04149e-05	334.414	345.959	1.03452	0.794022	392.527	370.451	0.943761	0.637074	polycystic kidney disease 2 [Source:MGI Symbol;Acc:MGI:1099818]
ENSMUSG00000035268	Pkig	606.789	656.458	1.08186	0.559691	623.67	803.978	1.28911	0.0519669	605.244	1201.53	1.9852	2.0267e-07	protein kinase inhibitor, gamma [Source:MGI Symbol;Acc:MGI:1343086]
ENSMUSG00000041193	Pla2g5	1249.98	885.65	0.708532	0.00610138	851.329	683.779	0.803191	0.0908586	774.444	801.425	1.03484	0.838901	phospholipase A2, group V [Source:MGI Symbol;Acc:MGI:101899]
ENSMUSG00000023913	Pla2g7	1429.8	779.168	0.544949	1.10195e-08	948.13	908.921	0.958646	0.703142	753.718	603.007	0.800043	0.0304837	phospholipase A2, group VII (platelet-activating factor acetylhydrolase, plasma) [Source:MGI Symbol;Acc:MGI:1351327]
ENSMUSG00000054580	Pla2r1	1045.63	548.969	0.525015	0.000247278	591.333	579.838	0.980561	0.880247	628.493	408.587	0.650106	0.0140676	phospholipase A2 receptor 1 [Source:MGI Symbol;Acc:MGI:102468]
ENSMUSG00000019817	Plagl1	206.338	323.235	1.56654	0.000474891	431.909	436.212	1.00996	0.973665	291.26	290.091	0.995984	0.997143	pleiomorphic adenoma gene-like 1 [Source:MGI Symbol;Acc:MGI:1100874]
ENSMUSG00000031538	Plat	169.313	252.465	1.49112	0.00143279	894.588	1569.4	1.75433	1.93e-07	246.395	245.274	0.99545	0.979279	plasminogen activator, tissue [Source:MGI Symbol;Acc:MGI:97610]
ENSMUSG00000046223	Plaur	1.07486	1.81341	1.68712	0.840995	37.0072	128.482	3.47181	1.83e-08	2.70293	6.46306	2.39113	0.104304	plasminogen activator, urokinase receptor [Source:MGI Symbol;Acc:MGI:97612]
ENSMUSG00000029598	Plbd2	280.104	392.643	1.40178	0.0052171	306.889	314.821	1.02585	0.863433	380.101	378.926	0.996909	0.97205	phospholipase B domain containing 2 [Source:MGI Symbol;Acc:MGI:1919022]
ENSMUSG00000051177	Plcb1	314.507	373.959	1.18903	0.147529	350.136	355.803	1.01619	0.918157	388.668	250.935	0.645629	0.000392957	phospholipase C, beta 1 [Source:MGI Symbol;Acc:MGI:97613]
ENSMUSG00000020937	Plcd3	1548.3	799.631	0.516458	4.3101e-10	766.504	1161.45	1.51526	8.34e-05	1026.79	1151.59	1.12154	0.292729	phospholipase C, delta 3 [Source:MGI Symbol;Acc:MGI:107451]
ENSMUSG00000024998	Plce1	304.405	493.517	1.62125	3.57262e-05	448.472	489.58	1.09166	0.44722	527.125	608.692	1.15474	0.192542	phospholipase C, epsilon 1 [Source:MGI Symbol;Acc:MGI:1921305]
ENSMUSG00000029055	Plch2	7370.84	5716.84	0.775602	0.0101658	4459.18	5344.6	1.19856	0.0684455	5711.76	4307.92	0.75422	0.00487802	phospholipase C, eta 2 [Source:MGI Symbol;Acc:MGI:2443078]
ENSMUSG00000038349	Plcl1	229.346	348.125	1.5179	0.000735585	268.41	282.572	1.05276	0.701126	305.729	303.895	0.994002	0.989986	phospholipase C-like 1 [Source:MGI Symbol;Acc:MGI:3036262]
ENSMUSG00000087141	Plcxd2	2683.18	1880.32	0.700779	0.000473362	2138.81	1774.46	0.82965	0.0650239	1852.61	1448.25	0.781736	0.0167114	phosphatidylinositol-specific phospholipase C, X domain containing 2 [Source:MGI Symbol;Acc:MGI:3647874]
ENSMUSG00000052160	Pld4	18.5015	73.6898	3.98291	9.87827e-10	36.4102	53.3973	1.46655	0.0763866	89.0956	107.7	1.20881	0.256179	phospholipase D family, member 4 [Source:MGI Symbol;Acc:MGI:2144765]
ENSMUSG00000020120	Plek	125.948	142.194	1.12899	0.427427	211.738	323.164	1.52624	0.00176524	159.815	178.279	1.11553	0.493673	pleckstrin [Source:MGI Symbol;Acc:MGI:1860485]
ENSMUSG00000040428	Plekha4	21.737	67.4151	3.10141	1.94412e-07	76.1537	87.6496	1.15096	0.454191	76.1928	99.0983	1.30062	0.132864	pleckstrin homology domain containing, family A (phosphoinositide binding specific) member 4 [Source:MGI Symbol;Acc:MGI:1916467]
ENSMUSG00000005225	Plekha8	1237.73	705.919	0.570334	1.47398e-07	713.635	1085.63	1.52126	8.31e-05	872.726	908.2	1.04065	0.742973	pleckstrin homology domain containing, family A (phosphoinositide binding specific) member 8 [Source:MGI Symbol;Acc:MGI:2681164]
ENSMUSG00000049969	Plekhf2	1175.06	499.154	0.424791	1.01049e-14	527.034	441.267	0.837265	0.119527	408.44	335.879	0.822346	0.0723092	pleckstrin homology domain containing, family F (with FYVE domain) member 2 [Source:MGI Symbol;Acc:MGI:1919051]
ENSMUSG00000037552	Plekhg2	53.8268	81.2273	1.50905	0.0221658	105.862	165.157	1.56012	0.0045483	71.3313	94.8353	1.3295	0.0877252	pleckstrin homology domain containing, family G (with RhoGef domain) member 2 [Source:MGI Symbol;Acc:MGI:2141874]
ENSMUSG00000052609	Plekhg3	492.331	314.266	0.638323	0.000137777	421.955	284.338	0.673859	0.000952314	361.683	257.497	0.71194	0.00359365	pleckstrin homology domain containing, family G (with RhoGef domain) member 3 [Source:MGI Symbol;Acc:MGI:2388284]
ENSMUSG00000014782	Plekhg4	141.388	69.1824	0.489307	0.00865646	42.7999	55.3423	1.29305	0.391475	67.6748	44.0422	0.650791	0.14199	pleckstrin homology domain containing, family G (with RhoGef domain) member 4 [Source:MGI Symbol;Acc:MGI:2142544]
ENSMUSG00000040852	Plekhh2	130.313	179.088	1.3743	0.0253688	184.475	174.761	0.947343	0.705134	179.355	121.282	0.676213	0.00533123	pleckstrin homology domain containing, family H (with MyTH4 domain) member 2 [Source:MGI Symbol;Acc:MGI:2146813]
ENSMUSG00000002831	Plin4	5.97712	26.5061	4.43459	0.000291985	91.6898	96.6525	1.05412	0.850411	28.8726	39.2125	1.35812	0.359971	perilipin 4 [Source:MGI Symbol;Acc:MGI:1929709]
ENSMUSG00000021701	Plk2	523.408	745.246	1.42383	0.0299399	874.997	1519.06	1.73608	0.000650022	554.868	743.188	1.3394	0.0727998	polo-like kinase 2 [Source:MGI Symbol;Acc:MGI:1099790]
ENSMUSG00000049493	Pls1	45.6345	82.3918	1.80547	0.00138817	93.7655	106.465	1.13544	0.439433	80.2134	111.434	1.38922	0.0470445	plastin 1 (I-isoform) [Source:MGI Symbol;Acc:MGI:104809]
ENSMUSG00000032369	Plscr1	117.821	144.315	1.22486	0.157151	128.91	320.143	2.48345	3.01e-11	159.747	194.972	1.2205	0.142884	phospholipid scramblase 1 [Source:MGI Symbol;Acc:MGI:893575]
ENSMUSG00000032372	Plscr2	9.22349	31.8942	3.45793	5.72508e-05	13.717	41.6405	3.03569	5.75e-05	41.4376	66.3723	1.60174	0.0348473	phospholipid scramblase 2 [Source:MGI Symbol;Acc:MGI:1270860]
ENSMUSG00000030084	Plxna1	697.395	988.72	1.41773	0.00754055	749.819	733.383	0.97808	0.827143	905.237	837.981	0.925704	0.59441	plexin A1 [Source:MGI Symbol;Acc:MGI:107685]
ENSMUSG00000025359	Pmel	86.9478	198.445	2.28235	0.000170252	115.178	166.024	1.44145	0.0969456	112.765	70.98	0.629451	0.0385448	premelanosome protein [Source:MGI Symbol;Acc:MGI:98301]
ENSMUSG00000036986	Pml	130.981	121.314	0.926194	0.616845	63.3106	124.445	1.96562	5.04e-05	147.686	184.529	1.24948	0.110111	promyelocytic leukemia [Source:MGI Symbol;Acc:MGI:104662]
ENSMUSG00000022474	Pmm1	1575.72	1158.75	0.735378	0.00754027	1285.34	1065.64	0.829071	0.104959	1081.52	1060.91	0.98094	0.88446	phosphomannomutase 1 [Source:MGI Symbol;Acc:MGI:1353418]
ENSMUSG00000027952	Pmvk	452.39	629.13	1.39068	0.00323638	703.711	917.713	1.3041	0.0140331	659.431	968.454	1.46862	0.000398273	phosphomevalonate kinase [Source:MGI Symbol;Acc:MGI:1915853]
ENSMUSG00000041653	Pnpla3	627.369	388.188	0.618756	3.48771e-05	187.318	168.897	0.901663	0.443129	432.744	269.908	0.623713	6.61645e-05	patatin-like phospholipase domain containing 3 [Source:MGI Symbol;Acc:MGI:2151796]
ENSMUSG00000020464	Pnpt1	174.477	212.75	1.21936	0.148569	202.221	293.877	1.45325	0.00439374	215.454	263.403	1.22255	0.13045	polyribonucleotide nucleotidyltransferase 1 [Source:MGI Symbol;Acc:MGI:1918951]
ENSMUSG00000021671	Poc5	596.103	420.239	0.704977	0.00203979	492.877	515.965	1.04684	0.691104	455.753	404.358	0.88723	0.307455	POC5 centriolar protein homolog (Chlamydomonas) [Source:MGI Symbol;Acc:MGI:1914713]
ENSMUSG00000038644	Pold1	243.584	157.304	0.645791	0.00121812	114.525	112.479	0.982132	0.900586	186.03	191.446	1.02911	0.844377	polymerase (DNA directed), delta 1, catalytic subunit [Source:MGI Symbol;Acc:MGI:97741]
ENSMUSG00000020718	Polg2	358.62	185.357	0.516862	3.97076e-07	169.259	129.379	0.764388	0.0674776	214.632	137.943	0.642693	0.000974462	polymerase (DNA directed), gamma 2, accessory subunit [Source:MGI Symbol;Acc:MGI:1354947]
ENSMUSG00000038489	Polr2l	238.769	229.354	0.960571	0.771396	257.905	299.382	1.16082	0.246139	194.435	273.945	1.40893	0.00692175	polymerase (RNA) II (DNA directed) polypeptide L [Source:MGI Symbol;Acc:MGI:1913741]
ENSMUSG00000038628	Polr3k	353.035	496.616	1.40671	0.00288108	708.986	694.79	0.979978	0.876233	397.914	610.353	1.53388	0.000158599	polymerase (RNA) III (DNA directed) polypeptide K [Source:MGI Symbol;Acc:MGI:1914255]
ENSMUSG00000030423	Pop4	240.657	124.344	0.516686	0.0003128	233.941	213.019	0.910566	0.642211	141.983	144.264	1.01606	0.967556	processing of precursor 4, ribonuclease P/MRP family, (S. cerevisiae) [Source:MGI Symbol;Acc:MGI:1913411]
ENSMUSG00000027750	Postn	45.6672	79.4139	1.73897	0.00395527	82.9626	71.1664	0.857812	0.431301	71.0835	56.4819	0.794585	0.210571	periostin, osteoblast specific factor [Source:MGI Symbol;Acc:MGI:1926321]
ENSMUSG00000008496	Pou2f2	33.7021	64.2577	1.90664	0.00276797	56.644	47.2351	0.833894	0.379565	41.141	51.2605	1.24597	0.29521	POU domain, class 2, transcription factor 2 [Source:MGI Symbol;Acc:MGI:101897]
ENSMUSG00000031688	Pou4f2	141.675	177.258	1.25116	0.130202	134.525	137.607	1.02291	0.905122	177.148	105.476	0.595416	0.000433723	POU domain, class 4, transcription factor 2 [Source:MGI Symbol;Acc:MGI:102524]
ENSMUSG00000020089	Ppa1	1221.46	872.695	0.714468	0.00150423	887.17	890.699	1.00398	0.958667	853.64	949.547	1.11235	0.325631	pyrophosphatase (inorganic) 1 [Source:MGI Symbol;Acc:MGI:97831]
ENSMUSG00000028013	Ppa2	754.387	529.873	0.702388	0.00338222	584.41	577.076	0.98745	0.939321	588.328	799.565	1.35905	0.0129577	pyrophosphatase (inorganic) 2 [Source:MGI Symbol;Acc:MGI:1922026]
ENSMUSG00000028517	Ppap2b	434.499	624.506	1.4373	0.00103867	758.612	1542.69	2.03356	3.91e-11	642.47	739.147	1.15048	0.191412	phosphatidic acid phosphatase type 2B [Source:MGI Symbol;Acc:MGI:1915166]
ENSMUSG00000052151	Ppap2c	877.833	312.737	0.35626	1.02769e-13	445.194	269.378	0.60508	0.000384397	343.127	156.708	0.456707	4.8616e-08	phosphatidic acid phosphatase type 2C [Source:MGI Symbol;Acc:MGI:1354945]
ENSMUSG00000022383	Ppara	200.437	93.7707	0.467832	0.000666287	121.433	146.612	1.20735	0.431366	92.9586	75.7529	0.814911	0.357676	peroxisome proliferator activated receptor alpha [Source:MGI Symbol;Acc:MGI:104740]
ENSMUSG00000002250	Ppard	660.337	635.856	0.962926	0.743527	693.925	1231.94	1.77532	1.06e-07	574.119	690.072	1.20197	0.0871011	peroxisome proliferator activator receptor delta [Source:MGI Symbol;Acc:MGI:101884]
ENSMUSG00000033871	Ppargc1b	733.926	404.717	0.551442	4.85465e-07	566.643	387.423	0.683716	0.00142467	402.693	228.902	0.568429	5.53381e-06	peroxisome proliferative activated receptor, gamma, coactivator 1 beta [Source:MGI Symbol;Acc:MGI:2444934]
ENSMUSG00000029410	Ppef2	1696.94	913.704	0.538442	3.97027e-09	859.822	704.456	0.819305	0.0625357	912.872	633.977	0.694486	0.000628731	protein phosphatase, EF hand calcium-binding domain 2 [Source:MGI Symbol;Acc:MGI:1342304]
ENSMUSG00000020525	Ppm1d	630.989	469.044	0.743348	0.00923257	435.621	428.045	0.982607	0.893328	440.466	394.273	0.895127	0.314343	protein phosphatase 1D magnesium-dependent, delta isoform [Source:MGI Symbol;Acc:MGI:1858214]
ENSMUSG00000034613	Ppm1h	1251.8	1690.33	1.35032	0.00359434	1569.31	1645.96	1.04884	0.649368	1420.86	1531.41	1.0778	0.476512	protein phosphatase 1H (PP2C domain containing) [Source:MGI Symbol;Acc:MGI:2442087]
ENSMUSG00000030402	Ppm1n	656.128	373.594	0.569391	1.15184e-06	321.337	311.946	0.970774	0.829241	346.066	257.313	0.743536	0.0117731	protein phosphatase, Mg2+/Mn2+ dependent, 1N (putative) [Source:MGI Symbol;Acc:MGI:2142330]
ENSMUSG00000056612	Ppp1r14b	54.1789	67.1834	1.24003	0.263315	72.9906	74.9949	1.02746	0.912466	70.5354	115.551	1.6382	0.00312818	protein phosphatase 1, regulatory (inhibitor) subunit 14B [Source:MGI Symbol;Acc:MGI:107682]
ENSMUSG00000040435	Ppp1r15a	303.947	258.068	0.849056	0.181425	309.561	596.075	1.92555	3.45e-08	243.891	221.112	0.906602	0.444287	protein phosphatase 1, regulatory (inhibitor) subunit 15A [Source:MGI Symbol;Acc:MGI:1927072]
ENSMUSG00000037754	Ppp1r16b	386.98	537.126	1.38799	0.00743253	520.949	492.214	0.94484	0.612237	392.887	390.851	0.994818	0.965342	protein phosphatase 1, regulatory (inhibitor) subunit 16B [Source:MGI Symbol;Acc:MGI:2151841]
ENSMUSG00000025916	Ppp1r42	148.629	69.2055	0.465626	2.28387e-06	102.777	98.2687	0.956133	0.815716	93.0937	105.339	1.13154	0.476201	protein phosphatase 1, regulatory subunit 42 [Source:MGI Symbol;Acc:MGI:1921138]
ENSMUSG00000022092	Ppp3cc	918.696	536.315	0.583778	8.46951e-07	741.765	764.645	1.03084	0.782784	589.293	489.968	0.83145	0.0905373	protein phosphatase 3, catalytic subunit, gamma isoform [Source:MGI Symbol;Acc:MGI:107162]
ENSMUSG00000034006	Pqlc1	259.169	233.137	0.899557	0.40594	284.792	532.356	1.86928	1.91e-07	214.516	270.909	1.26289	0.0638898	PQ loop repeat containing 1 [Source:MGI Symbol;Acc:MGI:1914193]
ENSMUSG00000035456	Prdm8	799.191	1097.28	1.37298	0.00286254	919.934	1000.4	1.08747	0.446477	1087.53	1004.73	0.923857	0.471853	PR domain containing 8 [Source:MGI Symbol;Acc:MGI:1924880]
ENSMUSG00000041577	Prelp	350.061	583.771	1.66763	0.00826951	272.226	328.372	1.20624	0.356167	727.124	762.696	1.04892	0.768961	proline arginine-rich end leucine-rich repeat [Source:MGI Symbol;Acc:MGI:2151110]
ENSMUSG00000050965	Prkca	3811.72	4309.23	1.13052	0.383286	4106.66	4200.13	1.02276	0.884269	4383.34	3030.87	0.691453	0.00903876	protein kinase C, alpha [Source:MGI Symbol;Acc:MGI:97595]
ENSMUSG00000041187	Prkd2	53.3002	87.2353	1.63668	0.00714486	62.33	45.1411	0.724227	0.105185	83.5771	85.3933	1.02173	0.901931	protein kinase D2 [Source:MGI Symbol;Acc:MGI:2141917]
ENSMUSG00000052920	Prkg1	185.959	295.709	1.59019	0.000242203	266.52	461.73	1.73244	6.23e-06	265.631	339.538	1.27823	0.0413768	protein kinase, cGMP-dependent, type I [Source:MGI Symbol;Acc:MGI:108174]
ENSMUSG00000029334	Prkg2	82.5394	81.094	0.982488	0.98792	54.0931	65.4828	1.21056	0.317438	87.1435	134.577	1.54431	0.00705772	protein kinase, cGMP-dependent, type II [Source:MGI Symbol;Acc:MGI:108173]
ENSMUSG00000029086	Prom1	7722.37	4715.5	0.610629	1.83695e-05	6180.75	6368.62	1.0304	0.795975	4765.69	5300.44	1.11221	0.388324	prominin 1 [Source:MGI Symbol;Acc:MGI:1100886]
ENSMUSG00000022912	Pros1	94.8894	234.696	2.47337	1.56097e-08	459.864	542.913	1.18059	0.225878	206.227	330.082	1.60058	0.00137952	protein S (alpha) [Source:MGI Symbol;Acc:MGI:1095733]
ENSMUSG00000045319	Proser2	247.233	118.121	0.477773	2.8328e-07	108.598	112.388	1.0349	0.846034	127.53	95.4254	0.74826	0.0647743	proline and serine rich 2 [Source:MGI Symbol;Acc:MGI:2442238]
ENSMUSG00000008373	Prpf31	540.239	441.304	0.816869	0.0715788	482.913	709.45	1.46911	0.000571067	481.145	534.001	1.10985	0.341735	PRP31 pre-mRNA processing factor 31 homolog (yeast) [Source:MGI Symbol;Acc:MGI:1916238]
ENSMUSG00000023484	Prph	62.9631	154.361	2.45161	5.39166e-09	104.916	188.071	1.79258	5.12e-05	195.051	753.702	3.86413	2.31827e-26	peripherin [Source:MGI Symbol;Acc:MGI:97774]
ENSMUSG00000023978	Prph2	63608.1	109497	1.72143	8.10246e-05	103764	104102	1.00326	0.97459	103682	68635.2	0.661979	0.00209748	peripherin 2 [Source:MGI Symbol;Acc:MGI:102791]
ENSMUSG00000020528	Prpsap2	735.817	519.959	0.706642	0.00178106	589.727	532.624	0.903171	0.380895	544.323	554.036	1.01784	0.913579	phosphoribosyl pyrophosphate synthetase-associated protein 2 [Source:MGI Symbol;Acc:MGI:2384838]
ENSMUSG00000030822	Prr14	859.852	641.076	0.745566	0.00699638	534.041	405.01	0.758388	0.0148313	669.585	504.986	0.754176	0.0111057	proline rich 14 [Source:MGI Symbol;Acc:MGI:2384565]
ENSMUSG00000015476	Prrt1	586.887	637.994	1.08708	0.464254	407.064	472.65	1.16112	0.210792	614.678	453.414	0.737644	0.00780383	proline-rich transmembrane protein 1 [Source:MGI Symbol;Acc:MGI:1932118]
ENSMUSG00000027978	Prss12	3.25727	2.79835	0.859107	1	3.82369	4.7265	1.23611	0.888556	3.06709	13.9883	4.56077	0.00785762	protease, serine, 12 neurotrypsin (motopsin) [Source:MGI Symbol;Acc:MGI:1100881]
ENSMUSG00000036480	Prss56	53.805	8.93966	0.166149	9.97199e-05	33.9152	31.9187	0.941131	0.89708	617.013	235.142	0.381098	0.0103442	protease, serine 56 [Source:MGI Symbol;Acc:MGI:1916703]
ENSMUSG00000036030	Prtg	56.0528	266.654	4.7572	4.35334e-15	244.658	482.672	1.97285	0.000124876	448.286	858.446	1.91495	0.000159379	protogenin homolog (Gallus gallus) [Source:MGI Symbol;Acc:MGI:2444710]
ENSMUSG00000031897	Psmb10	90.5681	139.419	1.53938	0.00472054	131.959	150.408	1.13981	0.366489	154.912	314.191	2.02819	1.7185e-07	proteasome (prosome, macropain) subunit, beta type 10 [Source:MGI Symbol;Acc:MGI:1096380]
ENSMUSG00000024338	Psmb8	16.221	54.1766	3.33991	3.04671e-07	44.6546	72.4223	1.62183	0.011593	93.3452	198.069	2.1219	1.42288e-06	proteasome (prosome, macropain) subunit, beta type 8 (large multifunctional peptidase 7) [Source:MGI Symbol;Acc:MGI:1346527]
ENSMUSG00000096727	Psmb9	7.08468	27.9835	3.94986	2.78057e-05	19.3598	47.0853	2.43211	0.000490611	32.9646	115.145	3.49299	1.13625e-09	proteasome (prosome, macropain) subunit, beta type 9 (large multifunctional peptidase 2) [Source:MGI Symbol;Acc:MGI:1346526]
ENSMUSG00000022216	Psme1	323.537	437.637	1.35266	0.00962966	392.956	407.014	1.03577	0.769042	456.481	581.413	1.27369	0.0336886	proteasome (prosome, macropain) activator subunit 1 (PA28 alpha) [Source:MGI Symbol;Acc:MGI:1096367]
ENSMUSG00000063179	Pstk	153.52	102.137	0.665298	0.00766512	112.671	122.858	1.09042	0.582092	109.248	113.068	1.03497	0.88985	phosphoseryl-tRNA kinase [Source:MGI Symbol;Acc:MGI:2685945]
ENSMUSG00000026730	Pter	594.106	427.023	0.718766	0.00376757	489.247	396.635	0.810706	0.0744499	421.947	499.207	1.1831	0.153545	phosphotriesterase related [Source:MGI Symbol;Acc:MGI:107372]
ENSMUSG00000039942	Ptger4	2.69804	7.46226	2.7658	0.11059	7.01476	24.1111	3.43719	0.0034662	4.40729	12.3973	2.81291	0.0318056	prostaglandin E receptor 4 (subtype EP4) [Source:MGI Symbol;Acc:MGI:104311]
ENSMUSG00000026820	Ptges2	538.474	338.467	0.628567	6.15603e-05	447.654	406.536	0.908148	0.419048	314.108	323.534	1.03001	0.806138	prostaglandin E synthase 2 [Source:MGI Symbol;Acc:MGI:1917592]
ENSMUSG00000028036	Ptgfr	3.25727	36.9462	11.3427	0.000109267	148.738	107.602	0.723434	0.483776	47.3202	43.5747	0.920848	0.874054	prostaglandin F receptor [Source:MGI Symbol;Acc:MGI:97796]
ENSMUSG00000047250	Ptgs1	8.65336	31.5581	3.64692	3.86377e-05	21.6058	22.1069	1.0232	1	47.9546	72.6324	1.51461	0.0539036	prostaglandin-endoperoxide synthase 1 [Source:MGI Symbol;Acc:MGI:97797]
ENSMUSG00000059895	Ptp4a3	4647.07	4993.98	1.07465	0.450282	5289.08	6207.8	1.1737	0.109477	4536.61	6329.38	1.39518	0.000839805	protein tyrosine phosphatase 4a3 [Source:MGI Symbol;Acc:MGI:1277098]
ENSMUSG00000063235	Ptpmt1	254.289	168.208	0.661484	0.00185292	243.301	216.46	0.889678	0.402161	169.287	166.533	0.983733	0.873535	protein tyrosine phosphatase, mitochondrial 1 [Source:MGI Symbol;Acc:MGI:1913711]
ENSMUSG00000027540	Ptpn1	565.568	692.668	1.22473	0.0586541	909.398	1585.88	1.74388	1.62e-07	636.365	1064.15	1.67224	1.31012e-06	protein tyrosine phosphatase, non-receptor type 1 [Source:MGI Symbol;Acc:MGI:97805]
ENSMUSG00000034573	Ptpn13	164.037	243.254	1.48292	0.00349334	233.756	222.863	0.953401	0.717828	232.832	243.565	1.0461	0.76203	protein tyrosine phosphatase, non-receptor type 13 [Source:MGI Symbol;Acc:MGI:103293]
ENSMUSG00000024539	Ptpn2	381.286	343.194	0.900095	0.400483	424.336	642.293	1.51364	0.000273607	349.959	476.777	1.36238	0.00862314	protein tyrosine phosphatase, non-receptor type 2 [Source:MGI Symbol;Acc:MGI:97806]
ENSMUSG00000004266	Ptpn6	8.09413	17.4621	2.15738	0.0373876	22.0961	19.3546	0.875929	0.697283	22.8323	53.4841	2.34247	0.000950559	protein tyrosine phosphatase, non-receptor type 6 [Source:MGI Symbol;Acc:MGI:96055]
ENSMUSG00000031506	Ptpn7	1.61229	0	0	0.238222	1.0874	1.01705	0.935299	1	0.885963	11.7647	13.279	0.00195092	protein tyrosine phosphatase, non-receptor type 7 [Source:MGI Symbol;Acc:MGI:2156893]
ENSMUSG00000026395	Ptprc	5.43969	18.6035	3.41995	0.00168723	16.8725	31.4401	1.86339	0.0355296	23.3767	57.9077	2.47716	0.000252652	protein tyrosine phosphatase, receptor type, C [Source:MGI Symbol;Acc:MGI:97810]
ENSMUSG00000025314	Ptprj	298.329	449.381	1.50632	0.000447822	666.646	553.177	0.829792	0.0906945	442.415	391.922	0.885871	0.297155	protein tyrosine phosphatase, receptor type, J [Source:MGI Symbol;Acc:MGI:104574]
ENSMUSG00000026204	Ptprn	1704.42	2473.41	1.45118	0.000282047	2159.79	2348.8	1.08751	0.422507	1930.43	2292.31	1.18746	0.080112	protein tyrosine phosphatase, receptor type, N [Source:MGI Symbol;Acc:MGI:102765]
ENSMUSG00000028909	Ptpru	482.051	215.421	0.446883	2.22062e-07	195.981	205.244	1.04726	0.791356	248.362	138.146	0.556226	0.000277001	protein tyrosine phosphatase, receptor type, U [Source:MGI Symbol;Acc:MGI:1321151]
ENSMUSG00000068748	Ptprz1	521.971	662.363	1.26897	0.11537	483.269	476.927	0.986878	0.930632	581.973	370.178	0.636074	0.00301613	protein tyrosine phosphatase, receptor type Z, polypeptide 1 [Source:MGI Symbol;Acc:MGI:97816]
ENSMUSG00000027832	Ptx3	30.9278	29.8781	0.966061	0.859238	146.558	1082.81	7.38829	9.12e-53	33.8693	23.5719	0.695966	0.102775	pentraxin related gene [Source:MGI Symbol;Acc:MGI:104641]
ENSMUSG00000005716	Pvalb	175.544	189.14	1.07745	0.589072	206.215	234.259	1.13599	0.33476	176.284	254.801	1.4454	0.00517639	parvalbumin [Source:MGI Symbol;Acc:MGI:97821]
ENSMUSG00000040511	Pvr	218.027	263.694	1.20945	0.134293	450.766	619.229	1.37373	0.00628352	275.673	362.006	1.31317	0.0203293	poliovirus receptor [Source:MGI Symbol;Acc:MGI:107741]
ENSMUSG00000022656	Pvrl3	433.875	598.313	1.379	0.00411126	560.573	684.172	1.22049	0.070589	550.667	809.734	1.47046	0.000506627	poliovirus receptor-related 3 [Source:MGI Symbol;Acc:MGI:1930171]
ENSMUSG00000060260	Pwwp2b	468.39	324.932	0.693722	0.0021812	334.556	326.247	0.975163	0.826667	271.942	317.704	1.16828	0.196809	PWWP domain containing 2B [Source:MGI Symbol;Acc:MGI:2142008]
ENSMUSG00000030793	Pycard	2.71985	11.2977	4.1538	0.00859173	11.4355	7.71772	0.674892	0.437362	17.2425	34.1942	1.98313	0.0279338	PYD and CARD domain containing [Source:MGI Symbol;Acc:MGI:1931465]
ENSMUSG00000032648	Pygm	1032	1776.25	1.72118	1.72014e-07	1462.33	1418.88	0.970283	0.741505	1746.96	1902.15	1.08884	0.378377	muscle glycogen phosphorylase [Source:MGI Symbol;Acc:MGI:97830]
ENSMUSG00000032604	Qars	919.891	661.533	0.719143	0.00238701	611.341	643.489	1.05259	0.636425	657.201	682.079	1.03786	0.730382	glutaminyl-tRNA synthetase [Source:MGI Symbol;Acc:MGI:1915851]
ENSMUSG00000025184	R3hcc1l	309.187	395.644	1.27963	0.0339166	475.784	833.237	1.75129	5.54e-07	409.157	755.193	1.84573	5.44045e-08	R3H domain and coiled-coil containing 1 like [Source:MGI Symbol;Acc:MGI:1196316]
ENSMUSG00000023460	Rab12	501.907	601.76	1.19895	0.102446	755.218	1080.21	1.43033	0.000863183	562.909	699.15	1.24203	0.0493833	RAB12, member RAS oncogene family [Source:MGI Symbol;Acc:MGI:894284]
ENSMUSG00000021062	Rab15	329.097	381.108	1.15804	0.235248	417.006	396.783	0.951504	0.683021	342.17	513.715	1.50135	0.000740673	RAB15, member RAS oncogene family [Source:MGI Symbol;Acc:MGI:1916865]
ENSMUSG00000031504	Rab20	10.2984	17.439	1.69338	0.132321	53.8086	190.734	3.54467	6.68e-12	17.3101	22.7363	1.31347	0.361729	RAB20, member RAS oncogene family [Source:MGI Symbol;Acc:MGI:102789]
ENSMUSG00000029128	Rab28	1430.53	1018.06	0.711667	0.00112078	1217.44	1261.07	1.03583	0.716955	1007.76	1129.37	1.12067	0.302759	RAB28, member RAS oncogene family [Source:MGI Symbol;Acc:MGI:1917285]
ENSMUSG00000030055	Rab43	624.06	391.884	0.627959	4.87716e-05	514.981	415.96	0.807718	0.0659791	439.216	366.132	0.833602	0.109345	RAB43, member RAS oncogene family [Source:MGI Symbol;Acc:MGI:1917084]
ENSMUSG00000025340	Rabgef1	3252.22	1414.44	0.434915	7.35546e-16	974.553	952.477	0.977348	0.820732	1446.64	665.102	0.459758	1.16099e-13	RAB guanine nucleotide exchange factor (GEF) 1 [Source:MGI Symbol;Acc:MGI:1929459]
ENSMUSG00000022827	Rabl3	156.821	97.0846	0.619078	0.00264914	170.453	165.068	0.96841	0.870246	116.042	106.071	0.914072	0.567994	RAB, member of RAS oncogene family-like 3 [Source:MGI Symbol;Acc:MGI:1914907]
ENSMUSG00000007646	Rad51c	161.789	101.667	0.628395	0.00271544	74.1135	91.7769	1.23833	0.216898	115.858	123.038	1.06197	0.750559	RAD51 homolog C [Source:MGI Symbol;Acc:MGI:2150020]
ENSMUSG00000030166	Rad52	114.586	98.8228	0.862436	0.354124	90.638	171.589	1.89312	4.27e-05	92.4367	96.8134	1.04735	0.793603	RAD52 homolog (S. cerevisiae) [Source:MGI Symbol;Acc:MGI:101949]
ENSMUSG00000078773	Rad54b	51.5572	21.0658	0.408592	0.000527612	20.2414	17.889	0.88378	0.754178	28.0317	16.3535	0.583393	0.062457	RAD54 homolog B (S. cerevisiae) [Source:MGI Symbol;Acc:MGI:3605986]
ENSMUSG00000026821	Ralgds	476.8	601.691	1.26193	0.0427666	1027.65	1519.36	1.47848	0.000401581	576.007	635.28	1.1029	0.370346	ral guanine nucleotide dissociation stimulator [Source:MGI Symbol;Acc:MGI:107485]
ENSMUSG00000041046	Ramp3	343.433	187.414	0.545707	0.00457314	181.454	203.597	1.12203	0.597547	151.792	178.194	1.17393	0.472592	receptor (calcitonin) activity modifying protein 3 [Source:MGI Symbol;Acc:MGI:1860292]
ENSMUSG00000041992	Rapgef5	1015.76	882.73	0.869033	0.19178	847.876	608.401	0.717559	0.0022306	720.31	684.751	0.950633	0.641822	Rap guanine nucleotide exchange factor (GEF) 5 [Source:MGI Symbol;Acc:MGI:2444365]
ENSMUSG00000037533	Rapgef6	198.287	217.721	1.09801	0.473362	233.088	347.906	1.4926	0.00165226	229.784	223.742	0.973707	0.862293	Rap guanine nucleotide exchange factor (GEF) 6 [Source:MGI Symbol;Acc:MGI:2384761]
ENSMUSG00000034472	Rasd2	255.153	350.222	1.37259	0.0098843	309.277	310.901	1.00525	0.975976	275.97	217.152	0.786867	0.0638657	RASD family, member 2 [Source:MGI Symbol;Acc:MGI:1922391]
ENSMUSG00000027347	Rasgrp1	368.17	422.805	1.1484	0.243009	349.93	348.952	0.997206	0.983406	415.798	555.807	1.33672	0.00918573	RAS guanyl releasing protein 1 [Source:MGI Symbol;Acc:MGI:1314635]
ENSMUSG00000029641	Rasl11a	65.6175	28.2673	0.430789	0.000116223	64.4768	108.62	1.68463	0.00583245	34.6201	21.2067	0.612553	0.0442954	RAS-like, family 11, member A [Source:MGI Symbol;Acc:MGI:1916145]
ENSMUSG00000049907	Rasl11b	55.922	93.5561	1.67298	0.00330975	128.064	109.397	0.854235	0.331726	75.6935	72.5286	0.958187	0.830118	RAS-like, family 11, member B [Source:MGI Symbol;Acc:MGI:1916189]
ENSMUSG00000027339	Rassf2	41.8289	61.3781	1.46736	0.0436497	73.7299	110.474	1.49836	0.0167458	88.7803	249.065	2.80541	5.33575e-12	Ras association (RalGDS/AF-6) domain family member 2 [Source:MGI Symbol;Acc:MGI:2442060]
ENSMUSG00000038618	Rassf7	118.304	101.83	0.860746	0.335379	125.293	79.2428	0.632463	0.00500905	124.898	118.204	0.946403	0.721062	Ras association (RalGDS/AF-6) domain family (N-terminal) member 7 [Source:MGI Symbol;Acc:MGI:1914235]
ENSMUSG00000024518	Rax	506.766	423.135	0.834972	0.120903	344.422	214.426	0.622569	0.00012293	426.013	368.747	0.865576	0.197813	retina and anterior neural fold homeobox [Source:MGI Symbol;Acc:MGI:109632]
ENSMUSG00000097907	Raxos1	143.683	66.0189	0.459476	0.00360748	107.597	95.0386	0.883284	0.670989	75.0141	65.3716	0.871457	0.617198	Rax overlapping opposite strand transcript 1 [Source:MGI Symbol;Acc:MGI:3583306]
ENSMUSG00000027428	Rbbp9	317.448	275.142	0.86673	0.24425	308.522	220.738	0.715467	0.00770652	290.097	306.369	1.05609	0.678246	retinoblastoma binding protein 9 [Source:MGI Symbol;Acc:MGI:1347074]
ENSMUSG00000037197	Rbm17	506.777	546.344	1.07808	0.66789	925.424	1385.82	1.49749	0.0150323	651.57	1739.26	2.66934	9.24811e-09	RNA binding motif protein 17 [Source:MGI Symbol;Acc:MGI:1924188]
ENSMUSG00000026889	Rbm18	630.037	632.686	1.0042	0.95635	911.021	1362.54	1.49562	0.000146324	658.259	818.757	1.24382	0.0436765	RNA binding motif protein 18 [Source:MGI Symbol;Acc:MGI:1915139]
ENSMUSG00000043639	Rbm20	353.758	220.942	0.624558	0.000944431	287.359	266.33	0.92682	0.593826	249.158	224.237	0.89998	0.449288	RNA binding motif protein 20 [Source:MGI Symbol;Acc:MGI:1920963]
ENSMUSG00000036249	Rbm43	204.409	103.875	0.508171	2.12694e-06	205.064	142.87	0.696711	0.011187	152.382	189.529	1.24378	0.109165	RNA binding motif protein 43 [Source:MGI Symbol;Acc:MGI:1918934]
ENSMUSG00000042369	Rbm45	389.744	361.74	0.928149	0.513122	305.346	426.7	1.39743	0.00524244	397.508	363.356	0.914083	0.444165	RNA binding motif protein 45 [Source:MGI Symbol;Acc:MGI:2387367]
ENSMUSG00000042396	Rbm7	861.089	564.704	0.655802	0.00078213	858.991	882.472	1.02733	0.802229	536.409	539.236	1.00527	1	RNA binding motif protein 7 [Source:MGI Symbol;Acc:MGI:1914260]
ENSMUSG00000046402	Rbp1	165.838	295.732	1.78326	1.02452e-05	428.827	446.919	1.04219	0.709154	415.077	577.165	1.3905	0.00491361	retinol binding protein 1, cellular [Source:MGI Symbol;Acc:MGI:97876]
ENSMUSG00000041534	Rbp3	55499.3	35782	0.644728	0.00425661	43419.9	46284.3	1.06597	0.698491	31158.4	39013.7	1.25211	0.153574	retinol binding protein 3, interstitial [Source:MGI Symbol;Acc:MGI:97878]
ENSMUSG00000022951	Rcan1	496.808	385.795	0.776547	0.0264091	695.482	1721.87	2.47579	4.05e-17	399.186	445.071	1.11495	0.371341	regulator of calcineurin 1 [Source:MGI Symbol;Acc:MGI:1890564]
ENSMUSG00000020907	Rcvrn	20476.3	10909.6	0.532792	7.79279e-06	8595.54	8417.28	0.979262	0.890856	10230.4	9116.24	0.891091	0.37689	recoverin [Source:MGI Symbol;Acc:MGI:97883]
ENSMUSG00000089789	Rdh1	7.05198	25.6776	3.64119	0.000435715	16.9436	27.2221	1.60663	0.138163	15.3354	18.3929	1.19938	0.678495	retinol dehydrogenase 1 (all trans) [Source:MGI Symbol;Acc:MGI:1195275]
ENSMUSG00000066441	Rdh11	781.71	513.87	0.657367	0.000170696	528.624	412.638	0.780589	0.0287151	513.498	520.191	1.01303	0.968673	retinol dehydrogenase 11 [Source:MGI Symbol;Acc:MGI:102581]
ENSMUSG00000021123	Rdh12	5533.37	2179.12	0.393814	6.4525e-20	2647.54	2409.75	0.910184	0.352196	2248.21	1634.06	0.726826	0.001305	retinol dehydrogenase 12 [Source:MGI Symbol;Acc:MGI:1925224]
ENSMUSG00000025350	Rdh5	63.5659	142.965	2.24908	0.000189053	177.716	216.43	1.21784	0.311545	161.245	76.5885	0.474982	0.000395599	retinol dehydrogenase 5 [Source:MGI Symbol;Acc:MGI:1201412]
ENSMUSG00000053773	Rdh8	1496.24	813.669	0.543809	1.01355e-08	846.481	685.371	0.809671	0.0474828	841.616	874.067	1.03856	0.751209	retinol dehydrogenase 8 [Source:MGI Symbol;Acc:MGI:2685028]
ENSMUSG00000010362	Rdm1	155.187	94.4949	0.608909	0.00152562	69.0678	70.9267	1.02691	0.895019	110.404	91.6769	0.830378	0.240162	RAD52 motif 1 [Source:MGI Symbol;Acc:MGI:1913849]
ENSMUSG00000002324	Rec8	33.1756	36.3264	1.09497	0.743593	38.1302	31.1106	0.815904	0.455481	70.1976	31.1774	0.444138	0.00015865	REC8 homolog (yeast) [Source:MGI Symbol;Acc:MGI:1929645]
ENSMUSG00000028476	Reck	173.71	142.866	0.822439	0.182494	163.921	100.453	0.612812	0.00122309	148.162	111.311	0.751281	0.0504269	reversion-inducing-cysteine-rich protein with kazal motifs [Source:MGI Symbol;Acc:MGI:1855698]
ENSMUSG00000035504	Reep6	12314.9	5118.95	0.415672	4.58867e-13	6339.44	5539.94	0.873885	0.244946	5003.01	2791.71	0.558007	1.05011e-06	receptor accessory protein 6 [Source:MGI Symbol;Acc:MGI:1917585]
ENSMUSG00000024927	Rela	260.974	319.214	1.22316	0.0954077	530.736	798.386	1.5043	0.000304974	312.182	374.488	1.19958	0.11981	v-rel reticuloendotheliosis viral oncogene homolog A (avian) [Source:MGI Symbol;Acc:MGI:103290]
ENSMUSG00000047881	Rell1	54.8471	72.757	1.32654	0.141013	72.1166	138.594	1.92181	0.000156298	47.2076	60.8441	1.28886	0.188197	RELT-like 1 [Source:MGI Symbol;Acc:MGI:2140767]
ENSMUSG00000042453	Reln	1817.87	3281.3	1.80502	0.00547985	1438.53	1708.39	1.1876	0.428263	3078.05	2039.85	0.662708	0.0617706	reelin [Source:MGI Symbol;Acc:MGI:103022]
ENSMUSG00000008318	Relt	92.816	104.773	1.12882	0.421003	129.65	206.769	1.59482	0.00141598	87.0271	97.6679	1.12227	0.444094	RELT tumor necrosis factor receptor [Source:MGI Symbol;Acc:MGI:2443373]
ENSMUSG00000022881	Rfc4	64.5318	37.5952	0.582584	0.00896271	58.6485	58.7513	1.00175	1	55.8607	65.4753	1.17212	0.44692	replication factor C (activator 1) 4 [Source:MGI Symbol;Acc:MGI:2146571]
ENSMUSG00000020696	Rffl	322.328	219.569	0.681196	0.00206452	240.13	265.041	1.10374	0.452755	245.885	234.534	0.953837	0.701985	ring finger and FYVE like domain containing protein [Source:MGI Symbol;Acc:MGI:1914588]
ENSMUSG00000024206	Rfx2	88.0663	231.063	2.62374	3.51737e-08	201.169	329.779	1.63931	0.00273255	247.323	387.556	1.567	0.00458112	regulatory factor X, 2 (influences HLA class II expression) [Source:MGI Symbol;Acc:MGI:106583]
ENSMUSG00000026482	Rgl1	622.357	777.697	1.2496	0.0410785	732.807	1086.1	1.48212	0.00028161	698.109	689.69	0.987941	0.979933	ral guanine nucleotide dissociation stimulator,-like 1 [Source:MGI Symbol;Acc:MGI:107484]
ENSMUSG00000070509	Rgma	180.181	293.305	1.62783	0.00202118	215.354	593.744	2.75706	6.85e-11	298.915	465.631	1.55774	0.0030372	RGM domain family, member A [Source:MGI Symbol;Acc:MGI:2679262]
ENSMUSG00000021804	Rgr	158.016	289.197	1.83017	0.0378825	492.994	533.789	1.08275	0.748359	327.168	113.577	0.347153	0.000345939	retinal G protein coupled receptor [Source:MGI Symbol;Acc:MGI:1929473]
ENSMUSG00000029101	Rgs12	232.944	281.926	1.21027	0.124849	308.893	370.49	1.19941	0.131942	297.687	491.106	1.64974	2.42717e-05	regulator of G-protein signaling 12 [Source:MGI Symbol;Acc:MGI:1918979]
ENSMUSG00000037627	Rgs22	34.3049	62.7281	1.82855	0.00928079	36.8014	60.2777	1.63792	0.0325314	40.1649	38.5375	0.95948	0.898122	regulator of G-protein signalling 22 [Source:MGI Symbol;Acc:MGI:3613651]
ENSMUSG00000056043	Rgs9bp	9365.14	4689.89	0.500782	1.19379e-06	5482.81	3951.86	0.720773	0.0201955	3927.14	2579.56	0.656853	0.00247351	regulator of G-protein signalling 9 binding protein [Source:MGI Symbol;Acc:MGI:2384418]
ENSMUSG00000017692	Rhbdl3	535.606	284.081	0.530393	1.13529e-07	270.392	256.486	0.948572	0.653498	272.081	217.18	0.798218	0.0689368	rhomboid, veinlet-like 3 (Drosophila) [Source:MGI Symbol;Acc:MGI:2179276]
ENSMUSG00000030324	Rho	448882	139849	0.311551	1.79719e-31	177277	170840	0.963686	0.700849	133013	93790.4	0.705121	0.000234734	rhodopsin [Source:MGI Symbol;Acc:MGI:97914]
ENSMUSG00000054364	Rhob	681.729	718.393	1.05378	0.649176	1413.73	1866.41	1.3202	0.006877	804.563	783.76	0.974144	0.834955	ras homolog gene family, member B [Source:MGI Symbol;Acc:MGI:107949]
ENSMUSG00000002233	Rhoc	133.977	200.05	1.49317	0.00327755	276.817	313.8	1.1336	0.318662	239.935	303.413	1.26457	0.0636041	ras homolog gene family, member C [Source:MGI Symbol;Acc:MGI:106028]
ENSMUSG00000046768	Rhoj	92.4747	119.674	1.29413	0.340084	311.975	1014.72	3.25257	9.2e-06	114.631	176.296	1.53794	0.111471	ras homolog gene family, member J [Source:MGI Symbol;Acc:MGI:1931551]
ENSMUSG00000022580	Rhpn1	667.959	497.236	0.744411	0.00907912	410.69	425.024	1.0349	0.768376	417.266	421.551	1.01027	0.934923	rhophilin, Rho GTPase binding protein 1 [Source:MGI Symbol;Acc:MGI:1098783]
ENSMUSG00000030494	Rhpn2	375.255	366.734	0.977293	0.852495	293.072	198.243	0.676429	0.00205455	380.671	346.78	0.91097	0.429608	rhophilin, Rho GTPase binding protein 2 [Source:MGI Symbol;Acc:MGI:1289234]
ENSMUSG00000035620	Ric8b	1872.53	1275.66	0.681249	0.000231122	1079.06	1187.18	1.1002	0.370223	1252.46	1141.17	0.911145	0.338825	resistance to inhibitors of cholinesterase 8 homolog B (C. elegans) [Source:MGI Symbol;Acc:MGI:2682307]
ENSMUSG00000024325	Ring1	504.177	405.418	0.80412	0.0573751	355.197	488.685	1.37581	0.00672107	466.178	415.848	0.892037	0.299204	ring finger protein 1 [Source:MGI Symbol;Acc:MGI:1101770]
ENSMUSG00000021408	Ripk1	52.7192	65.7582	1.24733	0.453346	107.155	357.749	3.33861	1.39e-05	60.1104	86.7434	1.44307	0.21573	receptor (TNFRSF)-interacting serine-threonine kinase 1 [Source:MGI Symbol;Acc:MGI:108212]
ENSMUSG00000039194	Rlbp1	4599.58	4492.51	0.976723	0.827255	5278.15	4900.44	0.928438	0.464948	4216.02	3193.63	0.757498	0.00464169	retinaldehyde binding protein 1 [Source:MGI Symbol;Acc:MGI:97930]
ENSMUSG00000070730	Rmdn3	834.52	528.853	0.633721	3.51362e-05	581.595	533.134	0.916676	0.432175	533.489	548.14	1.02746	0.834464	regulator of microtubule dynamics 3 [Source:MGI Symbol;Acc:MGI:1915059]
ENSMUSG00000021876	Rnase4	21.1995	81.2273	3.83156	7.32903e-10	69.8706	82.3539	1.17866	0.387468	86.235	154.584	1.79259	0.000624908	ribonuclease, RNase A family 4 [Source:MGI Symbol;Acc:MGI:1926217]
ENSMUSG00000054855	Rnd1	121.452	109.367	0.900496	0.482667	231.858	512.283	2.20947	3.83e-10	112.994	103.012	0.911659	0.551201	Rho family GTPase 1 [Source:MGI Symbol;Acc:MGI:2444878]
ENSMUSG00000017144	Rnd3	293.474	340.431	1.16	0.21222	652.88	1104.2	1.69127	1.72e-06	343.78	355.321	1.03357	0.77358	Rho family GTPase 3 [Source:MGI Symbol;Acc:MGI:1921444]
ENSMUSG00000039328	Rnf122	223.336	183.55	0.821854	0.170562	133.956	356.282	2.65969	1.46e-11	226.915	238.773	1.05226	0.721441	ring finger protein 122 [Source:MGI Symbol;Acc:MGI:1916117]
ENSMUSG00000041528	Rnf123	3102.11	1996.07	0.643456	1.33976e-05	1927.51	1995.51	1.03528	0.75715	1993.95	1706.16	0.855666	0.119149	ring finger protein 123 [Source:MGI Symbol;Acc:MGI:2148796]
ENSMUSG00000033107	Rnf125	4.34303	3.18651	0.733706	0.791534	17.8532	46.3071	2.59377	0.00788682	3.15718	7.09566	2.24747	0.164524	ring finger protein 125 [Source:MGI Symbol;Acc:MGI:1914914]
ENSMUSG00000038068	Rnf144b	430.298	763.641	1.77468	0.00447078	1333.67	2131.09	1.59791	0.0197687	772.211	1216.94	1.57592	0.0233928	ring finger protein 144B [Source:MGI Symbol;Acc:MGI:2384986]
ENSMUSG00000019189	Rnf145	1973.63	2712.29	1.37426	0.00161352	2329.49	2627.26	1.12783	0.238794	2540.8	3000.13	1.18078	0.101733	ring finger protein 145 [Source:MGI Symbol;Acc:MGI:1921565]
ENSMUSG00000047747	Rnf150	1824.1	1311.04	0.718734	0.00284659	1061.79	1058.68	0.997063	0.965883	1206.11	889.85	0.737787	0.00678598	ring finger protein 150 [Source:MGI Symbol;Acc:MGI:2443860]
ENSMUSG00000047496	Rnf152	644.113	984.925	1.52912	0.000403942	798.422	973.868	1.21974	0.102474	984.159	953.088	0.96843	0.826858	ring finger protein 152 [Source:MGI Symbol;Acc:MGI:2443787]
ENSMUSG00000028793	Rnf19b	276.825	335.245	1.21104	0.109356	393.411	593.74	1.50921	0.000388272	323.943	430.46	1.32881	0.0141471	ring finger protein 19B [Source:MGI Symbol;Acc:MGI:1922484]
ENSMUSG00000070327	Rnf213	115.232	298.323	2.58889	0.000783133	171.581	293.94	1.71313	0.054398	352.614	525.324	1.4898	0.137289	ring finger protein 213 [Source:MGI Symbol;Acc:MGI:1289196]
ENSMUSG00000047098	Rnf31	347.704	388.309	1.11678	0.404252	338.55	585.996	1.7309	4.95e-05	395.395	447.135	1.13086	0.341479	ring finger protein 31 [Source:MGI Symbol;Acc:MGI:1934704]
ENSMUSG00000041926	Rnpep	161.284	237.801	1.47443	0.00394532	135.953	134.017	0.985756	0.922316	230.891	257.591	1.11564	0.386948	arginyl aminopeptidase (aminopeptidase B) [Source:MGI Symbol;Acc:MGI:2384902]
ENSMUSG00000022883	Robo1	205.041	304.945	1.48723	0.00524928	265.113	285.086	1.07534	0.628636	303.116	251.327	0.829145	0.191088	roundabout homolog 1 (Drosophila) [Source:MGI Symbol;Acc:MGI:1274781]
ENSMUSG00000020580	Rock2	940.329	1454.39	1.54668	2.69784e-05	1622	2292.8	1.41356	0.00071002	1427.12	2130.88	1.49313	7.94437e-05	Rho-associated coiled-coil containing protein kinase 2 [Source:MGI Symbol;Acc:MGI:107926]
ENSMUSG00000071648	Rom1	29262	12250.2	0.418638	3.17892e-10	15306.4	14801.4	0.967004	0.805597	11191	9771.15	0.873123	0.297089	rod outer segment membrane protein 1 [Source:MGI Symbol;Acc:MGI:97998]
ENSMUSG00000036192	Rorb	3134.93	1972.33	0.629145	4.36218e-05	1638.06	1751.8	1.06944	0.568588	2017.5	1340.68	0.664527	0.000340981	RAR-related orphan receptor beta [Source:MGI Symbol;Acc:MGI:1343464]
ENSMUSG00000025900	Rp1	20250.2	9895.52	0.488662	2.4051e-10	11759.4	11694.9	0.994516	0.951058	10888.6	9307.63	0.854807	0.13954	retinitis pigmentosa 1 (human) [Source:MGI Symbol;Acc:MGI:1341105]
ENSMUSG00000046049	Rp1l1	8577.47	4604.25	0.536784	2.05725e-07	5188.57	3141.59	0.605484	2.44e-05	3798.74	3369.68	0.887052	0.286984	retinitis pigmentosa 1 homolog (human)-like 1 [Source:MGI Symbol;Acc:MGI:2384303]
ENSMUSG00000028174	Rpe65	47.6971	118.921	2.49325	0.0644419	191.484	172.694	0.901872	0.863784	90.6911	22.9204	0.25273	0.00647052	retinal pigment epithelium 65 [Source:MGI Symbol;Acc:MGI:98001]
ENSMUSG00000029608	Rph3a	2947.44	3894.01	1.32115	0.014851	2781.25	3031.12	1.08984	0.482126	3801.13	2717.35	0.714879	0.00451178	rabphilin 3A [Source:MGI Symbol;Acc:MGI:102788]
ENSMUSG00000025508	Rplp2	1044.9	901.82	0.86307	0.16609	897.851	983.464	1.09535	0.392861	885.663	1206.97	1.36279	0.00376912	ribosomal protein, large P2 [Source:MGI Symbol;Acc:MGI:1914436]
ENSMUSG00000062309	Rpp25	155.176	151.134	0.97395	0.868836	128.832	141.853	1.10108	0.53502	135.417	84.6191	0.624877	0.00226496	ribonuclease P/MRP 25 subunit [Source:MGI Symbol;Acc:MGI:2143151]
ENSMUSG00000075334	Rprm	83.0441	97.7566	1.17716	0.318159	85.1374	93.4223	1.09731	0.564097	120.401	246.252	2.04526	4.66233e-07	reprimo, TP53 dependent G2 arrest mediator candidate [Source:MGI Symbol;Acc:MGI:1915124]
ENSMUSG00000060419	Rps16-ps2	450.527	304.336	0.67551	0.000973824	322.887	335.55	1.03922	0.75813	332.484	389.321	1.17095	0.195507	ribosomal protein S16, pseudogene 2 [Source:MGI Symbol;Acc:MGI:3704259]
ENSMUSG00000040952	Rps19	220.619	145.41	0.659098	0.00212364	195.135	179.097	0.91781	0.553743	183.575	199.523	1.08688	0.559607	ribosomal protein S19 [Source:MGI Symbol;Acc:MGI:1333780]
ENSMUSG00000061477	Rps7	1046.6	768.357	0.734145	0.00482377	1011.25	1030.01	1.01855	0.840534	803.385	918.256	1.14298	0.23729	ribosomal protein S7 [Source:MGI Symbol;Acc:MGI:1333818]
ENSMUSG00000032518	Rpsa	546.742	398.292	0.728482	0.00962756	572.095	526.52	0.920336	0.538524	459.18	622.217	1.35506	0.01253	ribosomal protein SA [Source:MGI Symbol;Acc:MGI:105381]
ENSMUSG00000038387	Rras	100.866	159.552	1.58181	0.00159107	200.209	167.549	0.836872	0.19946	256.655	304.49	1.18638	0.175955	Harvey rat sarcoma oncogene, subgroup R [Source:MGI Symbol;Acc:MGI:98179]
ENSMUSG00000058392	Rrp1b	998.662	838.247	0.83937	0.197543	862.957	1370.45	1.58808	0.000625211	796.898	822.557	1.0322	0.83984	ribosomal RNA processing 1 homolog B (S. cerevisiae) [Source:MGI Symbol;Acc:MGI:1919712]
ENSMUSG00000031293	Rs1	19240.2	9059.29	0.470853	3.01723e-14	14918.7	13266.9	0.889276	0.231989	8440.17	6372.32	0.754998	0.00288372	retinoschisis (X-linked, juvenile) 1 (human) [Source:MGI Symbol;Acc:MGI:1336189]
ENSMUSG00000020641	Rsad2	5.43969	35.5731	6.53955	0.000103855	45.3584	128.842	2.84054	0.00625012	67.705	153.272	2.26382	0.0291505	radical S-adenosyl methionine domain containing 2 [Source:MGI Symbol;Acc:MGI:1929628]
ENSMUSG00000051920	Rspo2	46.1066	13.2385	0.287128	4.88794e-05	14.1362	20.4915	1.44957	0.307933	7.9061	2.87508	0.363654	0.0617265	R-spondin 2 homolog (Xenopus laevis) [Source:MGI Symbol;Acc:MGI:1922667]
ENSMUSG00000029422	Rsrc2	1497.51	1140.94	0.761893	0.00916418	1477.22	1485.34	1.00549	0.956155	1174.24	1078.25	0.918257	0.396565	arginine/serine-rich coiled-coil 2 [Source:MGI Symbol;Acc:MGI:1913489]
ENSMUSG00000048617	Rtbdn	5159.51	2898.14	0.561707	9.11963e-09	2995.1	2815.13	0.939911	0.530948	2828.31	2424.62	0.857268	0.103535	retbindin [Source:MGI Symbol;Acc:MGI:2443686]
ENSMUSG00000033355	Rtp4	6.53635	31.17	4.76871	1.64212e-06	27.9523	93.1235	3.33151	5.3e-08	55.4778	89.0427	1.60501	0.0153501	receptor transporter protein 4 [Source:MGI Symbol;Acc:MGI:1915025]
ENSMUSG00000022952	Runx1	6.54725	14.0439	2.14501	0.0539859	36.0545	126.149	3.49885	3.16e-09	14.1979	36.6207	2.5793	0.000311711	runt related transcription factor 1 [Source:MGI Symbol;Acc:MGI:99852]
ENSMUSG00000027907	S100a11	17.8769	33.8871	1.89559	0.0106092	63.7019	110.623	1.73657	0.00211237	61.5632	101.789	1.65341	0.00472644	S100 calcium binding protein A11 (calgizzarin) [Source:MGI Symbol;Acc:MGI:1338798]
ENSMUSG00000001025	S100a6	30.3794	185.403	6.10292	2.39454e-23	460.743	571.572	1.24054	0.111735	435.061	782.353	1.79826	1.00858e-05	S100 calcium binding protein A6 (calcyclin) [Source:MGI Symbol;Acc:MGI:1339467]
ENSMUSG00000045092	S1pr1	518.073	546.355	1.05459	0.704832	646.547	1061.57	1.6419	0.000490387	552.143	502.767	0.910573	0.512289	sphingosine-1-phosphate receptor 1 [Source:MGI Symbol;Acc:MGI:1096355]
ENSMUSG00000067586	S1pr3	324.126	613.394	1.89245	5.0991e-05	648.328	942.299	1.45343	0.0160081	807.619	869.385	1.07648	0.631015	sphingosine-1-phosphate receptor 3 [Source:MGI Symbol;Acc:MGI:1339365]
ENSMUSG00000040026	Saa3	0	0.984935	Inf	0.653226	0.525916	7.14928	13.594	0.0968985	3.15718	101.204	32.0551	0.00386876	serum amyloid A 3 [Source:MGI Symbol;Acc:MGI:98223]
ENSMUSG00000048279	Sacs	342.109	474.653	1.38743	0.00826667	443.02	367.858	0.830343	0.130581	442.993	354.197	0.799555	0.0711214	sacsin [Source:MGI Symbol;Acc:MGI:1354724]
ENSMUSG00000031665	Sall1	16.2864	37.6995	2.31479	0.00237762	23.3969	11.0685	0.473073	0.0205564	49.6365	51.1992	1.03148	0.891065	sal-like 1 (Drosophila) [Source:MGI Symbol;Acc:MGI:1889585]
ENSMUSG00000096351	Samd11	2224.74	1382.11	0.621246	0.00762555	1394.06	1247.13	0.894605	0.544352	1760.88	1666.13	0.946193	0.736525	sterile alpha motif domain containing 11 [Source:MGI Symbol;Acc:MGI:2446220]
ENSMUSG00000021838	Samd4	70.1677	122.554	1.74658	0.00147471	146.159	135.182	0.924897	0.659785	124.08	156.557	1.26175	0.151056	sterile alpha motif domain containing 4 [Source:MGI Symbol;Acc:MGI:1921730]
ENSMUSG00000047735	Samd9l	21.737	51.0713	2.34952	0.000276546	34.1287	90.3113	2.6462	1.79e-06	74.7213	184.817	2.47342	1.23923e-07	sterile alpha motif domain containing 9-like [Source:MGI Symbol;Acc:MGI:1343184]
ENSMUSG00000020519	Sap30l	290.108	202.118	0.6967	0.00556008	233.586	216.011	0.924762	0.585973	190.846	217.444	1.13937	0.325984	SAP30-like [Source:MGI Symbol;Acc:MGI:1354709]
ENSMUSG00000015305	Sash1	297.705	421.177	1.41475	0.00445891	457.598	500.051	1.09277	0.455678	361.863	318.289	0.879584	0.303608	SAM and SH3 domain containing 1 [Source:MGI Symbol;Acc:MGI:1917347]
ENSMUSG00000025283	Sat1	326.047	383.831	1.17723	0.175716	570.878	840.082	1.47156	0.000621688	451.792	486.399	1.0766	0.5435	spermidine/spermine N1-acetyl transferase 1 [Source:MGI Symbol;Acc:MGI:98233]
ENSMUSG00000035673	Sbno2	194.318	466.704	2.40175	0.000101373	1153.23	3517.05	3.04974	4.02e-07	516.426	1346.61	2.60755	1.2072e-05	strawberry notch homolog 2 (Drosophila) [Source:MGI Symbol;Acc:MGI:2448490]
ENSMUSG00000031604	Sc4mol	547.915	379.034	0.691774	0.00368054	707.997	600.288	0.847867	0.196175	345.548	383.953	1.11114	0.41757	sterol-C4-methyl oxidase-like [Source:MGI Symbol;Acc:MGI:1913484]
ENSMUSG00000035236	Scai	679.892	388.136	0.570879	0.000159133	880.305	1005.27	1.14196	0.349529	540.182	347.876	0.643998	0.00390143	suppressor of cancer cell invasion [Source:MGI Symbol;Acc:MGI:2443716]
ENSMUSG00000034463	Scara3	251.939	322.841	1.28142	0.0429768	567.865	409.617	0.721328	0.0050496	309.543	357.487	1.15489	0.234698	scavenger receptor class A, member 3 [Source:MGI Symbol;Acc:MGI:2444418]
ENSMUSG00000038936	Sccpdh	483.954	526.077	1.08704	0.461544	694.842	692.695	0.99691	1	516.329	773.458	1.498	0.000247017	saccharopine dehydrogenase (putative) [Source:MGI Symbol;Acc:MGI:1924486]
ENSMUSG00000059834	Sclt1	140.666	86.7488	0.616702	0.00217984	95.4068	90.7008	0.950674	0.76426	106.271	109.702	1.03229	0.87745	sodium channel and clathrin linker 1 [Source:MGI Symbol;Acc:MGI:1914411]
ENSMUSG00000001027	Scn4a	319.947	135.155	0.42243	7.43477e-06	131.156	115.83	0.883142	0.534909	164.444	60.2775	0.366554	9.24438e-07	sodium channel, voltage-gated, type IV, alpha [Source:MGI Symbol;Acc:MGI:98250]
ENSMUSG00000046480	Scn4b	154.167	216.579	1.40484	0.0138507	164.332	166.474	1.01303	0.957546	162.612	97.3611	0.598733	0.000515148	sodium channel, type IV, beta [Source:MGI Symbol;Acc:MGI:2687406]
ENSMUSG00000034810	Scn7a	140.6	273.954	1.94846	6.72429e-07	209.287	206.051	0.98454	0.944423	289.259	281.631	0.973627	0.842959	sodium channel, voltage-gated, type VII, alpha [Source:MGI Symbol;Acc:MGI:102965]
ENSMUSG00000020877	Scrn2	241.841	170.908	0.706696	0.0097175	107.823	134.614	1.24847	0.143398	150.295	169.734	1.12934	0.415103	secernin 2 [Source:MGI Symbol;Acc:MGI:1343092]
ENSMUSG00000048385	Scrt1	1109.13	1492.07	1.34527	0.00457076	1167.84	1269.96	1.08744	0.446383	1289.58	1038.82	0.805553	0.046338	scratch homolog 1, zinc finger protein (Drosophila) [Source:MGI Symbol;Acc:MGI:2176606]
ENSMUSG00000016763	Scube1	16.3082	80.6827	4.94738	5.64935e-13	89.6217	167.85	1.87288	0.000116351	96.8253	268.049	2.76837	3.15974e-11	signal peptide, CUB domain, EGF-like 1 [Source:MGI Symbol;Acc:MGI:1890616]
ENSMUSG00000017009	Sdc4	588.775	540.115	0.917354	0.473876	1353.34	2622.32	1.93767	2.27e-09	586.188	606.354	1.0344	0.786814	syndecan 4 [Source:MGI Symbol;Acc:MGI:1349164]
ENSMUSG00000022769	Sdf2l1	80.9707	125.532	1.55033	0.00736278	46.9005	55.7002	1.18762	0.377174	93.6155	138.698	1.48157	0.0138215	stromal cell-derived factor 2-like 1 [Source:MGI Symbol;Acc:MGI:2149842]
ENSMUSG00000029596	Sdsl	23.8758	52.1315	2.18345	0.000833954	48.4072	52.3203	1.08084	0.742924	56.9307	59.2343	1.04046	0.886844	serine dehydratase-like [Source:MGI Symbol;Acc:MGI:2182607]
ENSMUSG00000001103	Sebox	858.732	572.328	0.666481	0.00271588	663.015	589.459	0.889058	0.403726	633.325	624.403	0.985912	0.901877	SEBOX homeobox [Source:MGI Symbol;Acc:MGI:108012]
ENSMUSG00000003585	Sec14l2	952.733	553.047	0.580485	7.47081e-07	478.413	653.661	1.36631	0.00544116	532.321	624.53	1.17322	0.160047	SEC14-like 2 (S. cerevisiae) [Source:MGI Symbol;Acc:MGI:1915065]
ENSMUSG00000034473	Sec22a	558.533	338.496	0.606044	0.00424104	658.051	804.424	1.22243	0.227407	368.245	462.345	1.25554	0.214986	SEC22 vesicle trafficking protein homolog A (S. cerevisiae) [Source:MGI Symbol;Acc:MGI:2447876]
ENSMUSG00000061536	Sec22c	1249.8	1753.15	1.40275	0.124667	2600.8	5432.13	2.08864	0.00100931	2094.67	3220.38	1.53742	0.0531568	SEC22 vesicle trafficking protein homolog C (S. cerevisiae) [Source:MGI Symbol;Acc:MGI:2447871]
ENSMUSG00000026582	Sele	0	0	NA	NA	7.5051	26.265	3.49962	0.00721114	0.908485	2.30385	2.53593	0.437014	selectin, endothelial cell [Source:MGI Symbol;Acc:MGI:98278]
ENSMUSG00000068874	Selenbp1	152.445	83.3536	0.546777	0.0001983	140.331	66.2302	0.471958	8.75e-06	119.673	82.8061	0.691939	0.0243385	selenium binding protein 1 [Source:MGI Symbol;Acc:MGI:96825]
ENSMUSG00000048163	Selplg	46.1502	124.628	2.70048	1.61292e-08	59.1389	60.6364	1.02532	0.931766	132.647	160.613	1.21083	0.198062	selectin, platelet (p-selectin) ligand [Source:MGI Symbol;Acc:MGI:106689]
ENSMUSG00000057969	Sema3b	61.8555	155.693	2.51705	8.01054e-07	153.395	131.144	0.854948	0.388099	271.87	263.634	0.969705	0.834025	sema domain, immunoglobulin domain (Ig), short basic domain, secreted, (semaphorin) 3B [Source:MGI Symbol;Acc:MGI:107561]
ENSMUSG00000063531	Sema3e	250.229	390.928	1.56228	0.000232241	288.395	385.716	1.33746	0.0170636	355.234	405.637	1.14189	0.241398	sema domain, immunoglobulin domain (Ig), short basic domain, secreted, (semaphorin) 3E [Source:MGI Symbol;Acc:MGI:1340034]
ENSMUSG00000034684	Sema3f	1512.75	1074.77	0.710475	0.0011031	1016.11	1028.13	1.01184	0.947709	1077.76	924.71	0.857993	0.14165	sema domain, immunoglobulin domain (Ig), short basic domain, secreted, (semaphorin) 3F [Source:MGI Symbol;Acc:MGI:1096347]
ENSMUSG00000021904	Sema3g	65.7919	63.1975	0.960566	0.843224	62.8203	57.1666	0.910002	0.638131	76.3092	120.81	1.58317	0.00743523	sema domain, immunoglobulin domain (Ig), short basic domain, secreted, (semaphorin) 3G [Source:MGI Symbol;Acc:MGI:3041242]
ENSMUSG00000026121	Sema4c	242.651	145.769	0.600736	0.000347426	164.383	235.278	1.43128	0.0113774	175.924	129.336	0.735183	0.033055	sema domain, immunoglobulin domain (Ig), transmembrane domain (TM) and short cytoplasmic domain, (semaphorin) 4C [Source:MGI Symbol;Acc:MGI:109252]
ENSMUSG00000025207	Sema4g	636.647	769.534	1.20873	0.126182	564.722	591.65	1.04768	0.748911	795.058	512.492	0.644598	0.000563084	sema domain, immunoglobulin domain (Ig), transmembrane domain (TM) and short cytoplasmic domain, (semaphorin) 4G [Source:MGI Symbol;Acc:MGI:1347047]
ENSMUSG00000022231	Sema5a	674.536	1023.52	1.51737	0.000887339	907.284	944.432	1.04094	0.758208	996.517	1091.13	1.09494	0.42958	sema domain, seven thrombospondin repeats (type 1 and type 1-like), transmembrane domain (TM) and short cytoplasmic domain, (semaphorin) 5A [Source:MGI Symbol;Acc:MGI:107556]
ENSMUSG00000038264	Sema7a	787.076	833.721	1.05926	0.580648	841.601	624.401	0.741921	0.00690096	756.012	607.955	0.804161	0.0488159	sema domain, immunoglobulin domain (Ig), and GPI membrane anchor, (semaphorin) 7A [Source:MGI Symbol;Acc:MGI:1306826]
ENSMUSG00000022855	Senp2	1011.99	753.172	0.744249	0.00607427	1069.81	1084.01	1.01327	0.906399	766.077	726.57	0.94843	0.616287	SUMO/sentrin specific peptidase 2 [Source:MGI Symbol;Acc:MGI:1923076]
ENSMUSG00000051705	Senp8	108.038	101.563	0.940064	0.753912	86.2172	46.6958	0.541606	0.0009727	118.809	114.47	0.963477	0.860734	SUMO/sentrin specific peptidase 8 [Source:MGI Symbol;Acc:MGI:1918849]
ENSMUSG00000049091	Sephs2	473.129	286.717	0.606003	3.03162e-05	311.203	285.502	0.917415	0.500451	294.249	272.155	0.924917	0.509039	selenophosphate synthetase 2 [Source:MGI Symbol;Acc:MGI:108388]
ENSMUSG00000064373	Sepp1	284.537	434.838	1.52823	0.000344235	417.044	397.89	0.954073	0.721958	381.328	422.311	1.10747	0.401906	selenoprotein P, plasma, 1 [Source:MGI Symbol;Acc:MGI:894288]
ENSMUSG00000020486	Sept4	2447.02	1978.19	0.808408	0.0369252	1847.81	1877.66	1.01616	0.855993	1748.93	1174.8	0.671726	9.41643e-05	septin 4 [Source:MGI Symbol;Acc:MGI:1270156]
ENSMUSG00000066361	Serpina3c	1.63409	7.74612	4.74033	0.025482	11.5778	65.0933	5.62226	1.02e-05	15.4931	28.1372	1.81611	0.117543	serine (or cysteine) peptidase inhibitor, clade A, member 3C [Source:MGI Symbol;Acc:MGI:102848]
ENSMUSG00000091553	Serpina3e-ps	2.74165	7.46226	2.72182	0.0854123	22.025	55.2816	2.50995	0.000571175	18.6503	37.4374	2.00734	0.0112873	serine (or cysteine) peptidase inhibitor, clade A, member 3E, pseudogene [Source:MGI Symbol;Acc:MGI:2182837]
ENSMUSG00000066363	Serpina3f	6.52545	14.3277	2.19567	0.0556146	29.6723	114.452	3.85721	1.07e-07	22.2392	112.327	5.05085	1.51763e-10	serine (or cysteine) peptidase inhibitor, clade A, member 3F [Source:MGI Symbol;Acc:MGI:2182838]
ENSMUSG00000041481	Serpina3g	21.7261	20.2604	0.932541	0.915384	33.8797	86.2423	2.54555	0.0021897	27.4423	109.107	3.97586	4.67862e-06	serine (or cysteine) peptidase inhibitor, clade A, member 3G [Source:MGI Symbol;Acc:MGI:105046]
ENSMUSG00000041449	Serpina3h	41.2152	54.953	1.33332	0.179469	122.477	258.13	2.10757	1.55e-05	76.5345	205.901	2.69031	2.09916e-08	serine (or cysteine) peptidase inhibitor, clade A, member 3H [Source:MGI Symbol;Acc:MGI:2182839]
ENSMUSG00000079014	Serpina3i	19.4891	17.9315	0.920075	0.844744	47.3477	142.721	3.01433	0.000685442	27.9867	100.784	3.60114	8.68257e-05	serine (or cysteine) peptidase inhibitor, clade A, member 3I [Source:MGI Symbol;Acc:MGI:2182841]
ENSMUSG00000021091	Serpina3n	74.8628	658.052	8.79011	5.20281e-16	1629.6	5208.96	3.19647	1.69e-06	1368.24	3875.17	2.83223	1.71161e-05	serine (or cysteine) peptidase inhibitor, clade A, member 3N [Source:MGI Symbol;Acc:MGI:105045]
ENSMUSG00000091155	Serpine3	13.0618	7.46226	0.571304	0.254011	8.13773	5.20507	0.639622	0.479337	18.3086	3.38495	0.184882	0.000749628	serpin peptidase inhibitor, clade E (nexin, plasminogen activator inhibitor type 1), member 3 [Source:MGI Symbol;Acc:MGI:2442020]
ENSMUSG00000000753	Serpinf1	41.7635	79.3096	1.89902	0.000970863	69.2101	77.7173	1.12292	0.527568	73.58	68.6148	0.93252	0.703308	serine (or cysteine) peptidase inhibitor, clade F, member 1 [Source:MGI Symbol;Acc:MGI:108080]
ENSMUSG00000023224	Serping1	40.7323	356.971	8.76384	8.23269e-48	303.626	463.822	1.52761	0.000285335	528.406	1199.2	2.26947	1.31761e-13	serine (or cysteine) peptidase inhibitor, clade G, member 1 [Source:MGI Symbol;Acc:MGI:894696]
ENSMUSG00000008384	Sertad1	70.4326	77.6236	1.1021	0.626019	136.807	229.054	1.67429	0.0027205	79.7367	112.539	1.41138	0.0730533	SERTA domain containing 1 [Source:MGI Symbol;Acc:MGI:1913438]
ENSMUSG00000049800	Sertad2	231.1	226.95	0.982044	0.89751	325.944	454.339	1.39392	0.00538741	264.591	287.584	1.0869	0.501545	SERTA domain containing 2 [Source:MGI Symbol;Acc:MGI:1931026]
ENSMUSG00000038332	Sesn1	897.497	683.451	0.761508	0.0306913	1127.34	691.052	0.612993	0.00011178	677.829	578.845	0.853969	0.208993	sestrin 1 [Source:MGI Symbol;Acc:MGI:2155278]
ENSMUSG00000037111	Setd7	1234.88	1732.33	1.40283	0.00102466	1331.3	1259.01	0.945702	0.576275	1388.6	1247.06	0.898066	0.316714	SET domain containing (lysine methyltransferase) 7 [Source:MGI Symbol;Acc:MGI:1920501]
ENSMUSG00000071350	Setdb2	86.9151	153.463	1.76566	0.00199143	290.351	437.35	1.50628	0.0131045	148.343	271.749	1.83191	0.000497781	SET domain, bifurcated 2 [Source:MGI Symbol;Acc:MGI:2685139]
ENSMUSG00000029156	Sgcb	416.833	462.967	1.11068	0.369202	466.167	540.254	1.15893	0.195057	543.373	921.037	1.69504	1.55194e-06	sarcoglycan, beta (dystrophin-associated glycoprotein) [Source:MGI Symbol;Acc:MGI:1346523]
ENSMUSG00000050931	Sgms2	24.9506	30.2603	1.21281	0.45325	42.7288	74.2774	1.73835	0.00905612	30.9862	33.1744	1.07062	0.792605	sphingomyelin synthase 2 [Source:MGI Symbol;Acc:MGI:1921692]
ENSMUSG00000042743	Sgtb	1502.91	990.701	0.659187	6.82505e-05	971.172	1011.35	1.04137	0.685745	872.741	772.807	0.885494	0.236798	small glutamine-rich tetratricopeptide repeat (TPR)-containing, beta [Source:MGI Symbol;Acc:MGI:2444615]
ENSMUSG00000005696	Sh2d1a	93.4297	24.148	0.258462	1.75321e-09	35.9554	27.2521	0.757942	0.291934	28.2382	14.5595	0.515596	0.0147735	SH2 domain protein 1A [Source:MGI Symbol;Acc:MGI:1328352]
ENSMUSG00000020669	Sh3yl1	190.262	116.47	0.612159	0.00535509	131.299	114.511	0.872145	0.493853	125.011	122.651	0.981124	0.901801	Sh3 domain YSC-like 1 [Source:MGI Symbol;Acc:MGI:1346118]
ENSMUSG00000022623	Shank3	354.669	499.039	1.40705	0.00357652	405.159	420.358	1.03751	0.782643	410.111	413.753	1.00888	0.894281	SH3/ankyrin domain gene 3 [Source:MGI Symbol;Acc:MGI:1930016]
ENSMUSG00000025647	Shisa5	131.388	234.331	1.78351	0.000219666	213.961	278.772	1.30291	0.0826646	287.488	441.602	1.53607	0.00242031	shisa homolog 5 (Xenopus laevis) [Source:MGI Symbol;Acc:MGI:1915044]
ENSMUSG00000045180	Shroom2	605.577	628.909	1.03853	0.720248	792.609	1049.99	1.32473	0.00843681	671.541	705.571	1.05067	0.658129	shroom family member 2 [Source:MGI Symbol;Acc:MGI:107194]
ENSMUSG00000051504	Siglech	14.6196	37.4156	2.55928	0.000906447	45.6709	38.1108	0.834467	0.479059	33.1673	22.2878	0.67198	0.115862	sialic acid binding Ig-like lectin H [Source:MGI Symbol;Acc:MGI:2443256]
ENSMUSG00000037112	Sik2	1028.6	455.436	0.442774	0.00097141	297.742	338.752	1.13774	0.607297	643.517	501.657	0.779554	0.291427	salt inducible kinase 2 [Source:MGI Symbol;Acc:MGI:2445031]
ENSMUSG00000042700	Sipa1l1	787.291	1114.95	1.41619	0.00109301	990.62	867.459	0.875672	0.203078	1147.82	935.318	0.814866	0.0535278	signal-induced proliferation-associated 1 like 1 [Source:MGI Symbol;Acc:MGI:2443679]
ENSMUSG00000059182	Skap2	32.068	38.1107	1.18843	0.459905	72.579	79.093	1.08975	0.651428	61.6307	123.813	2.00894	0.00027282	src family associated phosphoprotein 2 [Source:MGI Symbol;Acc:MGI:1889206]
ENSMUSG00000029321	Slc10a6	0.537429	0.440315	0.819299	1	15.1169	87.3201	5.77632	9.15e-10	1.34021	6.26003	4.67095	0.0232103	solute carrier family 10 (sodium/bile acid cotransporter family), member 6 [Source:MGI Symbol;Acc:MGI:1923000]
ENSMUSG00000026177	Slc11a1	7.60031	20.4169	2.68633	0.00694108	16.9436	23.5127	1.3877	0.308582	24.3752	40.4542	1.65964	0.055756	solute carrier family 11 (proton-coupled divalent metal ion transporters), member 1 [Source:MGI Symbol;Acc:MGI:1345275]
ENSMUSG00000017765	Slc12a4	107.04	180.334	1.68474	0.000262511	243.42	227.08	0.932873	0.583903	212.335	206.496	0.972503	0.827459	solute carrier family 12, member 4 [Source:MGI Symbol;Acc:MGI:1309465]
ENSMUSG00000059336	Slc14a1	159.2	268.606	1.68723	3.99309e-05	453.807	611.988	1.34856	0.00975908	366.312	414.46	1.13144	0.305892	solute carrier family 14 (urea transporter), member 1 [Source:MGI Symbol;Acc:MGI:1351654]
ENSMUSG00000024737	Slc15a3	2.16062	10.4923	4.85617	0.0036563	27.8177	62.4616	2.24539	0.0017283	9.70055	20.7771	2.14185	0.021815	solute carrier family 15, member 3 [Source:MGI Symbol;Acc:MGI:1929691]
ENSMUSG00000032902	Slc16a1	2579.08	1462.7	0.56714	5.56418e-07	1958.51	1328.47	0.678305	0.000684548	1359.96	991.129	0.72879	0.00460877	solute carrier family 16 (monocarboxylic acid transporters), member 1 [Source:MGI Symbol;Acc:MGI:106013]
ENSMUSG00000025161	Slc16a3	1365.58	1009.23	0.739051	0.00397589	616.023	657.46	1.06727	0.561233	1022.22	1000.57	0.97882	0.823709	solute carrier family 16 (monocarboxylic acid transporters), member 3 [Source:MGI Symbol;Acc:MGI:1933438]
ENSMUSG00000027896	Slc16a4	22.79	17.439	0.765204	0.389014	11.0163	28.8076	2.615	0.00291532	30.9637	23.4681	0.757923	0.361361	solute carrier family 16 (monocarboxylic acid transporters), member 4 [Source:MGI Symbol;Acc:MGI:2385183]
ENSMUSG00000032988	Slc16a8	42.8602	77.8553	1.81649	0.00143293	120.496	116.516	0.966975	0.880841	109.338	37.9473	0.347065	4.46809e-09	solute carrier family 16 (monocarboxylic acid transporters), member 8 [Source:MGI Symbol;Acc:MGI:1929519]
ENSMUSG00000070570	Slc17a7	21875.7	15219	0.695703	0.000206169	16065.8	15475.4	0.963248	0.697729	14412	12557.9	0.871351	0.143468	solute carrier family 17 (sodium-dependent inorganic phosphate cotransporter), member 7 [Source:MGI Symbol;Acc:MGI:1920211]
ENSMUSG00000001436	Slc19a1	349.625	307.297	0.878932	0.285948	378.784	262.917	0.694109	0.00272689	302.091	271.542	0.898875	0.372019	solute carrier family 19 (folate transporter), member 1 [Source:MGI Symbol;Acc:MGI:103182]
ENSMUSG00000024935	Slc1a1	369.267	595.515	1.61269	2.47456e-05	522.578	623.925	1.19394	0.113753	618.526	753.829	1.21875	0.0698353	solute carrier family 1 (neuronal/epithelial high affinity glutamate transporter, system Xag), member 1 [Source:MGI Symbol;Acc:MGI:105083]
ENSMUSG00000008932	Slc1a7	2074.1	1512.25	0.729113	0.00187308	1096.23	1069.77	0.975869	0.782271	1581.2	1465.06	0.926552	0.439135	solute carrier family 1 (glutamate transporter), member 7 [Source:MGI Symbol;Acc:MGI:2444087]
ENSMUSG00000034452	Slc24a1	19029.8	7695.38	0.404387	3.36669e-11	9982.28	9940.34	0.995799	0.961749	7257.94	5268.61	0.725911	0.0141433	solute carrier family 24 (sodium/potassium/calcium exchanger), member 1 [Source:MGI Symbol;Acc:MGI:2384871]
ENSMUSG00000032602	Slc25a20	100.91	130.792	1.29613	0.0965535	133.082	83.4009	0.626687	0.00379309	119.631	116.552	0.974258	0.863443	solute carrier family 25 (mitochondrial carnitine/acylcarnitine translocase), member 20 [Source:MGI Symbol;Acc:MGI:1928738]
ENSMUSG00000026819	Slc25a25	2268.24	1229.84	0.5422	3.20389e-09	1523.29	1651.31	1.08404	0.424871	1061.18	930.011	0.876393	0.200466	solute carrier family 25 (mitochondrial carrier, phosphate carrier), member 25 [Source:MGI Symbol;Acc:MGI:1915913]
ENSMUSG00000021265	Slc25a29	277.921	197.669	0.71124	0.00892307	201.126	191.362	0.951454	0.716285	187.19	196.322	1.04879	0.766926	solute carrier family 25 (mitochondrial carrier, palmitoylcarnitine transporter), member 29 [Source:MGI Symbol;Acc:MGI:2444911]
ENSMUSG00000028982	Slc25a33	939.514	704.5	0.749855	0.00740855	729.674	581.116	0.796405	0.0391065	621.015	628.571	1.01217	0.97695	solute carrier family 25, member 33 [Source:MGI Symbol;Acc:MGI:1917806]
ENSMUSG00000018740	Slc25a35	311.151	217.547	0.699167	0.00523582	143.288	151.966	1.06057	0.72613	206.501	150.482	0.728722	0.0181892	solute carrier family 25, member 35 [Source:MGI Symbol;Acc:MGI:1919248]
ENSMUSG00000034248	Slc25a37	420.941	930.511	2.21055	3.67031e-05	503.205	902.977	1.79445	0.00236123	1137.81	1715.47	1.50769	0.0299942	solute carrier family 25, member 37 [Source:MGI Symbol;Acc:MGI:1914962]
ENSMUSG00000048856	Slc25a47	51.5463	27.155	0.526808	0.00670178	29.9569	40.6834	1.35806	0.218708	30.1678	29.5251	0.978696	0.994238	solute carrier family 25, member 47 [Source:MGI Symbol;Acc:MGI:2144766]
ENSMUSG00000016319	Slc25a5	2230.93	1571.31	0.704328	0.00223715	1752.07	1660.69	0.947844	0.659528	1524.65	1475.17	0.967546	0.745028	solute carrier family 25 (mitochondrial carrier, adenine nucleotide translocator), member 5 [Source:MGI Symbol;Acc:MGI:1353496]
ENSMUSG00000023942	Slc29a1	529.661	401.479	0.757991	0.0434636	141.675	224.33	1.58342	0.00274382	422.248	326.296	0.772759	0.0526862	solute carrier family 29 (nucleoside transporters), member 1 [Source:MGI Symbol;Acc:MGI:1927073]
ENSMUSG00000024891	Slc29a2	470.943	344.817	0.732183	0.00720384	279.383	616.029	2.20496	2.13e-11	335.487	521.094	1.55324	0.000121455	solute carrier family 29 (nucleoside transporters), member 2 [Source:MGI Symbol;Acc:MGI:1345278]
ENSMUSG00000003153	Slc2a3	1315.08	1757.46	1.3364	0.00453905	1382.2	1507.27	1.09049	0.413755	1602.41	1899.52	1.18541	0.0864044	solute carrier family 2 (facilitated glucose transporter), member 3 [Source:MGI Symbol;Acc:MGI:95757]
ENSMUSG00000048807	Slc35e4	365.672	356.722	0.975526	0.859559	524.006	861.591	1.64424	7.87e-06	358.447	456.321	1.27305	0.0362545	solute carrier family 35, member E4 [Source:MGI Symbol;Acc:MGI:2144150]
ENSMUSG00000026342	Slc35f5	185.599	165.699	0.89278	0.396874	207.978	295.974	1.4231	0.00670278	184.006	191.672	1.04166	0.786578	solute carrier family 35, member F5 [Source:MGI Symbol;Acc:MGI:1921400]
ENSMUSG00000032122	Slc37a2	5.47239	20.2374	3.69808	0.00122697	25.0814	34.7901	1.38709	0.261153	26.0796	23.7135	0.909276	0.802142	solute carrier family 37 (glycerol-3-phosphate transporter), member 2 [Source:MGI Symbol;Acc:MGI:1929693]
ENSMUSG00000032114	Slc37a4	313.072	300.431	0.959623	0.731741	344.03	246.225	0.715707	0.00688491	294.846	307.407	1.0426	0.750434	solute carrier family 37 (glucose-6-phosphate transporter), member 4 [Source:MGI Symbol;Acc:MGI:1316650]
ENSMUSG00000023169	Slc38a1	3185.88	4317.61	1.35523	0.00235246	3647.49	3626.11	0.994139	0.944899	3586.75	3055.55	0.8519	0.122763	solute carrier family 38, member 1 [Source:MGI Symbol;Acc:MGI:2145895]
ENSMUSG00000031170	Slc38a5	17.3285	22.2825	1.28588	0.452365	11.9258	15.7051	1.31689	0.492281	22.6484	46.0627	2.03382	0.0071591	solute carrier family 38, member 5 [Source:MGI Symbol;Acc:MGI:2148066]
ENSMUSG00000052310	Slc39a1	415.845	547.63	1.31691	0.0137953	741.3	965.217	1.30206	0.0149926	583.121	835.478	1.43277	0.000915817	solute carrier family 39 (zinc transporter), member 1 [Source:MGI Symbol;Acc:MGI:1353474]
ENSMUSG00000013275	Slc41a1	668.188	781.225	1.16917	0.149925	1003.39	1551.07	1.54583	3.58e-05	817.23	1047.72	1.28204	0.0195599	solute carrier family 41, member 1 [Source:MGI Symbol;Acc:MGI:2444823]
ENSMUSG00000038178	Slc43a2	895.028	1087.65	1.21522	0.0659052	943.308	848.166	0.899139	0.304105	1028.31	760.321	0.739391	0.00509992	solute carrier family 43, member 2 [Source:MGI Symbol;Acc:MGI:2442746]
ENSMUSG00000027074	Slc43a3	5.42879	18.8121	3.46525	0.00278814	18.3435	11.4272	0.622954	0.208964	23.4893	22.9393	0.976585	0.989021	solute carrier family 43, member 3 [Source:MGI Symbol;Acc:MGI:1931054]
ENSMUSG00000010122	Slc47a1	10.8358	20.5443	1.89597	0.0486973	28.9051	48.1023	1.66415	0.0399973	22.9224	50.9961	2.22473	0.00110857	solute carrier family 47, member 1 [Source:MGI Symbol;Acc:MGI:1914723]
ENSMUSG00000074796	Slc4a11	10.8249	7.02195	0.648686	0.378115	7.12146	13.5511	1.90286	0.164178	15.4255	4.28194	0.277588	0.00588138	solute carrier family 4, sodium bicarbonate transporter-like, member 11 [Source:MGI Symbol;Acc:MGI:2138987]
ENSMUSG00000060961	Slc4a4	126.562	190.259	1.50329	0.00468829	215.064	234.051	1.08829	0.548101	176.581	169.866	0.961975	0.857031	solute carrier family 4 (anion exchanger), member 4 [Source:MGI Symbol;Acc:MGI:1927555]
ENSMUSG00000021733	Slc4a7	1949.16	1207.89	0.619698	3.556e-06	1618.78	1511.19	0.933535	0.510316	1207.01	856.562	0.709654	0.000736931	solute carrier family 4, sodium bicarbonate cotransporter, member 7 [Source:MGI Symbol;Acc:MGI:2443878]
ENSMUSG00000027953	Slc50a1	151.745	207.28	1.36598	0.0228199	173.636	299.084	1.72247	3.47e-05	199.274	225.29	1.13056	0.333882	solute carrier family 50 (sugar transporter), member 1 [Source:MGI Symbol;Acc:MGI:107417]
ENSMUSG00000020062	Slc5a8	11.9324	33.0065	2.76611	0.00202286	5.96292	7.83756	1.31438	0.670151	18.9919	14.4368	0.760154	0.431543	solute carrier family 5 (iodide transporter), member 8 [Source:MGI Symbol;Acc:MGI:2384916]
ENSMUSG00000030307	Slc6a11	3166.86	4373.02	1.38087	0.00121154	3895.03	3855.7	0.989904	0.900343	4089.76	3558.64	0.870134	0.178027	solute carrier family 6 (neurotransmitter transporter, GABA), member 11 [Source:MGI Symbol;Acc:MGI:95630]
ENSMUSG00000055368	Slc6a2	2.17152	74.3559	34.2415	6.87478e-27	110.425	112.119	1.01535	0.947262	89.0731	269.318	3.02357	9.72807e-14	solute carrier family 6 (neurotransmitter transporter, noradrenalin), member 2 [Source:MGI Symbol;Acc:MGI:1270850]
ENSMUSG00000036814	Slc6a20a	20.1138	43.9451	2.18483	0.00209614	85.2086	81.098	0.951758	0.847144	67.1042	35.7662	0.532995	0.00300021	solute carrier family 6 (neurotransmitter transporter), member 20A [Source:MGI Symbol;Acc:MGI:2143217]
ENSMUSG00000030096	Slc6a6	22177.2	13605.4	0.613488	6.15393e-07	16331.4	16843.2	1.03134	0.748554	13581.3	8568.63	0.630916	2.17249e-06	solute carrier family 6 (neurotransmitter transporter, taurine), member 6 [Source:MGI Symbol;Acc:MGI:98488]
ENSMUSG00000032754	Slc8b1	40.1839	70.4512	1.75322	0.00953909	98.8392	54.1147	0.547503	0.00283389	70.648	65.5746	0.928187	0.760602	solute carrier family 8 (sodium/lithium/calcium exchanger), member B1 [Source:MGI Symbol;Acc:MGI:2180781]
ENSMUSG00000014786	Slc9a5	570.986	443.709	0.777093	0.0290547	316.731	352.154	1.11184	0.41083	394.667	278.997	0.706917	0.00386613	solute carrier family 9 (sodium/hydrogen exchanger), member 5 [Source:MGI Symbol;Acc:MGI:2685542]
ENSMUSG00000030235	Slco1c1	206.853	139.448	0.67414	0.00575619	98.1151	80.7384	0.822895	0.260841	159.518	132.58	0.831124	0.197673	solute carrier organic anion transporter family, member 1c1 [Source:MGI Symbol;Acc:MGI:1889679]
ENSMUSG00000025790	Slco3a1	185.763	287.32	1.5467	0.000752618	223.649	251.879	1.12622	0.360489	274.262	280.526	1.02284	0.824965	solute carrier organic anion transporter family, member 3a1 [Source:MGI Symbol;Acc:MGI:1351867]
ENSMUSG00000038963	Slco4a1	1475.7	819.371	0.555242	1.09139e-07	960.801	1295.3	1.34815	0.00778842	999.956	1267.2	1.26726	0.03143	solute carrier organic anion transporter family, member 4a1 [Source:MGI Symbol;Acc:MGI:1351866]
ENSMUSG00000072620	Slfn2	3.24637	8.00688	2.46641	0.143768	20.4828	58.8113	2.87125	0.00200079	9.20126	19.493	2.11851	0.0648857	schlafen 2 [Source:MGI Symbol;Acc:MGI:1313258]
ENSMUSG00000035208	Slfn8	2.71985	12.1262	4.4584	0.00597476	7.01476	16.7521	2.38812	0.0476033	17.9483	17.1891	0.957703	0.934043	schlafen 8 [Source:MGI Symbol;Acc:MGI:2672859]
ENSMUSG00000025020	Slit1	380.288	392.163	1.03123	0.874526	252.412	266.839	1.05716	0.775931	380.788	238.089	0.625255	0.00492849	slit homolog 1 (Drosophila) [Source:MGI Symbol;Acc:MGI:1315203]
ENSMUSG00000056427	Slit3	7.07378	59.669	8.43524	2.43712e-14	63.0693	81.6964	1.29534	0.177792	47.2526	100.42	2.12518	4.07778e-05	slit homolog 3 (Drosophila) [Source:MGI Symbol;Acc:MGI:1315202]
ENSMUSG00000045871	Slitrk6	459.09	547.195	1.19191	0.12733	383.098	210.478	0.54941	8.68e-07	484.513	328.317	0.677622	0.00102741	SLIT and NTRK-like family, member 6 [Source:MGI Symbol;Acc:MGI:2443198]
ENSMUSG00000031681	Smad1	234.556	239.771	1.02223	0.869771	296.307	504.328	1.70205	9.72e-06	261.795	256.326	0.979112	0.878889	SMAD family member 1 [Source:MGI Symbol;Acc:MGI:109452]
ENSMUSG00000032402	Smad3	404.548	628.8	1.55432	0.00849997	784.956	696.317	0.887077	0.445265	572.021	560.76	0.980314	0.950727	SMAD family member 3 [Source:MGI Symbol;Acc:MGI:1201674]
ENSMUSG00000021540	Smad5	591.353	660.838	1.1175	0.311807	704.181	954.063	1.35485	0.00498179	739.674	904.495	1.22283	0.0598419	SMAD family member 5 [Source:MGI Symbol;Acc:MGI:1328787]
ENSMUSG00000028312	Smc2	49.934	57.7282	1.15609	0.497012	38.1302	49.2392	1.29134	0.247019	59.6336	100.094	1.67849	0.003936	structural maintenance of chromosomes 2 [Source:MGI Symbol;Acc:MGI:106067]
ENSMUSG00000037049	Smpd1	1969.43	1318.39	0.669427	9.11988e-05	1318.09	1312.91	0.99607	0.965468	1339.9	1338.56	0.999001	0.982133	sphingomyelin phosphodiesterase 1, acid lysosomal [Source:MGI Symbol;Acc:MGI:98325]
ENSMUSG00000018363	Smurf2	890.834	650.108	0.729775	0.00368567	862.345	845.857	0.98088	0.88273	701.292	747.417	1.06577	0.569833	SMAD specific E3 ubiquitin protein ligase 2 [Source:MGI Symbol;Acc:MGI:1913563]
ENSMUSG00000038145	Snrk	2957.67	2233.34	0.755101	0.00504741	1989.76	1440.26	0.723837	0.00146388	2275.6	1859.26	0.817041	0.0417736	SNF related kinase [Source:MGI Symbol;Acc:MGI:108104]
ENSMUSG00000027488	Snta1	832.562	495.064	0.594627	3.22717e-06	438.251	303.392	0.692279	0.00174342	424.102	362.51	0.854771	0.15285	syntrophin, acidic 1 [Source:MGI Symbol;Acc:MGI:101772]
ENSMUSG00000041308	Sntb2	578.902	365.338	0.631088	0.00871932	374.478	613.249	1.63761	0.00542721	366.248	284.307	0.77627	0.144795	syntrophin, basic 2 [Source:MGI Symbol;Acc:MGI:101771]
ENSMUSG00000020672	Sntg2	254.67	129.442	0.508274	3.32247e-06	221.98	201.325	0.90695	0.508155	112.881	138.986	1.23125	0.195607	syntrophin, gamma 2 [Source:MGI Symbol;Acc:MGI:1919541]
ENSMUSG00000032733	Snx33	62.5019	80.115	1.2818	0.183152	65.8691	30.3332	0.460507	0.000189817	87.5977	103.687	1.18367	0.345732	sorting nexin 33 [Source:MGI Symbol;Acc:MGI:2443239]
ENSMUSG00000038037	Socs1	3.7947	7.90257	2.08253	0.194766	21.8547	119.15	5.45189	2.03e-09	11.8592	21.4711	1.81051	0.0913364	suppressor of cytokine signaling 1 [Source:MGI Symbol;Acc:MGI:1354910]
ENSMUSG00000020027	Socs2	108.202	165.073	1.52561	0.00316755	204.467	391.939	1.91688	4.07e-07	152.66	223.577	1.46454	0.00364858	suppressor of cytokine signaling 2 [Source:MGI Symbol;Acc:MGI:1201787]
ENSMUSG00000053113	Socs3	50.5586	161.342	3.19119	0.000229526	1065.15	3493.51	3.27984	6.39e-05	268.721	1498.54	5.57657	1.49314e-08	suppressor of cytokine signaling 3 [Source:MGI Symbol;Acc:MGI:1201791]
ENSMUSG00000031626	Sorbs2	498.734	757.622	1.51909	0.000155445	671.267	702.059	1.04587	0.676759	781.183	822.439	1.05281	0.624911	sorbin and SH3 domain containing 2 [Source:MGI Symbol;Acc:MGI:1924574]
ENSMUSG00000043531	Sorcs1	621.973	850.298	1.3671	0.00404346	702.921	706.668	1.00533	0.987748	812.346	749.864	0.923084	0.48751	VPS10 domain receptor protein SORCS 1 [Source:MGI Symbol;Acc:MGI:1929666]
ENSMUSG00000063434	Sorcs3	119.586	154.454	1.29157	0.0883173	128.27	120.406	0.938687	0.672426	205.044	104.414	0.509228	4.64655e-06	sortilin-related VPS10 domain containing receptor 3 [Source:MGI Symbol;Acc:MGI:1913923]
ENSMUSG00000044352	Sowaha	144.515	158.961	1.09996	0.527786	174.767	97.7302	0.559204	0.000122269	156.838	141.365	0.901347	0.490106	sosondowah ankyrin repeat domain family member A [Source:MGI Symbol;Acc:MGI:2687280]
ENSMUSG00000041540	Sox5	135.226	195.183	1.44339	0.00973045	137.787	166.744	1.21015	0.195202	191.098	159.961	0.837066	0.202137	SRY-box containing gene 5 [Source:MGI Symbol;Acc:MGI:98367]
ENSMUSG00000051910	Sox6	196.072	278.925	1.42256	0.00638708	241.368	240.992	0.998443	0.986851	274.108	269.37	0.982717	0.943296	SRY-box containing gene 6 [Source:MGI Symbol;Acc:MGI:98368]
ENSMUSG00000024176	Sox8	210.659	272.262	1.29243	0.0458647	252.191	32.1875	0.127632	3.22e-36	374.057	310.915	0.831197	0.127766	SRY-box containing gene 8 [Source:MGI Symbol;Acc:MGI:98370]
ENSMUSG00000000567	Sox9	137.408	239.546	1.74331	0.0252487	495.329	1146.18	2.31397	0.000442599	264.156	262.643	0.994273	1	SRY-box containing gene 9 [Source:MGI Symbol;Acc:MGI:98371]
ENSMUSG00000025323	Sp4	1407.39	896.068	0.636686	0.000765056	1039.71	923.61	0.888338	0.378874	925.054	837.215	0.905045	0.45374	trans-acting transcription factor 4 [Source:MGI Symbol;Acc:MGI:107595]
ENSMUSG00000002055	Spag5	203.178	233.01	1.14682	0.300745	208.888	255.859	1.22486	0.124907	229.968	154.617	0.672344	0.00310725	sperm associated antigen 5 [Source:MGI Symbol;Acc:MGI:1927470]
ENSMUSG00000018593	Sparc	3942.38	5871.15	1.48924	5.44373e-05	5918.72	6607.69	1.11641	0.245546	7727.33	8777.1	1.13585	0.209047	secreted acidic cysteine rich glycoprotein [Source:MGI Symbol;Acc:MGI:98373]
ENSMUSG00000028188	Spata1	178.25	85.2192	0.478089	1.55765e-05	70.9657	77.5982	1.09346	0.647978	106.706	69.9179	0.655238	0.0177709	spermatogenesis associated 1 [Source:MGI Symbol;Acc:MGI:1918201]
ENSMUSG00000034401	Spata6	43.9023	71.4361	1.62716	0.0374297	137.02	139.85	1.02065	0.918852	84.7559	174.119	2.05436	0.000464654	spermatogenesis associated 6 [Source:MGI Symbol;Acc:MGI:1915196]
ENSMUSG00000005233	Spc25	898.168	622.745	0.69335	0.000857735	578.802	517.846	0.894685	0.335597	419.181	236.285	0.563684	8.94122e-07	SPC25, NDC80 kinetochore complex component, homolog (S. cerevisiae) [Source:MGI Symbol;Acc:MGI:1913692]
ENSMUSG00000042331	Specc1	424.136	614.535	1.44891	0.00104941	464.021	508.725	1.09634	0.440698	525.222	494.288	0.941103	0.653235	sperm antigen with calponin homology and coiled-coil domains 1 [Source:MGI Symbol;Acc:MGI:2442356]
ENSMUSG00000000738	Spg7	1323.59	870.917	0.657998	7.38159e-05	923.117	911.882	0.987829	0.901085	814.005	749.674	0.920971	0.452274	spastic paraplegia 7 homolog (human) [Source:MGI Symbol;Acc:MGI:2385906]
ENSMUSG00000061878	Sphk1	101.48	97.3975	0.959769	0.855217	544.209	928.601	1.70633	0.0053012	107.952	106.926	0.99049	0.994069	sphingosine kinase 1 [Source:MGI Symbol;Acc:MGI:1316649]
ENSMUSG00000002111	Spi1	4.36483	21.3497	4.8913	7.9061e-05	17.7821	26.0553	1.46526	0.230781	19.0595	47.243	2.47872	0.000581077	spleen focus forming virus (SFFV) proviral integration oncogene [Source:MGI Symbol;Acc:MGI:98282]
ENSMUSG00000043065	Spice1	299.484	207.698	0.693518	0.00443632	147.93	160.252	1.0833	0.578813	222.039	215.367	0.96995	0.789184	spindle and centriole associated protein 1 [Source:MGI Symbol;Acc:MGI:1196252]
ENSMUSG00000041974	Spidr	73.7988	101.905	1.38085	0.0467684	133.054	225.465	1.69453	0.000164355	147.96	284.411	1.92222	1.72613e-06	scaffolding protein involved i DNA repair [Source:MGI Symbol;Acc:MGI:1924834]
ENSMUSG00000038156	Spon1	1264.49	1765.8	1.39646	0.00114588	1940.62	1845.99	0.951238	0.614817	1937.39	1973.87	1.01883	0.856908	spondin 1, (f-spondin) extracellular matrix protein [Source:MGI Symbol;Acc:MGI:2385287]
ENSMUSG00000029304	Spp1	212.053	234.458	1.10566	0.437531	280.727	311.799	1.11068	0.401535	245.75	507.507	2.06514	1.01622e-09	secreted phosphoprotein 1 [Source:MGI Symbol;Acc:MGI:98389]
ENSMUSG00000027351	Spred1	1360.55	1580.67	1.16178	0.141299	2253.82	3098.71	1.37487	0.00158499	1215.26	1477.73	1.21598	0.0570902	sprouty protein with EVH-1 domain 1, related sequence [Source:MGI Symbol;Acc:MGI:2150016]
ENSMUSG00000045671	Spred2	245.247	374.353	1.52643	0.000605241	306.576	349.311	1.13939	0.291252	222.88	231.579	1.03903	0.821123	sprouty-related, EVH1 domain containing 2 [Source:MGI Symbol;Acc:MGI:2150019]
ENSMUSG00000050359	Sprr1a	0	0	NA	NA	5.3303	61.294	11.4992	0.000182465	1.77193	30.913	17.446	0.000106904	small proline-rich protein 1A [Source:MGI Symbol;Acc:MGI:106660]
ENSMUSG00000037211	Spry1	94.9984	149.715	1.57597	0.00283783	190.11	210.926	1.10949	0.462773	147.411	153.173	1.03908	0.800123	sprouty homolog 1 (Drosophila) [Source:MGI Symbol;Acc:MGI:1345139]
ENSMUSG00000022114	Spry2	847.923	544.188	0.64179	4.79871e-05	703.218	1244.68	1.76998	1.45e-07	685.551	619.852	0.904165	0.347964	sprouty homolog 2 (Drosophila) [Source:MGI Symbol;Acc:MGI:1345138]
ENSMUSG00000038451	Spsb2	69.906	88.0928	1.26016	0.170464	115.15	223.7	1.94268	5.82e-06	98.7736	212.997	2.15642	1.003e-07	splA/ryanodine receptor domain and SOCS box containing 2 [Source:MGI Symbol;Acc:MGI:1315199]
ENSMUSG00000073079	Srp54a	791.409	579.849	0.732679	0.0043451	681.346	697.931	1.02434	0.813487	566.54	539.557	0.952373	0.638471	signal recognition particle 54A [Source:MGI Symbol;Acc:MGI:1346087]
ENSMUSG00000079108	Srp54b	1540.67	1113.51	0.722744	0.00182102	1317.44	1253.86	0.951739	0.654926	1121.91	1048.63	0.934686	0.491677	signal recognition particle 54B [Source:MGI Symbol;Acc:MGI:3714357]
ENSMUSG00000021020	Srp54c	1148.62	836.844	0.728563	0.0028436	975.102	925.579	0.949212	0.656208	780.143	796.029	1.02036	0.872435	signal recognition particle 54C [Source:MGI Symbol;Acc:MGI:3714359]
ENSMUSG00000002007	Srpk3	15.7925	33.5802	2.12633	0.00668976	27.3985	30.9915	1.13114	0.664474	35.5286	71.5088	2.01271	0.00115683	serine/arginine-rich protein specific kinase 3 [Source:MGI Symbol;Acc:MGI:1891338]
ENSMUSG00000032802	Srxn1	977.654	1164.42	1.19104	0.0868674	2277.09	4301.78	1.88916	4.2e-10	832.561	947.225	1.13772	0.204468	sulfiredoxin 1 homolog (S. cerevisiae) [Source:MGI Symbol;Acc:MGI:104971]
ENSMUSG00000034616	Ssh3	124.884	195.021	1.56162	0.00137518	152.798	209.131	1.36868	0.0223306	196.346	265.4	1.3517	0.0205003	slingshot homolog 3 (Drosophila) [Source:MGI Symbol;Acc:MGI:2683546]
ENSMUSG00000047904	Sstr2	62.491	104.286	1.66882	0.0039226	69.5581	60.2178	0.865719	0.46346	69.5368	60.0888	0.864129	0.471429	somatostatin receptor 2 [Source:MGI Symbol;Acc:MGI:98328]
ENSMUSG00000032038	St3gal4	260.408	331.109	1.2715	0.0504061	398.744	603.702	1.51401	0.000288893	339.823	382.037	1.12422	0.325722	ST3 beta-galactoside alpha-2,3-sialyltransferase 4 [Source:MGI Symbol;Acc:MGI:1316743]
ENSMUSG00000039037	St6galnac5	191.115	288.461	1.50936	0.00123708	285.184	401.212	1.40685	0.00467927	310.249	413.394	1.33246	0.0155185	ST6 (alpha-N-acetyl-neuraminyl-2,3-beta-galactosyl-1,3)-N-acetylgalactosaminide alpha-2,6-sialyltransferase 5 [Source:MGI Symbol;Acc:MGI:1349471]
ENSMUSG00000030283	St8sia1	1343.05	1269.71	0.94539	0.702434	1336.69	1677.57	1.25502	0.112546	1317.65	2451.02	1.86015	2.35022e-05	ST8 alpha-N-acetyl-neuraminide alpha-2,8-sialyltransferase 1 [Source:MGI Symbol;Acc:MGI:106011]
ENSMUSG00000035459	Stab2	48.8918	18.2675	0.373631	0.000268712	17.9599	18.3975	1.02436	1	19.8553	17.4535	0.879034	0.743329	stabilin 2 [Source:MGI Symbol;Acc:MGI:2178743]
ENSMUSG00000017400	Stac2	1439.58	1919.82	1.3336	0.00475846	1826.9	1912.1	1.04664	0.673474	1645.7	1507.35	0.915933	0.429883	SH3 and cysteine rich domain 2 [Source:MGI Symbol;Acc:MGI:2144518]
ENSMUSG00000036928	Stag3	88.6691	32.1028	0.362051	0.00064553	46.9361	23.7523	0.506057	0.0329621	34.1434	27.547	0.806804	0.531213	stromal antigen 3 [Source:MGI Symbol;Acc:MGI:1355311]
ENSMUSG00000030688	Stard10	949.816	634.28	0.667793	0.000879016	593.693	587.248	0.989144	0.955326	540.775	578.014	1.06886	0.609711	START domain containing 10 [Source:MGI Symbol;Acc:MGI:1860093]
ENSMUSG00000027367	Stard7	2503.21	1808.94	0.722649	0.00157824	1507.13	1148.77	0.762225	0.00871989	1423.19	1284.56	0.902593	0.305617	START domain containing 7 [Source:MGI Symbol;Acc:MGI:2139090]
ENSMUSG00000033705	Stard9	149.559	158.527	1.05996	0.78861	133.707	128.124	0.958244	0.805192	174.264	98.8104	0.567014	0.00232355	START domain containing 9 [Source:MGI Symbol;Acc:MGI:3045258]
ENSMUSG00000026104	Stat1	471.604	947.828	2.0098	0.0010849	640.99	1536.43	2.39696	3.77e-05	1194.68	2161.15	1.80898	0.00437618	signal transducer and activator of transcription 1 [Source:MGI Symbol;Acc:MGI:103063]
ENSMUSG00000040033	Stat2	434.565	532.682	1.22578	0.222818	355.941	1108.09	3.11312	2.7e-11	590.115	905.629	1.53466	0.00829957	signal transducer and activator of transcription 2 [Source:MGI Symbol;Acc:MGI:103039]
ENSMUSG00000004040	Stat3	761.563	2201.43	2.89067	3.39795e-24	2516.71	4338.53	1.72389	6.31e-08	2487.57	3841.74	1.54437	1.38022e-05	signal transducer and activator of transcription 3 [Source:MGI Symbol;Acc:MGI:103038]
ENSMUSG00000061207	Stk19	211.723	153.753	0.726198	0.289436	155.775	360.413	2.31367	0.00616067	273.496	214.432	0.78404	0.394614	serine/threonine kinase 19 [Source:MGI Symbol;Acc:MGI:1860085]
ENSMUSG00000056458	Stk30	364.837	188.184	0.515805	2.8022e-07	155.882	155.496	0.997523	0.981277	216.93	184.251	0.849357	0.196602	serine/threonine kinase 30 [Source:MGI Symbol;Acc:MGI:1336881]
ENSMUSG00000039954	Stk32a	136.235	153.88	1.12952	0.409957	157.701	150.5	0.954336	0.736884	122.402	191.828	1.5672	0.00123695	serine/threonine kinase 32A [Source:MGI Symbol;Acc:MGI:2442403]
ENSMUSG00000037885	Stk35	10604.2	6600.69	0.622458	1.65634e-06	5733.86	5239.59	0.913798	0.354487	5727	4504.31	0.786506	0.0142051	serine/threonine kinase 35 [Source:MGI Symbol;Acc:MGI:1914583]
ENSMUSG00000042608	Stk40	760.358	706.649	0.929364	0.499918	1105.71	1465.86	1.32572	0.00738149	606.156	602.21	0.993489	0.964397	serine/threonine kinase 40 [Source:MGI Symbol;Acc:MGI:1921428]
ENSMUSG00000032327	Stra6	89.4715	152.426	1.70362	0.000386001	209.101	232.434	1.11159	0.424779	168.99	112.005	0.662794	0.00397108	stimulated by retinoic acid gene 6 [Source:MGI Symbol;Acc:MGI:107742]
ENSMUSG00000039629	Strip2	926.007	993.274	1.07264	0.517371	709.496	688.75	0.970758	0.781279	1084.67	722.605	0.666197	0.000162089	striatin interacting protein 2 [Source:MGI Symbol;Acc:MGI:2444363]
ENSMUSG00000039232	Stx11	2.17152	3.18651	1.46741	0.760588	117.475	257.412	2.19121	0.00912949	3.93053	4.66907	1.1879	0.888529	syntaxin 11 [Source:MGI Symbol;Acc:MGI:1921982]
ENSMUSG00000041488	Stx3	7805.08	4774.53	0.611721	6.95503e-05	5354.75	5874.85	1.09713	0.467142	4954.92	4695.54	0.947652	0.612667	syntaxin 3 [Source:MGI Symbol;Acc:MGI:103077]
ENSMUSG00000004626	Stxbp2	197.706	292.691	1.48044	0.00925829	215.206	259.299	1.20489	0.215212	316.732	292.418	0.923235	0.569958	syntaxin binding protein 2 [Source:MGI Symbol;Acc:MGI:107370]
ENSMUSG00000053205	Styx	120.628	62.9598	0.521933	0.000231341	61.9463	59.6793	0.963403	0.878786	67.5809	49.5704	0.733496	0.0990392	serine/threonine/tyrosine interaction protein [Source:MGI Symbol;Acc:MGI:1891150]
ENSMUSG00000016918	Sulf1	527.831	1242.58	2.35413	1.59889e-15	1094.65	1478.31	1.35049	0.00393204	1293.12	1802.49	1.39391	0.000941202	sulfatase 1 [Source:MGI Symbol;Acc:MGI:2138563]
ENSMUSG00000006800	Sulf2	947.351	1539.12	1.62466	0.000956341	1186.98	1353.48	1.14027	0.381017	1795.16	2778.44	1.54774	0.00207534	sulfatase 2 [Source:MGI Symbol;Acc:MGI:1919293]
ENSMUSG00000021384	Susd3	1806.84	839.695	0.464731	1.3991e-10	795.637	619.796	0.778993	0.041146	685.007	519.794	0.758816	0.0172473	sushi domain containing 3 [Source:MGI Symbol;Acc:MGI:1913579]
ENSMUSG00000026646	Suv39h2	324.431	238.763	0.735944	0.0162612	178.298	116.068	0.650975	0.00260492	234.69	181.111	0.771704	0.0427364	suppressor of variegation 3-9 homolog 2 (Drosophila) [Source:MGI Symbol;Acc:MGI:1890396]
ENSMUSG00000059851	Suv420h2	808.45	598.069	0.739772	0.00684535	401.122	400.703	0.998957	0.978126	604.497	541.549	0.895868	0.323747	suppressor of variegation 4-20 homolog 2 (Drosophila) [Source:MGI Symbol;Acc:MGI:2385262]
ENSMUSG00000052748	Swt1	252.993	174.581	0.690063	0.00562457	191.715	148.494	0.774555	0.0649991	178.739	198.277	1.10931	0.452894	SWT1 RNA endoribonuclease homolog (S. cerevisiae) [Source:MGI Symbol;Acc:MGI:1914125]
ENSMUSG00000032714	Syde1	72.2193	113.382	1.56997	0.00604785	118.278	114.871	0.971196	0.87704	118.332	149.117	1.26015	0.129417	synapse defective 1, Rho GTPase, homolog 1 (C. elegans) [Source:MGI Symbol;Acc:MGI:1918959]
ENSMUSG00000054150	Syne3	732.793	431.073	0.58826	0.00122444	428.322	405.432	0.94656	0.725008	432.996	285.388	0.659102	0.0109332	spectrin repeat containing, nuclear envelope family member 3 [Source:MGI Symbol;Acc:MGI:2442408]
ENSMUSG00000007021	Syngr3	686.519	823.2	1.19909	0.087314	866.885	1092.47	1.26022	0.0272713	876.946	1167.46	1.33128	0.00684241	synaptogyrin 3 [Source:MGI Symbol;Acc:MGI:1341881]
ENSMUSG00000023805	Synj2	497.593	450.065	0.904483	0.379185	413.581	333.816	0.807135	0.0645491	511.002	371.575	0.72715	0.00524631	synaptojanin 2 [Source:MGI Symbol;Acc:MGI:1201671]
ENSMUSG00000043079	Synpo	75.6182	152.426	2.01573	2.98094e-06	282.005	319.754	1.13386	0.337528	175.443	194.217	1.10701	0.43861	synaptopodin [Source:MGI Symbol;Acc:MGI:1099446]
ENSMUSG00000050315	Synpo2	697.13	409.433	0.587313	8.84916e-05	300.633	460.744	1.53258	0.0025091	392.463	330.998	0.843387	0.213718	synaptopodin 2 [Source:MGI Symbol;Acc:MGI:2153070]
ENSMUSG00000034940	Synrg	1375.76	1034.46	0.751915	0.0060667	1010.4	896.331	0.887103	0.244152	1107.79	898.99	0.811518	0.0487081	synergin, gamma [Source:MGI Symbol;Acc:MGI:1354742]
ENSMUSG00000045503	Sys1	727.011	487.445	0.670478	0.000343829	505.479	506.541	1.0021	0.974601	430.465	475.078	1.10364	0.39158	SYS1 Golgi-localized integral membrane protein homolog (S. cerevisiae) [Source:MGI Symbol;Acc:MGI:1913710]
ENSMUSG00000027220	Syt13	1361.78	1788.88	1.31363	0.00754366	1512.4	1628.72	1.07691	0.461525	1431.35	1478.97	1.03327	0.721001	synaptotagmin XIII [Source:MGI Symbol;Acc:MGI:1933945]
ENSMUSG00000041479	Syt15	230.718	298.659	1.29447	0.0784249	161.212	229.384	1.42287	0.0170903	229.217	381.286	1.66343	0.000268674	synaptotagmin XV [Source:MGI Symbol;Acc:MGI:2442166]
ENSMUSG00000035476	Tab3	531.844	383.107	0.720337	0.00464302	400.967	459.665	1.14639	0.244337	353.634	324.865	0.918647	0.451074	TGF-beta activated kinase 1/MAP3K7 binding protein 3 [Source:MGI Symbol;Acc:MGI:1913974]
ENSMUSG00000061762	Tac1	204.914	203.723	0.994187	1	285.809	318.167	1.11321	0.541223	172.106	281.206	1.63391	0.00895798	tachykinin 1 [Source:MGI Symbol;Acc:MGI:98474]
ENSMUSG00000043866	Taf10	337.485	288.189	0.853929	0.21018	321.685	297.378	0.924437	0.535523	257.177	357.86	1.39149	0.00749305	TAF10 RNA polymerase II, TATA box binding protein (TBP)-associated factor [Source:MGI Symbol;Acc:MGI:1346320]
ENSMUSG00000038697	Taf5l	342.696	247.853	0.723245	0.00851523	389.872	347.575	0.891511	0.339167	276.398	264.361	0.956452	0.729015	TAF5-like RNA polymerase II, p300/CBP-associated factor (PCAF)-associated factor [Source:MGI Symbol;Acc:MGI:1919039]
ENSMUSG00000033450	Tagap	163.895	105.555	0.64404	0.00353922	121.959	124.982	1.02478	0.881259	140.279	125.772	0.896585	0.425434	T cell activation Rho GTPase activating protein [Source:MGI Symbol;Acc:MGI:3615484]
ENSMUSG00000026547	Tagln2	114.96	183.057	1.59236	0.0118303	398.413	482.188	1.21027	0.261939	257.267	484.586	1.88359	0.000213883	transgelin 2 [Source:MGI Symbol;Acc:MGI:1312985]
ENSMUSG00000028417	Tal2	2.17152	6.03701	2.78009	0.147542	11.0163	15.5553	1.41202	0.409772	12.4035	34.7464	2.80135	0.00441906	T cell acute lymphocytic leukemia 2 [Source:MGI Symbol;Acc:MGI:99540]
ENSMUSG00000061288	Taok3	1649.56	1073.7	0.6509	0.00580641	915.01	1033.1	1.12906	0.457876	957.182	710.225	0.741996	0.0561172	TAO kinase 3 [Source:MGI Symbol;Acc:MGI:3041177]
ENSMUSG00000037321	Tap1	25.4663	59.7733	2.34716	0.0396969	42.025	248.616	5.91591	1.03e-05	107.254	355.411	3.31372	0.0017484	transporter 1, ATP-binding cassette, sub-family B (MDR/TAP) [Source:MGI Symbol;Acc:MGI:98483]
ENSMUSG00000024308	Tapbp	659.462	749.597	1.13668	0.232065	719.824	943.17	1.31028	0.0112531	878.023	1377.1	1.56841	1.83073e-05	TAP binding protein [Source:MGI Symbol;Acc:MGI:1201689]
ENSMUSG00000039033	Tasp1	228.877	217.906	0.952066	0.702134	268.24	319.966	1.19283	0.164344	186.484	263.795	1.41457	0.00744162	taspase, threonine aspartase 1 [Source:MGI Symbol;Acc:MGI:1923062]
ENSMUSG00000029174	Tbc1d1	171.539	252.778	1.47359	0.003401	232.313	225.883	0.972325	0.841554	219.175	202.106	0.922122	0.573312	TBC1 domain family, member 1 [Source:MGI Symbol;Acc:MGI:1889508]
ENSMUSG00000038122	Tbc1d32	382.22	266.671	0.697692	0.00663869	266.436	304.021	1.14106	0.314567	308.563	241.077	0.781291	0.0652804	TBC1 domain family, member 32 [Source:MGI Symbol;Acc:MGI:2442827]
ENSMUSG00000003134	Tbc1d8	1310.23	899.046	0.686174	0.0021009	766.605	834.647	1.08876	0.503693	900.803	654.206	0.726248	0.00974003	TBC1 domain family, member 8 [Source:MGI Symbol;Acc:MGI:1927225]
ENSMUSG00000036430	Tbcc	603.406	369.318	0.612056	2.4114e-05	333.576	353.826	1.06071	0.623528	340.912	317.463	0.931217	0.532321	tubulin-specific chaperone C [Source:MGI Symbol;Acc:MGI:1919976]
ENSMUSG00000038517	Tbkbp1	348.187	483.777	1.38942	0.00431888	356.823	373.451	1.0466	0.72803	387.057	364.602	0.941985	0.601602	TBK1 binding protein 1 [Source:MGI Symbol;Acc:MGI:1920424]
ENSMUSG00000028619	Tceanc2	130.411	188.99	1.44919	0.00867574	150.481	152.085	1.01066	0.973172	212.473	223.968	1.0541	0.703929	transcription elongation factor A (SII) N-terminal and central domain containing 2 [Source:MGI Symbol;Acc:MGI:1913776]
ENSMUSG00000091002	Tcerg1l	48.8155	62.676	1.28394	0.212971	45.742	50.2562	1.09869	0.676416	62.269	121.547	1.95196	0.000127364	transcription elongation regulator 1-like [Source:MGI Symbol;Acc:MGI:1917821]
ENSMUSG00000055799	Tcf7l1	64.5863	105.144	1.62796	0.00541277	69.0246	58.9319	0.853781	0.375548	93.9571	96.5065	1.02713	0.868906	transcription factor 7 like 1 (T cell specific, HMG box) [Source:MGI Symbol;Acc:MGI:1202876]
ENSMUSG00000062859	Tcp11	226.945	86.9805	0.383266	4.23754e-10	84.6039	65.3929	0.77293	0.145185	84.7559	56.869	0.670975	0.021772	t-complex protein 11 [Source:MGI Symbol;Acc:MGI:98544]
ENSMUSG00000096284	Tcstv1	0	0.440315	Inf	1	3.33334	10.4401	3.13202	0.0589681	0.885963	17.7604	20.0464	9.77829e-06	2-cell-stage, variable group, member 1 [Source:MGI Symbol;Acc:MGI:1933437]
ENSMUSG00000035517	Tdrd7	3755.76	1913.95	0.509605	2.94861e-11	1921.83	1912.16	0.99497	0.985442	1849.29	1524.9	0.824588	0.0517842	tudor domain containing 7 [Source:MGI Symbol;Acc:MGI:2140279]
ENSMUSG00000002249	Tead3	168.26	214.25	1.27333	0.228933	167.907	248.202	1.47821	0.0565581	244.053	401.742	1.64613	0.00906554	TEA domain family member 3 [Source:MGI Symbol;Acc:MGI:109241]
ENSMUSG00000037003	Tenc1	131.903	189.453	1.4363	0.00989144	196.428	209.552	1.06681	0.671173	171.242	186.673	1.09011	0.524269	tensin like C1 domain-containing phosphatase [Source:MGI Symbol;Acc:MGI:2387586]
ENSMUSG00000025925	Terf1	143.868	89.0025	0.618638	0.00234132	90.6024	91.4781	1.00967	0.98405	97.4109	95.3073	0.978405	0.871641	telomeric repeat binding factor 1 [Source:MGI Symbol;Acc:MGI:109634]
ENSMUSG00000014748	Tex261	1020.57	740.432	0.725509	0.00283816	722.695	617.942	0.855052	0.152565	720.067	720.277	1.00029	0.982964	testis expressed gene 261 [Source:MGI Symbol;Acc:MGI:1096575]
ENSMUSG00000040813	Tex264	935.324	708.665	0.757668	0.00995861	722.937	726.38	1.00476	0.962994	721.921	775.498	1.07421	0.528505	testis expressed gene 264 [Source:MGI Symbol;Acc:MGI:1096570]
ENSMUSG00000062564	Tex28	49.3093	40.1096	0.813429	0.344888	79.4159	53.6968	0.676147	0.0483526	49.0696	22.6325	0.461232	0.000877125	testis expressed 28 [Source:MGI Symbol;Acc:MGI:2686384]
ENSMUSG00000006335	Tfpt	149.275	144.135	0.965564	0.839344	176.286	262.858	1.49109	0.00353968	137.617	175.951	1.27856	0.0803209	TCF3 (E2A) fusion partner [Source:MGI Symbol;Acc:MGI:1916964]
ENSMUSG00000039239	Tgfb2	662.89	1075.85	1.62297	5.78891e-06	1002.18	1318.96	1.31608	0.00942977	1292.54	1340.17	1.03685	0.717006	transforming growth factor, beta 2 [Source:MGI Symbol;Acc:MGI:98726]
ENSMUSG00000047407	Tgif1	12.5244	22.1551	1.76896	0.175225	91.5755	228.398	2.49409	0.0040839	31.4404	36.9889	1.17648	0.673978	TGFB-induced factor homeobox 1 [Source:MGI Symbol;Acc:MGI:1194497]
ENSMUSG00000027401	Tgm3	136.028	25.0287	0.183996	2.49205e-08	36.8294	33.1454	0.899973	0.750058	27.9416	16.2921	0.583078	0.117873	transglutaminase 3, E polypeptide [Source:MGI Symbol;Acc:MGI:98732]
ENSMUSG00000053675	Tgm5	32.0244	23.1109	0.721667	0.257891	28.8695	9.81173	0.339865	0.00108823	29.9876	26.9144	0.897517	0.742092	transglutaminase 5 [Source:MGI Symbol;Acc:MGI:1921426]
ENSMUSG00000078922	Tgtp1	1.63409	5.98486	3.66251	0.0675844	5.92735	23.094	3.89618	0.000793121	7.42934	43.655	5.87603	1.96969e-07	T cell specific GTPase 1 [Source:MGI Symbol;Acc:MGI:98734]
ENSMUSG00000078921	Tgtp2	2.70894	4.61176	1.70242	0.50046	2.70072	28.359	10.5005	1.34e-07	10.0197	52.0159	5.19138	1.34907e-07	T cell specific GTPase 2 [Source:MGI Symbol;Acc:MGI:3710083]
ENSMUSG00000017713	Tha1	20.0811	38.3484	1.90968	0.0106341	32.8634	83.7304	2.54783	9.95e-06	46.0476	87.0032	1.88942	0.00081637	threonine aldolase 1 [Source:MGI Symbol;Acc:MGI:1919026]
ENSMUSG00000020137	Thap2	216.131	189.453	0.876565	0.343638	129.983	83.341	0.64117	0.00385254	184.986	204.112	1.10339	0.504802	THAP domain containing, apoptosis associated protein 2 [Source:MGI Symbol;Acc:MGI:1914066]
ENSMUSG00000040152	Thbs1	166.284	472.521	2.84164	7.16503e-15	614.631	351.018	0.571104	8.63e-06	246.32	234.624	0.952516	0.790869	thrombospondin 1 [Source:MGI Symbol;Acc:MGI:98737]
ENSMUSG00000034274	Thoc5	1618.59	1002.18	0.619168	4.83898e-06	746.275	811.937	1.08799	0.449842	982.383	867.213	0.882764	0.223108	THO complex 5 [Source:MGI Symbol;Acc:MGI:1351333]
ENSMUSG00000032625	Thsd7a	947.468	1304.3	1.37661	0.00732554	1058.53	1019.04	0.962692	0.723431	1205.09	1031.15	0.855666	0.206025	thrombospondin, type I, domain containing 7A [Source:MGI Symbol;Acc:MGI:2685683]
ENSMUSG00000042581	Thsd7b	170.311	174.946	1.02721	0.872085	159.983	166.026	1.03777	0.843041	186.736	91.9178	0.492235	1.28039e-06	thrombospondin, type I, domain containing 7B [Source:MGI Symbol;Acc:MGI:2443925]
ENSMUSG00000046688	Tifa	72.143	86.6966	1.20173	0.411317	142.457	294.476	2.06712	0.000166758	89.5498	75.8522	0.847038	0.444803	TRAF-interacting protein with forkhead-associated domain [Source:MGI Symbol;Acc:MGI:2182965]
ENSMUSG00000039994	Timeless	91.6757	139.454	1.52117	0.00774563	115.925	97.2516	0.838918	0.266683	170.221	165.202	0.970511	0.853121	timeless circadian clock 1 [Source:MGI Symbol;Acc:MGI:1321393]
ENSMUSG00000020843	Timm22	392.202	284.777	0.726097	0.00796818	377.242	289.122	0.766409	0.028422	303.022	333.897	1.10189	0.438599	translocase of inner mitochondrial membrane 22 [Source:MGI Symbol;Acc:MGI:1929742]
ENSMUSG00000002949	Timm44	869.717	602.548	0.692809	0.000689365	779.339	638.728	0.819577	0.0740356	683.873	555.117	0.811725	0.0506421	translocase of inner mitochondrial membrane 44 [Source:MGI Symbol;Acc:MGI:1343262]
ENSMUSG00000001131	Timp1	0.537429	14.9767	27.8673	8.52909e-05	124.617	364.564	2.92548	0.00790465	81.7827	104.499	1.27777	0.543239	tissue inhibitor of metalloproteinase 1 [Source:MGI Symbol;Acc:MGI:98752]
ENSMUSG00000017466	Timp2	1155.65	1591.55	1.37719	0.00189803	1448.13	1524.08	1.05244	0.61416	1678.37	1755.45	1.04592	0.637615	tissue inhibitor of metalloproteinase 2 [Source:MGI Symbol;Acc:MGI:98753]
ENSMUSG00000020044	Timp3	564.58	793.276	1.40507	0.00495414	1212.72	1807.3	1.49028	0.00069341	801.583	660.717	0.824265	0.101977	tissue inhibitor of metalloproteinase 3 [Source:MGI Symbol;Acc:MGI:98754]
ENSMUSG00000034640	Tiparp	162.798	159.007	0.976714	0.89282	332.504	753.395	2.26583	4.71e-12	178.762	204.891	1.14617	0.345312	TCDD-inducible poly(ADP-ribose) polymerase [Source:MGI Symbol;Acc:MGI:2159210]
ENSMUSG00000032041	Tirap	100.954	141.18	1.39846	0.147562	265.14	640.352	2.41514	7.13e-05	151.684	236.895	1.56177	0.0466609	toll-interleukin 1 receptor (TIR) domain-containing adaptor protein [Source:MGI Symbol;Acc:MGI:2152213]
ENSMUSG00000034105	Tldc1	591.782	351.236	0.593523	5.79178e-06	437.471	540.944	1.23653	0.0608355	418.539	436.54	1.04301	0.72832	TBC/LysM associated domain containing 1 [Source:MGI Symbol;Acc:MGI:1921597]
ENSMUSG00000034771	Tle2	247.146	365.639	1.47944	0.00136293	210.786	251.432	1.19283	0.172037	407.637	335.927	0.824084	0.112018	transducin-like enhancer of split 2, homolog of Drosophila E(spl) [Source:MGI Symbol;Acc:MGI:104635]
ENSMUSG00000032280	Tle3	726.478	1017.5	1.40059	0.00160585	1018.76	1067.05	1.04739	0.686775	983.922	928.029	0.943194	0.625928	transducin-like enhancer of split 3, homolog of Drosophila E(spl) [Source:MGI Symbol;Acc:MGI:104634]
ENSMUSG00000034758	Tle6	117.305	149.06	1.2707	0.103019	114.043	146.999	1.28898	0.0798872	171.242	241.866	1.41242	0.00919334	transducin-like enhancer of split 6, homolog of Drosophila E(spl) [Source:MGI Symbol;Acc:MGI:2149593]
ENSMUSG00000033777	Tlr13	4.34303	16.2976	3.75259	0.00218927	16.9436	30.5129	1.80085	0.0568824	20.3321	35.0108	1.72195	0.0574912	toll-like receptor 13 [Source:MGI Symbol;Acc:MGI:3045213]
ENSMUSG00000091537	Tma7	4213.35	2479.32	0.588445	0.00104351	3330.5	3157.81	0.948148	0.754736	2300.71	2490.02	1.08228	0.665129	translational machinery associated 7 homolog (S. cerevisiae) [Source:MGI Symbol;Acc:MGI:1913417]
ENSMUSG00000059058	Tma7-ps	1276.62	766.335	0.600284	0.00244898	1026.1	980.11	0.95518	0.799386	687.823	833.348	1.21157	0.285864	translational machinery associated 7 homolog (S. cerevisiae), pseudogene [Source:MGI Symbol;Acc:MGI:3705453]
ENSMUSG00000041143	Tmco4	11.9215	32.1028	2.69284	0.00086943	30.8664	37.6323	1.2192	0.460963	40.7993	42.9421	1.05252	0.851155	transmembrane and coiled-coil domains 4 [Source:MGI Symbol;Acc:MGI:1924306]
ENSMUSG00000032180	Tmed1	247.927	163.955	0.661305	0.00236529	191.446	137.874	0.720173	0.0213721	159.267	172.425	1.08261	0.595844	transmembrane emp24 domain containing 1 [Source:MGI Symbol;Acc:MGI:106201]
ENSMUSG00000052369	Tmem106c	826.443	621.273	0.751744	0.00852599	661.745	693.832	1.04849	0.643434	631.714	690.492	1.09304	0.442066	transmembrane protein 106C [Source:MGI Symbol;Acc:MGI:1196384]
ENSMUSG00000020895	Tmem107	274.094	165.015	0.602039	0.0003811	111.227	102.427	0.920876	0.622509	177.85	208.03	1.1697	0.303079	transmembrane protein 107 [Source:MGI Symbol;Acc:MGI:1914160]
ENSMUSG00000054434	Tmem120b	50.0103	70.3699	1.40711	0.0623553	72.7136	99.974	1.3749	0.0643961	65.3586	246.129	3.76583	1.56713e-17	transmembrane protein 120B [Source:MGI Symbol;Acc:MGI:3603158]
ENSMUSG00000070498	Tmem132b	189.372	425.975	2.24941	3.30752e-07	419.041	565.888	1.35044	0.0433866	482.309	517.566	1.0731	0.697196	transmembrane protein 132B [Source:MGI Symbol;Acc:MGI:3609245]
ENSMUSG00000020701	Tmem132e	304.561	357.093	1.17249	0.187412	254.231	353.229	1.3894	0.00725029	402.366	487.872	1.21251	0.0864518	transmembrane protein 132E [Source:MGI Symbol;Acc:MGI:2685490]
ENSMUSG00000048503	Tmem136	1975.48	1161.84	0.588131	2.95804e-07	1318.48	1455.55	1.10396	0.349734	1122.23	1060.61	0.945092	0.544594	transmembrane protein 136 [Source:MGI Symbol;Acc:MGI:2685030]
ENSMUSG00000024666	Tmem138	315.727	205.027	0.64938	0.000696184	259.917	208.443	0.801961	0.0904438	224.171	223.973	0.999116	0.96613	transmembrane protein 138 [Source:MGI Symbol;Acc:MGI:1920232]
ENSMUSG00000029569	Tmem168	378.995	266.254	0.702527	0.00352626	387.151	350.896	0.906355	0.422785	318.586	279.251	0.876532	0.25657	transmembrane protein 168 [Source:MGI Symbol;Acc:MGI:1921794]
ENSMUSG00000023367	Tmem176a	82.9678	198.52	2.39274	1.6232e-09	172.925	224.058	1.2957	0.0535838	253.318	442.399	1.74642	7.41963e-06	transmembrane protein 176A [Source:MGI Symbol;Acc:MGI:1913308]
ENSMUSG00000029810	Tmem176b	307.008	583.707	1.90128	2.25554e-08	541.155	638.849	1.18053	0.131902	712.359	1102.72	1.54798	5.01739e-05	transmembrane protein 176B [Source:MGI Symbol;Acc:MGI:1916348]
ENSMUSG00000093880	Tmem181c-ps	179.324	151.551	0.845122	0.23404	143.217	91.5972	0.63957	0.00373031	190.482	164.064	0.861308	0.268638	transmembrane protein 181C, pseudogene [Source:MGI Symbol;Acc:MGI:3780993]
ENSMUSG00000024754	Tmem2	198.781	251.382	1.26462	0.066125	412.237	653.122	1.58434	8.93e-05	206.726	295.477	1.42932	0.00381334	transmembrane protein 2 [Source:MGI Symbol;Acc:MGI:1890373]
ENSMUSG00000026627	Tmem206	193.824	118.226	0.609964	0.00440953	116.649	82.3539	0.705996	0.0555002	155.704	133.599	0.858032	0.364429	transmembrane protein 206 [Source:MGI Symbol;Acc:MGI:1914200]
ENSMUSG00000032121	Tmem218	349.716	226.504	0.64768	0.000560291	207.8	222.503	1.07075	0.596271	231.758	217.019	0.936403	0.587231	transmembrane protein 218 [Source:MGI Symbol;Acc:MGI:1913529]
ENSMUSG00000046157	Tmem229b	2905.88	1590.87	0.547466	3.88165e-09	1665.85	1502.69	0.902056	0.316631	1781.81	1635.24	0.917741	0.363802	transmembrane protein 229B [Source:MGI Symbol;Acc:MGI:2444389]
ENSMUSG00000027341	Tmem230	629.347	435.111	0.691369	0.00108142	439.061	421.284	0.959511	0.735377	471.269	408.073	0.865903	0.206098	transmembrane protein 230 [Source:MGI Symbol;Acc:MGI:1917862]
ENSMUSG00000046675	Tmem251	144.932	95.0104	0.65555	0.00577086	168.895	178.798	1.05863	0.700875	124.264	121.915	0.981096	0.900668	transmembrane protein 251 [Source:MGI Symbol;Acc:MGI:2443862]
ENSMUSG00000048572	Tmem252	15.7707	22.0508	1.39821	0.375016	117.986	232.344	1.96926	0.00947058	18.0834	22.4294	1.24033	0.55912	transmembrane protein 252 [Source:MGI Symbol;Acc:MGI:3583948]
ENSMUSG00000060044	Tmem26	55.4282	245.988	4.43796	3.24975e-22	239.818	158.787	0.662114	0.00221379	200.006	171.178	0.855865	0.238574	transmembrane protein 26 [Source:MGI Symbol;Acc:MGI:2143537]
ENSMUSG00000033578	Tmem35	791.43	578.666	0.731165	0.00487712	516.793	477.581	0.924125	0.510427	514.883	461.642	0.896595	0.321283	transmembrane protein 35 [Source:MGI Symbol;Acc:MGI:1914814]
ENSMUSG00000036944	Tmem71	4.35393	15.8573	3.64206	0.00449693	11.9614	11.6669	0.975374	1	16.4917	23.1848	1.40585	0.329967	transmembrane protein 71 [Source:MGI Symbol;Acc:MGI:2146049]
ENSMUSG00000026411	Tmem9	1560.12	1164.16	0.746199	0.0074153	1488.28	1373.9	0.923145	0.491963	1181.02	1385	1.17272	0.160235	transmembrane protein 9 [Source:MGI Symbol;Acc:MGI:1913491]
ENSMUSG00000035413	Tmem98	115.079	261.242	2.2701	8.9153e-10	297.501	391.429	1.31572	0.0217394	267.632	421.636	1.57543	0.000179072	transmembrane protein 98 [Source:MGI Symbol;Acc:MGI:1923457]
ENSMUSG00000079260	Tmppe	108.543	165.804	1.52754	0.00534974	100.95	89.0553	0.882169	0.446164	148.113	138.755	0.936813	0.697823	transmembrane protein with metallophosphoesterase domain [Source:MGI Symbol;Acc:MGI:5317335]
ENSMUSG00000049775	Tmsb4x	1335.73	1334.64	0.999184	0.983556	1798.35	2260.47	1.25697	0.0223378	1604.3	2248.15	1.40132	0.00102495	thymosin, beta 4, X chromosome [Source:MGI Symbol;Acc:MGI:99510]
ENSMUSG00000021072	Tmx1	1708.86	1301	0.761327	0.00862432	1724.79	1859.69	1.07821	0.440257	1430.27	1367.08	0.955815	0.623957	thioredoxin-related transmembrane protein 1 [Source:MGI Symbol;Acc:MGI:1919986]
ENSMUSG00000024401	Tnf	0	0	NA	NA	16.5244	100.512	6.08261	0.000378652	0.863441	0.448497	0.51943	1	tumor necrosis factor [Source:MGI Symbol;Acc:MGI:104798]
ENSMUSG00000019850	Tnfaip3	4683.93	1855.38	0.396116	6.88957e-11	1701.53	1622.11	0.953323	0.752068	1390.54	849.919	0.611216	0.000398517	tumor necrosis factor, alpha-induced protein 3 [Source:MGI Symbol;Acc:MGI:1196377]
ENSMUSG00000053475	Tnfaip6	11.9215	25.0808	2.10382	0.236543	134.972	606.729	4.49521	0.00827374	23.4442	19.2475	0.820991	0.783452	tumor necrosis factor alpha induced protein 6 [Source:MGI Symbol;Acc:MGI:1195266]
ENSMUSG00000013707	Tnfaip8l2	4.86956	15.7008	3.22428	0.00979209	8.73478	7.77764	0.890422	0.930965	14.6522	20.9612	1.43059	0.318867	tumor necrosis factor, alpha-induced protein 8-like 2 [Source:MGI Symbol;Acc:MGI:1917019]
ENSMUSG00000030341	Tnfrsf1a	84.0754	227.541	2.70639	0.000153539	467.209	662.39	1.41776	0.160739	273.65	459.249	1.67823	0.0361776	tumor necrosis factor receptor superfamily, member 1a [Source:MGI Symbol;Acc:MGI:1314884]
ENSMUSG00000028599	Tnfrsf1b	15.1679	32.3866	2.13521	0.00427899	66.7863	134.555	2.01471	8.96e-05	39.0274	80.3985	2.06005	0.000164321	tumor necrosis factor receptor superfamily, member 1b [Source:MGI Symbol;Acc:MGI:1314883]
ENSMUSG00000023915	Tnfrsf21	248.66	383.078	1.54057	0.000336483	393.675	593.534	1.50767	0.000402851	342.868	358.564	1.04578	0.700512	tumor necrosis factor receptor superfamily, member 21 [Source:MGI Symbol;Acc:MGI:2151075]
ENSMUSG00000097328	Tnfsf12	855.043	606.447	0.709259	0.00185214	477.296	372.553	0.78055	0.0288986	446.143	434.893	0.974784	0.792982	tumor necrosis factor (ligand) superfamily, member 12 [Source:MGI Symbol;Acc:MGI:1196259]
ENSMUSG00000059866	Tnip2	211.756	232.436	1.09766	0.468907	203.38	284.875	1.40071	0.00894343	246.144	317.808	1.29115	0.0435649	TNFAIP3 interacting protein 2 [Source:MGI Symbol;Acc:MGI:2386643]
ENSMUSG00000064179	Tnnt1	324.83	439.89	1.35422	0.0764234	557.524	584.047	1.04757	0.770525	426.561	1167.65	2.73735	4.87682e-09	troponin T1, skeletal, slow [Source:MGI Symbol;Acc:MGI:1333868]
ENSMUSG00000026414	Tnnt2	5.46149	46.4827	8.51098	1.48041e-11	25.5717	56.3593	2.20397	0.000889375	53.4093	60.457	1.13196	0.566421	troponin T2, cardiac [Source:MGI Symbol;Acc:MGI:104597]
ENSMUSG00000033327	Tnxb	23.963	79.3677	3.3121	1.40185e-07	59.8782	71.0166	1.18602	0.407392	99.6183	98.8528	0.992315	0.9651	tenascin XB [Source:MGI Symbol;Acc:MGI:1932137]
ENSMUSG00000048546	Tob2	3563.05	2317.08	0.650309	1.9467e-05	2391.4	1744.99	0.729696	0.00192011	2216.83	1681.28	0.758416	0.00599027	transducer of ERBB2, 2 [Source:MGI Symbol;Acc:MGI:1888525]
ENSMUSG00000000934	Top1mt	259.496	144.164	0.555554	1.71236e-05	167.211	155.315	0.92886	0.614439	141.21	146.894	1.04025	0.810403	DNA topoisomerase 1, mitochondrial [Source:MGI Symbol;Acc:MGI:1920210]
ENSMUSG00000020914	Top2a	0.537429	8.39504	15.6208	0.0018518	4.34961	5.20507	1.19668	0.897881	33.3513	55.075	1.65136	0.165642	topoisomerase (DNA) II alpha [Source:MGI Symbol;Acc:MGI:98790]
ENSMUSG00000060519	Tor3a	30.423	82.2123	2.7023	2.97377e-05	91.0216	84.7467	0.931062	0.770151	103.005	111.33	1.08083	0.726865	torsin family 3, member A [Source:MGI Symbol;Acc:MGI:1353652]
ENSMUSG00000043668	Tox3	311.239	329.527	1.05876	0.651942	206.911	137.576	0.664901	0.00268709	351.457	268.351	0.763538	0.0325816	TOX high mobility group box family member 3 [Source:MGI Symbol;Acc:MGI:3039593]
ENSMUSG00000037318	Traf3ip3	143.65	60.7583	0.422959	9.72884e-07	85.4067	54.3244	0.636067	0.0162946	64.7203	54.9523	0.849073	0.401884	TRAF3 interacting protein 3 [Source:MGI Symbol;Acc:MGI:2441706]
ENSMUSG00000042726	Trafd1	3023.63	1774.92	0.587016	1.62061e-07	1866.31	1573.41	0.843063	0.0894245	1822.99	1406.51	0.771539	0.00971745	TRAF type zinc finger domain containing 1 [Source:MGI Symbol;Acc:MGI:1923551]
ENSMUSG00000023992	Trem2	10.8249	46.8187	4.3251	1.63466e-07	39.7435	31.2903	0.787306	0.355456	48.6379	51.9545	1.06819	0.786076	triggering receptor expressed on myeloid cells 2 [Source:MGI Symbol;Acc:MGI:1913150]
ENSMUSG00000032554	Trf	80.5423	340.06	4.22212	6.46897e-26	389.689	435.164	1.1167	0.331091	428.224	489.066	1.14208	0.263493	transferrin [Source:MGI Symbol;Acc:MGI:98821]
ENSMUSG00000050663	Trhde	150.877	242.778	1.60912	0.000540447	160.026	152.594	0.953558	0.752907	173.54	141.79	0.817047	0.163798	TRH-degrading enzyme [Source:MGI Symbol;Acc:MGI:2384311]
ENSMUSG00000032501	Trib1	695.281	682.124	0.981077	0.88149	1274.91	1903.6	1.49313	0.00010202	635.536	623.359	0.980841	0.841849	tribbles homolog 1 (Drosophila) [Source:MGI Symbol;Acc:MGI:2443397]
ENSMUSG00000032715	Trib3	66.1004	35.2371	0.533085	0.00321709	39.2887	33.6839	0.857343	0.538536	55.8832	49.1408	0.879348	0.558538	tribbles homolog 3 (Drosophila) [Source:MGI Symbol;Acc:MGI:1345675]
ENSMUSG00000066258	Trim12a	11.3405	30.2894	2.6709	0.00264729	15.6784	13.1625	0.839528	0.660659	24.6718	24.9787	1.01244	1	tripartite motif-containing 12A [Source:MGI Symbol;Acc:MGI:1923931]
ENSMUSG00000030966	Trim21	30.423	62.9367	2.06872	0.000404663	67.8025	120.256	1.77362	0.000813173	81.625	166.83	2.04386	5.39249e-06	tripartite motif-containing 21 [Source:MGI Symbol;Acc:MGI:106657]
ENSMUSG00000000275	Trim25	256.885	338.698	1.31848	0.215147	384.351	1178.96	3.06742	4.58e-07	370.674	413.455	1.11541	0.617074	tripartite motif-containing 25 [Source:MGI Symbol;Acc:MGI:102749]
ENSMUSG00000030921	Trim30a	17.8987	43.4757	2.42899	0.00167591	33.5316	77.2087	2.30257	0.000832591	84.0802	127.906	1.52124	0.0544877	tripartite motif-containing 30A [Source:MGI Symbol;Acc:MGI:98178]
ENSMUSG00000057596	Trim30d	3.24637	17.9315	5.52354	0.00016509	11.9258	15.6751	1.31438	0.496897	31.2377	44.7975	1.43408	0.174589	tripartite motif-containing 30D [Source:MGI Symbol;Acc:MGI:3035181]
ENSMUSG00000033949	Trim36	475.021	341.798	0.719542	0.00814071	341.586	229.773	0.672663	0.00195783	298.862	225.885	0.755817	0.0279181	tripartite motif-containing 36 [Source:MGI Symbol;Acc:MGI:106264]
ENSMUSG00000042828	Trim72	4.35393	6.47732	1.4877	0.534941	14.2785	21.9871	1.53988	0.219777	8.85963	34.3972	3.88246	4.53104e-05	tripartite motif-containing 72 [Source:MGI Symbol;Acc:MGI:3612190]
ENSMUSG00000022263	Trio	1169.49	1644.63	1.40628	0.00183298	1236.23	1299.88	1.05148	0.673694	1521.69	1398.9	0.919302	0.466889	triple functional domain (PTPRF interacting) [Source:MGI Symbol;Acc:MGI:1927230]
ENSMUSG00000019487	Trip10	278.568	171.58	0.615936	0.000202532	201.802	290.318	1.43863	0.00478751	191.391	191.285	0.999448	0.987266	thyroid hormone receptor interactor 10 [Source:MGI Symbol;Acc:MGI:2146901]
ENSMUSG00000030523	Trpm1	2302.91	4092.42	1.77707	1.39754e-05	2092.9	2100.51	1.00364	0.969098	4524.13	3733.23	0.825181	0.157915	transient receptor potential cation channel, subfamily M, member 1 [Source:MGI Symbol;Acc:MGI:1330305]
ENSMUSG00000027806	Tsc22d2	483.86	455.041	0.94044	0.587339	555.101	896.388	1.61482	1.5e-05	475.034	454.136	0.956007	0.696178	TSC22 domain family, member 2 [Source:MGI Symbol;Acc:MGI:1919283]
ENSMUSG00000029723	Tsc22d4	453.222	605.439	1.33585	0.00949491	685.274	620.869	0.906016	0.379059	697.936	830.304	1.18966	0.113556	TSC22 domain family, member 4 [Source:MGI Symbol;Acc:MGI:1926079]
ENSMUSG00000049580	Tsku	40.6669	46.923	1.15384	0.53189	57.9448	98.9562	1.70777	0.00460302	50.0682	41.5966	0.8308	0.383184	tsukushi [Source:MGI Symbol;Acc:MGI:2443855]
ENSMUSG00000025511	Tspan4	215.528	263.6	1.22304	0.189293	419.742	458.226	1.09168	0.560279	320.876	519.422	1.61876	0.00120744	tetraspanin 4 [Source:MGI Symbol;Acc:MGI:1928097]
ENSMUSG00000044986	Tst	21.1886	40.6252	1.91731	0.00849984	41.5982	36.4954	0.877331	0.596402	48.1161	75.3847	1.56673	0.0287589	thiosulfate sulfurtransferase, mitochondrial [Source:MGI Symbol;Acc:MGI:98852]
ENSMUSG00000039543	Ttc18	41.3569	24.0959	0.582633	0.0828858	10.3837	13.7609	1.32524	0.547982	31.508	12.9072	0.409648	0.00762042	tetratricopeptide repeat domain 18 [Source:MGI Symbol;Acc:MGI:1923920]
ENSMUSG00000056832	Ttc26	149.221	83.6144	0.56034	0.000230005	95.9759	75.1447	0.782954	0.16601	104.724	107.601	1.02747	0.882694	tetratricopeptide repeat domain 26 [Source:MGI Symbol;Acc:MGI:2444853]
ENSMUSG00000075271	Ttc30a1	206.788	140.247	0.678219	0.00599613	179.947	152.055	0.844996	0.244448	135.327	166.387	1.22951	0.149511	tetratricopeptide repeat domain 30A1 [Source:MGI Symbol;Acc:MGI:1926052]
ENSMUSG00000075272	Ttc30a2	114.477	65.706	0.573969	0.0013127	81.5551	75.5342	0.926173	0.682126	77.6907	78.4204	1.00939	0.951003	tetratricopeptide repeat domain 30A2 [Source:MGI Symbol;Acc:MGI:3700200]
ENSMUSG00000075273	Ttc30b	313.588	186.916	0.596055	6.0705e-05	213.202	218.105	1.023	0.85382	209.857	190.794	0.909163	0.474522	tetratricopeptide repeat domain 30B [Source:MGI Symbol;Acc:MGI:1919671]
ENSMUSG00000024424	Ttc39c	577.449	382.018	0.661561	0.000317298	493.609	447.938	0.907474	0.409628	370.104	394.415	1.06569	0.599065	tetratricopeptide repeat domain 39C [Source:MGI Symbol;Acc:MGI:1919997]
ENSMUSG00000021013	Ttc8	937.812	542.375	0.578341	5.39991e-07	759.497	719.475	0.947304	0.607925	633.321	578.363	0.913223	0.387212	tetratricopeptide repeat domain 8 [Source:MGI Symbol;Acc:MGI:1923510]
ENSMUSG00000026885	Ttll11	292.446	141.812	0.484917	0.00183028	234.46	219.333	0.935485	0.775552	215.781	205.599	0.952815	0.842811	tubulin tyrosine ligase-like family, member 11 [Source:MGI Symbol;Acc:MGI:1921660]
ENSMUSG00000016757	Ttll12	351.292	376.375	1.0714	0.575153	296.901	445.605	1.50085	0.00080093	368.287	457.931	1.24341	0.062392	tubulin tyrosine ligase-like family, member 12 [Source:MGI Symbol;Acc:MGI:3039573]
ENSMUSG00000030276	Ttll3	202.136	117.276	0.580182	0.00130388	94.4693	99.0169	1.04814	0.803343	124.538	89.8783	0.721694	0.0735435	tubulin tyrosine ligase-like family, member 3 [Source:MGI Symbol;Acc:MGI:2141418]
ENSMUSG00000061808	Ttr	294.778	831.611	2.82115	0.000547972	1361.87	1412.76	1.03737	0.866112	997.598	610.947	0.612418	0.0868728	transthyretin [Source:MGI Symbol;Acc:MGI:98865]
ENSMUSG00000062591	Tubb4a	3004.61	3889.49	1.29451	0.00935812	2855.03	2999.88	1.05074	0.651943	3597.24	2946.91	0.819213	0.0559589	tubulin, beta 4A class IVA [Source:MGI Symbol;Acc:MGI:107848]
ENSMUSG00000001473	Tubb6	46.0848	77.8322	1.68889	0.0195431	343.837	749.443	2.17964	2.73e-05	77.8972	134.86	1.73125	0.00648652	tubulin, beta 6 class V [Source:MGI Symbol;Acc:MGI:1915201]
ENSMUSG00000019845	Tube1	271.614	163.671	0.602588	0.000194288	152.727	131.804	0.863004	0.307032	163.201	128.869	0.789632	0.0888302	epsilon-tubulin 1 [Source:MGI Symbol;Acc:MGI:1919174]
ENSMUSG00000037446	Tulp1	11386.3	6670	0.58579	6.30168e-08	6605.01	6708.6	1.01568	0.905955	6023.96	6028.63	1.00078	0.957984	tubby like protein 1 [Source:MGI Symbol;Acc:MGI:109571]
ENSMUSG00000001521	Tulp3	207.391	309.319	1.49148	0.00147447	388.174	326.785	0.841852	0.156812	355.62	375.928	1.0571	0.607651	tubby-like protein 3 [Source:MGI Symbol;Acc:MGI:1329045]
ENSMUSG00000046275	Tusc5	613.446	706.163	1.15114	0.209207	729.524	672.325	0.921594	0.457394	705.396	520.862	0.738398	0.00651117	tumor suppressor candidate 5 [Source:MGI Symbol;Acc:MGI:3029307]
ENSMUSG00000038393	Txnip	116.55	219.54	1.88365	0.000411742	123.943	99.2558	0.800815	0.26383	152.641	212.426	1.39167	0.0576055	thioredoxin interacting protein [Source:MGI Symbol;Acc:MGI:1889549]
ENSMUSG00000020250	Txnrd1	547.454	636.737	1.16309	0.168405	861.603	1438.43	1.66948	1.38e-06	589.259	771.896	1.30994	0.0120507	thioredoxin reductase 1 [Source:MGI Symbol;Acc:MGI:1354175]
ENSMUSG00000027298	Tyro3	305.494	367.968	1.2045	0.202097	408.045	465.92	1.14184	0.385309	352.617	535.889	1.51975	0.00418044	TYRO3 protein tyrosine kinase 3 [Source:MGI Symbol;Acc:MGI:104294]
ENSMUSG00000030579	Tyrobp	15.157	80.9666	5.34185	3.0638e-13	63.9077	69.2513	1.08362	0.691197	75.0103	96.9975	1.29312	0.141242	TYRO protein tyrosine kinase binding protein [Source:MGI Symbol;Acc:MGI:1277211]
ENSMUSG00000034485	Uaca	224.048	288.508	1.28771	0.0875815	498.114	798.777	1.6036	0.000881301	307.711	276.938	0.899995	0.483054	uveal autoantigen with coiled-coil domains and ankyrin repeats [Source:MGI Symbol;Acc:MGI:1919815]
ENSMUSG00000032596	Uba7	20.0702	46.1988	2.30186	0.000542902	37.4264	51.6021	1.37876	0.140648	85.6907	104.664	1.22142	0.268424	ubiquitin-like modifier activating enzyme 7 [Source:MGI Symbol;Acc:MGI:1349462]
ENSMUSG00000027078	Ube2l6	36.8722	130.271	3.53303	1.30361e-11	110.773	129.469	1.16878	0.348701	146.601	262.874	1.79313	0.000139796	ubiquitin-conjugating enzyme E2L 6 [Source:MGI Symbol;Acc:MGI:1914500]
ENSMUSG00000025171	Ubtd1	803.268	533.569	0.664247	0.000227984	561.013	572.859	1.02112	0.854469	437.609	442.522	1.01123	0.953835	ubiquitin domain containing 1 [Source:MGI Symbol;Acc:MGI:2385092]
ENSMUSG00000089917	Uckl1	2150.9	1341.86	0.623859	5.34228e-06	975.887	996.511	1.02113	0.87132	1172.53	1026.82	0.875736	0.194807	uridine-cytidine kinase 1-like 1 [Source:MGI Symbol;Acc:MGI:1915806]
ENSMUSG00000049699	Ucn2	1.08576	1.76126	1.62215	0.848065	7.01476	33.4143	4.76343	0.000321134	0.431721	0.448497	1.03886	1	urocortin 2 [Source:MGI Symbol;Acc:MGI:2176375]
ENSMUSG00000033685	Ucp2	121.035	242.923	2.00705	2.22895e-07	281.238	263.754	0.937831	0.626391	272.31	339.175	1.24555	0.0754575	uncoupling protein 2 (mitochondrial, proton carrier) [Source:MGI Symbol;Acc:MGI:109354]
ENSMUSG00000051502	Ufsp1	154.639	171.371	1.1082	0.47773	182.925	219.632	1.20067	0.184989	180.804	260.589	1.44128	0.00509788	UFM1-specific peptidase 1 [Source:MGI Symbol;Acc:MGI:1917490]
ENSMUSG00000031634	Ufsp2	534.712	371.108	0.694034	0.00196261	380.405	373.092	0.980775	0.881263	377.721	416.282	1.10209	0.4679	UFM1-specific peptidase 2 [Source:MGI Symbol;Acc:MGI:1913679]
ENSMUSG00000026667	Uhmk1	5158.28	3737.17	0.724498	0.00121152	4171.96	3310.99	0.793631	0.0200707	3359.86	2832.97	0.843181	0.085544	U2AF homology motif (UHM) kinase 1 [Source:MGI Symbol;Acc:MGI:1341908]
ENSMUSG00000002058	Unc119	19992.2	10644.5	0.532433	1.34502e-07	12794.1	12123.9	0.947615	0.664031	9730.67	9343.74	0.960236	0.707657	unc-119 homolog (C. elegans) [Source:MGI Symbol;Acc:MGI:1328357]
ENSMUSG00000036908	Unc93b1	26.0473	68.0641	2.6131	8.84026e-06	44.271	44.094	0.996004	1	74.5598	93.9572	1.26016	0.195016	unc-93 homolog B1 (C. elegans) [Source:MGI Symbol;Acc:MGI:1859307]
ENSMUSG00000028684	Urod	597.29	431.299	0.722092	0.00428115	368.756	348.203	0.944264	0.627966	437.598	412.681	0.943058	0.618991	uroporphyrinogen decarboxylase [Source:MGI Symbol;Acc:MGI:98916]
ENSMUSG00000029640	Usp12	2030.53	1513.82	0.745528	0.00420156	1906.39	1950.93	1.02336	0.828944	1336.93	1392.48	1.04155	0.717293	ubiquitin specific peptidase 12 [Source:MGI Symbol;Acc:MGI:1270128]
ENSMUSG00000030107	Usp18	3.24637	38.7365	11.9323	0.00020622	22.7643	51.1235	2.24578	0.13958	87.4252	151.903	1.73752	0.282511	ubiquitin specific peptidase 18 [Source:MGI Symbol;Acc:MGI:1344364]
ENSMUSG00000032010	Usp2	1298.29	1465.83	1.12905	0.339523	2081.98	1382.29	0.663928	0.0011463	1159.4	1119.34	0.965453	0.793838	ubiquitin specific peptidase 2 [Source:MGI Symbol;Acc:MGI:1858178]
ENSMUSG00000046269	Usp27x	50.0212	52.4966	1.04949	0.872055	55.4499	96.2645	1.73606	0.00414661	43.4572	56.4819	1.29971	0.200689	ubiquitin specific peptidase 27, X chromosome [Source:MGI Symbol;Acc:MGI:1859645]
ENSMUSG00000025437	Usp33	2904.44	1974.22	0.679723	0.000152675	1983.57	2069.75	1.04345	0.666233	1988.1	1498.89	0.753932	0.00491093	ubiquitin specific peptidase 33 [Source:MGI Symbol;Acc:MGI:2159711]
ENSMUSG00000068457	Uty	342.464	283.015	0.826409	0.694399	315.011	134.561	0.427161	0.0715031	3.15718	79.8325	25.2861	1.56718e-07	ubiquitously transcribed tetratricopeptide repeat gene, Y chromosome [Source:MGI Symbol;Acc:MGI:894810]
ENSMUSG00000030337	Vamp1	1074.35	1439.98	1.34033	0.00474612	1217.06	1309.44	1.0759	0.489007	1215.28	1199.51	0.987025	0.920966	vesicle-associated membrane protein 1 [Source:MGI Symbol;Acc:MGI:1313276]
ENSMUSG00000046844	Vat1l	1911.9	2570.91	1.34469	0.0032391	2788.85	2484.14	0.890742	0.248045	2795.71	2741.59	0.980644	0.855036	vesicle amine transport protein 1 homolog-like (T. californica) [Source:MGI Symbol;Acc:MGI:2142534]
ENSMUSG00000034116	Vav1	3.8056	15.3127	4.02372	0.00173346	23.3969	20.3717	0.870698	0.706077	23.0125	47.2241	2.0521	0.00619508	vav 1 oncogene [Source:MGI Symbol;Acc:MGI:98923]
ENSMUSG00000006270	Vax1	1.08576	0.880629	0.811073	1	3.2622	32.0984	9.83949	0.000124945	2.20365	1.91672	0.869795	1	ventral anterior homeobox containing gene 1 [Source:MGI Symbol;Acc:MGI:1277163]
ENSMUSG00000085794	Vax2os	834.716	418.019	0.500792	3.23694e-08	322.092	291.399	0.904706	0.438857	403.395	308.55	0.764882	0.032206	Vax2 opposite strand transcript [Source:MGI Symbol;Acc:MGI:3583301]
ENSMUSG00000021823	Vcl	164.661	240.727	1.46195	0.0034719	315.916	511.806	1.62007	5.97e-05	208.183	214.772	1.03165	0.828954	vinculin [Source:MGI Symbol;Acc:MGI:98927]
ENSMUSG00000037428	Vgf	297.582	582.403	1.95712	6.49844e-05	360.22	456.377	1.26694	0.174462	231.056	320.428	1.3868	0.0503921	VGF nerve growth factor inducible [Source:MGI Symbol;Acc:MGI:1343180]
ENSMUSG00000026728	Vim	1492.48	2751.18	1.84336	1.64958e-09	3137.32	3614.7	1.15216	0.158117	3914.23	4475.32	1.14335	0.164009	vimentin [Source:MGI Symbol;Acc:MGI:98932]
ENSMUSG00000024924	Vldlr	3578.58	2915.27	0.814646	0.0404181	3184.89	2422.69	0.760682	0.00592456	2622.33	2049.08	0.781395	0.0123514	very low density lipoprotein receptor [Source:MGI Symbol;Acc:MGI:98935]
ENSMUSG00000037788	Vopp1	6149.75	3228.11	0.524918	1.33353e-10	4303.9	4014.9	0.932852	0.510207	3099	2526.27	0.815189	0.0344947	vesicular, overexpressed in cancer, prosurvival protein 1 [Source:MGI Symbol;Acc:MGI:2141658]
ENSMUSG00000062381	Vps28	925.083	930.273	1.00561	0.966506	939.69	982.893	1.04598	0.664301	850.393	1216.05	1.42999	0.000731334	vacuolar protein sorting 28 (yeast) [Source:MGI Symbol;Acc:MGI:1914164]
ENSMUSG00000048832	Vps37c	573.72	402.243	0.701114	0.00201554	621.661	720.787	1.15945	0.174109	357.584	359.886	1.00644	0.922813	vacuolar protein sorting 37C (yeast) [Source:MGI Symbol;Acc:MGI:2147661]
ENSMUSG00000066894	Vsig10	35.7864	62.6529	1.75074	0.00784591	70.9225	65.8714	0.928781	0.713072	63.4027	72.8119	1.1484	0.431958	V-set and immunoglobulin domain containing 10 [Source:MGI Symbol;Acc:MGI:2448533]
ENSMUSG00000070604	Vsig10l	46.6985	73.4291	1.57241	0.0164728	84.9596	137.966	1.6239	0.00331434	72.7879	104.622	1.43735	0.0300198	ZV-set and immunoglobulin domain containing 10 like [Source:MGI Symbol;Acc:MGI:1922940]
ENSMUSG00000033080	Vsx1	429.942	451.316	1.04971	0.735555	453.558	223.879	0.493605	3.54e-08	481.307	311.746	0.647707	0.000502129	visual system homeobox 1 homolog (zebrafish) [Source:MGI Symbol;Acc:MGI:1890816]
ENSMUSG00000021239	Vsx2	2779.33	3745.58	1.34766	0.00322073	3221.79	2566.45	0.796592	0.0205994	5072.55	4256.68	0.839159	0.0849094	visual system homeobox 2 [Source:MGI Symbol;Acc:MGI:88401]
ENSMUSG00000017344	Vtn	7773.56	4146.62	0.533426	3.33597e-08	4206.22	4056.54	0.964415	0.739486	3869.14	4235.51	1.09469	0.470706	vitronectin [Source:MGI Symbol;Acc:MGI:98940]
ENSMUSG00000023186	Vwa5a	129.314	215.751	1.66842	0.000132268	202.008	228.934	1.13329	0.32863	286.898	688.863	2.40107	1.34539e-13	von Willebrand factor A domain containing 5A [Source:MGI Symbol;Acc:MGI:1915026]
ENSMUSG00000001930	Vwf	84.6019	184.175	2.17696	0.000178187	114.142	133.06	1.16574	0.464954	276.924	292.244	1.05532	0.733777	Von Willebrand factor homolog [Source:MGI Symbol;Acc:MGI:98941]
ENSMUSG00000043940	Wdfy3	2885.86	13590.5	4.70934	1.96916e-10	8254.92	8732.19	1.05782	0.83765	12833.7	6086.47	0.474255	0.0014434	WD repeat and FYVE domain containing 3 [Source:MGI Symbol;Acc:MGI:1096875]
ENSMUSG00000039375	Wdr17	1850.76	1188.79	0.642322	0.0092283	1887.81	1906.07	1.00967	0.959481	1122.92	957.071	0.852302	0.321318	WD repeat domain 17 [Source:MGI Symbol;Acc:MGI:1924662]
ENSMUSG00000037957	Wdr20a	486.529	296.126	0.608652	2.86326e-05	330.783	370.61	1.1204	0.342412	356.251	294.174	0.82575	0.103988	WD repeat domain 20A [Source:MGI Symbol;Acc:MGI:1916891]
ENSMUSG00000035560	Wdr20b	58.6963	31.5581	0.537651	0.00559676	39.3954	38.7991	0.984863	1	46.956	40.2087	0.856305	0.525826	WD repeat domain 20b [Source:MGI Symbol;Acc:MGI:1918198]
ENSMUSG00000028391	Wdr31	1188.41	645.833	0.543442	1.5896e-06	535.543	634.488	1.18476	0.191221	579.762	446.435	0.770033	0.0353614	WD repeat domain 31 [Source:MGI Symbol;Acc:MGI:1918604]
ENSMUSG00000042050	Wdr60	516.755	341.259	0.660388	0.000428655	336.086	342.701	1.01968	0.883013	294.44	270.867	0.919938	0.484047	WD repeat domain 60 [Source:MGI Symbol;Acc:MGI:2445085]
ENSMUSG00000043020	Wdr63	47.2359	8.29074	0.175518	2.09849e-07	11.9614	5.26498	0.440164	0.0799435	10.609	9.52224	0.897559	0.871305	WD repeat domain 63 [Source:MGI Symbol;Acc:MGI:3045269]
ENSMUSG00000029442	Wdr66	230.05	116.128	0.504797	0.000864791	149.337	134.404	0.900001	0.673657	171.4	152.219	0.88809	0.534573	WD repeat domain 66 [Source:MGI Symbol;Acc:MGI:1918495]
ENSMUSG00000035126	Wdr78	778.66	355.263	0.456249	6.21626e-06	184.02	193.1	1.04934	0.829208	408.895	278.104	0.680136	0.0270531	WD repeat domain 78 [Source:MGI Symbol;Acc:MGI:2385328]
ENSMUSG00000039474	Wfs1	788.74	1063.13	1.34789	0.150692	783.297	1087.7	1.38861	0.121957	1132.2	1984.34	1.75264	0.00579461	Wolfram syndrome 1 homolog (human) [Source:MGI Symbol;Acc:MGI:1328355]
ENSMUSG00000020218	Wif1	1.62319	1.3731	0.845927	1	0	6.22211	Inf	0.00791285	0.863441	3.44631	3.99137	0.259144	Wnt inhibitory factor 1 [Source:MGI Symbol;Acc:MGI:1344332]
ENSMUSG00000075284	Wipf1	34.2395	81.8993	2.39195	1.01793e-05	61.1714	80.8291	1.32135	0.148559	70.3102	94.7928	1.34821	0.0816744	WAS/WASL interacting protein family, member 1 [Source:MGI Symbol;Acc:MGI:2178801]
ENSMUSG00000005124	Wisp1	244.328	114.008	0.466618	0.000633351	155.115	180.865	1.166	0.513795	91.8699	68.4686	0.745278	0.231151	WNT1 inducible signaling pathway protein 1 [Source:MGI Symbol;Acc:MGI:1197008]
ENSMUSG00000028173	Wls	76.0467	91.5922	1.20442	0.280004	114.043	124.024	1.08753	0.575394	122.856	70.98	0.57775	0.000624358	wntless homolog (Drosophila) [Source:MGI Symbol;Acc:MGI:1915401]
ENSMUSG00000035112	Wnk4	163.532	171.058	1.04602	0.758769	133.743	158.787	1.18726	0.26875	164.155	112.638	0.68617	0.00824	WNK lysine deficient protein kinase 4 [Source:MGI Symbol;Acc:MGI:1917097]
ENSMUSG00000026167	Wnt10a	5.96622	17.4621	2.92683	0.00729774	27.185	35.0597	1.28967	0.395058	8.7245	15.9664	1.83006	0.124531	wingless related MMTV integration site 10a [Source:MGI Symbol;Acc:MGI:108071]
ENSMUSG00000021994	Wnt5a	68.962	111.911	1.62279	0.00421164	111.789	122.081	1.09207	0.603529	133.627	96.3224	0.720833	0.0358549	wingless-related MMTV integration site 5A [Source:MGI Symbol;Acc:MGI:98958]
ENSMUSG00000018486	Wnt9b	84.2171	19.5363	0.231975	1.28235e-09	31.5346	19.2947	0.611857	0.0841824	21.4658	13.9883	0.651654	0.164572	wingless-type MMTV integration site 9B [Source:MGI Symbol;Acc:MGI:1197020]
ENSMUSG00000017677	Wsb1	559.198	660.224	1.18066	0.137644	589.834	847.178	1.4363	0.000935284	655.628	593.452	0.905167	0.380381	WD repeat and SOCS box-containing 1 [Source:MGI Symbol;Acc:MGI:1926139]
ENSMUSG00000018849	Wwc1	132.023	194.534	1.47349	0.00567992	154.297	187.892	1.21773	0.168287	167.015	279.856	1.67563	7.80572e-05	WW, C2 and coiled-coil domain containing 1 [Source:MGI Symbol;Acc:MGI:2388637]
ENSMUSG00000027803	Wwtr1	235.028	377.585	1.60655	7.02775e-05	503.538	1083.98	2.15272	4.16e-12	418.569	674.794	1.61215	2.64739e-05	WW domain containing transcription regulator 1 [Source:MGI Symbol;Acc:MGI:1917649]
ENSMUSG00000040483	Xaf1	19.0062	44.6693	2.35024	0.000561623	40.0916	54.2046	1.35202	0.170351	49.7529	85.6577	1.72166	0.00469484	XIAP associated factor 1 [Source:MGI Symbol;Acc:MGI:3772572]
ENSMUSG00000025860	Xiap	4889.46	3111.67	0.636404	6.44666e-06	3339.1	3333.73	0.998391	0.995728	2776.84	2301.71	0.828896	0.0575268	X-linked inhibitor of apoptosis [Source:MGI Symbol;Acc:MGI:107572]
ENSMUSG00000086503	Xist	3.8165	5.26069	1.3784	0.902485	4.31404	4112.04	953.176	0.000559679	4702.38	3148.67	0.669592	0.758011	inactive X specific transcripts [Source:MGI Symbol;Acc:MGI:98974]
ENSMUSG00000028639	Ybx1	3561.79	2476.6	0.695327	0.000317002	2737.42	2766.24	1.01053	0.907993	2436.08	2748.09	1.12808	0.247171	Y box protein 1 [Source:MGI Symbol;Acc:MGI:99146]
ENSMUSG00000030189	Ybx3	4764.06	2709.1	0.568654	2.02578e-08	2074.97	2045.88	0.985979	0.87264	2512.6	2348.13	0.934543	0.463585	Y box protein 3 [Source:MGI Symbol;Acc:MGI:2137670]
ENSMUSG00000018427	Ypel2	1888.93	1496.43	0.79221	0.200987	1594.72	2694.77	1.68981	0.00412978	1340.74	1289.54	0.961817	0.818163	yippee-like 2 (Drosophila) [Source:MGI Symbol;Acc:MGI:1925114]
ENSMUSG00000079173	Zan	208.135	63.9969	0.307478	1.56611e-07	44.271	50.1072	1.13183	0.6559	100.572	29.5864	0.294182	5.33347e-07	zonadhesin [Source:MGI Symbol;Acc:MGI:106656]
ENSMUSG00000066687	Zbtb16	63.5441	102.994	1.62083	0.00532586	149.187	103.235	0.691981	0.0209213	78.2613	64.7814	0.827757	0.267093	zinc finger and BTB domain containing 16 [Source:MGI Symbol;Acc:MGI:103222]
ENSMUSG00000063659	Zbtb18	1768.99	1664.5	0.940933	0.577767	1594.37	1155.92	0.725003	0.00208977	1376.48	1503.33	1.09216	0.396589	zinc finger and BTB domain containing 18 [Source:MGI Symbol;Acc:MGI:1353609]
ENSMUSG00000051390	Zbtb22	819.181	688.607	0.840605	0.107724	1075.29	1418.1	1.31881	0.00827601	673.035	963.719	1.4319	0.000793401	zinc finger and BTB domain containing 22 [Source:MGI Symbol;Acc:MGI:1931870]
ENSMUSG00000044646	Zbtb7c	42.8384	99.883	2.33162	3.08921e-06	107.909	142.782	1.32317	0.0724769	109.473	263.587	2.40779	2.70779e-09	zinc finger and BTB domain containing 7C [Source:MGI Symbol;Acc:MGI:2443302]
ENSMUSG00000042677	Zc3h12a	10.8249	17.6707	1.63242	0.176601	21.7836	76.701	3.52104	1.16e-06	14.6297	13.8042	0.943575	0.946164	zinc finger CCCH type containing 12A [Source:MGI Symbol;Acc:MGI:2385891]
ENSMUSG00000029826	Zc3hav1	12.4808	65.6829	5.26273	1.76023e-11	71.8041	118.849	1.65519	0.00436719	100.05	121.386	1.21325	0.281217	zinc finger CCCH type, antiviral 1 [Source:MGI Symbol;Acc:MGI:1926031]
ENSMUSG00000034265	Zdhhc14	134.699	165.67	1.22993	0.151081	143.189	211.585	1.47766	0.00523988	155.543	193.806	1.246	0.0967034	zinc finger, DHHC domain containing 14 [Source:MGI Symbol;Acc:MGI:2653229]
ENSMUSG00000039470	Zdhhc2	1360.29	861.293	0.633168	1.57867e-05	1223.67	954.749	0.780236	0.0182698	835.598	862.859	1.03262	0.813928	zinc finger, DHHC domain containing 2 [Source:MGI Symbol;Acc:MGI:1923452]
ENSMUSG00000034075	Zdhhc5	3687.37	2051.48	0.556354	6.6466e-09	1755.57	1689.24	0.962217	0.679641	2393.65	2000.3	0.835669	0.0644471	zinc finger, DHHC domain containing 5 [Source:MGI Symbol;Acc:MGI:1923573]
ENSMUSG00000024982	Zdhhc6	489.35	333.838	0.682207	0.000924836	401.208	361.215	0.900319	0.385923	358.924	350.802	0.977373	0.829231	zinc finger, DHHC domain containing 6 [Source:MGI Symbol;Acc:MGI:1914230]
ENSMUSG00000031823	Zdhhc7	601.39	417.776	0.694684	0.0013962	402.481	408.243	1.01432	0.914358	413.084	349.188	0.845319	0.145314	zinc finger, DHHC domain containing 7 [Source:MGI Symbol;Acc:MGI:2142662]
ENSMUSG00000024750	Zfand5	1431.56	1187.15	0.829271	0.0735903	1815.4	2387.98	1.3154	0.00642394	1176.46	1160.97	0.986837	0.887454	zinc finger, AN1-type domain 5 [Source:MGI Symbol;Acc:MGI:1278334]
ENSMUSG00000022335	Zfat	154.33	157.918	1.02325	0.860793	127.681	188.731	1.47814	0.00658689	173.694	199.339	1.14765	0.326963	zinc finger and AT hook domain containing [Source:MGI Symbol;Acc:MGI:2681865]
ENSMUSG00000006720	Zfp184	62.4474	30.0286	0.480862	0.00124654	34.5911	30.3032	0.876042	0.667426	38.8472	41.0678	1.05716	0.896031	zinc finger protein 184 (Kruppel-like) [Source:MGI Symbol;Acc:MGI:1922244]
ENSMUSG00000061544	Zfp229	87.9464	91.6965	1.04264	0.830737	142.876	84.179	0.589174	0.00113787	96.7051	102.318	1.05804	0.719175	zinc finger protein 229 [Source:MGI Symbol;Acc:MGI:2679295]
ENSMUSG00000049421	Zfp260	733.795	702.188	0.956927	0.69783	634.613	464.838	0.732475	0.00506403	662.408	683.023	1.03112	0.80278	zinc finger protein 260 [Source:MGI Symbol;Acc:MGI:1347071]
ENSMUSG00000041483	Zfp281	914.742	691.829	0.75631	0.00945131	927.028	964.024	1.03991	0.72007	738.702	725.644	0.982323	0.824554	zinc finger protein 281 [Source:MGI Symbol;Acc:MGI:3029290]
ENSMUSG00000046351	Zfp322a	367.084	335.28	0.91336	0.452711	276.007	171.708	0.622115	0.000227666	354.712	273.761	0.771783	0.0316125	zinc finger protein 322A [Source:MGI Symbol;Acc:MGI:2442566]
ENSMUSG00000021127	Zfp36l1	107.664	138.469	1.28612	0.122767	201.921	318.021	1.57497	0.00200848	193.913	158.351	0.81661	0.175797	zinc finger protein 36, C3H type-like 1 [Source:MGI Symbol;Acc:MGI:107946]
ENSMUSG00000028389	Zfp37	471.746	329.672	0.698833	0.00247586	469.508	479.319	1.02089	0.86364	338.554	332.041	0.980762	0.847845	zinc finger protein 37 [Source:MGI Symbol;Acc:MGI:99181]
ENSMUSG00000042063	Zfp386	416.579	305.164	0.732549	0.00989514	377.748	359.72	0.952277	0.696844	314.84	277.967	0.882884	0.277516	zinc finger protein 386 (Kruppel-like) [Source:MGI Symbol;Acc:MGI:1930708]
ENSMUSG00000058402	Zfp420	322.47	206.162	0.639321	0.000592279	133.039	128.362	0.964846	0.814846	202.161	216.712	1.07198	0.63473	zinc finger protein 420 [Source:MGI Symbol;Acc:MGI:2444666]
ENSMUSG00000068130	Zfp442	118.413	108.591	0.917052	0.585773	112.208	167.701	1.49455	0.00867771	97.4597	108.559	1.11389	0.52575	zinc finger protein 442 [Source:MGI Symbol;Acc:MGI:3651999]
ENSMUSG00000044876	Zfp444	1421.17	934.027	0.657223	6.84587e-05	946.791	804.787	0.850015	0.127063	931.549	766.83	0.823178	0.0634797	zinc finger protein 444 [Source:MGI Symbol;Acc:MGI:1923365]
ENSMUSG00000047036	Zfp445	827.66	830.287	1.00317	1	817.627	831.953	1.01752	0.898446	854.853	623.515	0.729383	0.00734196	zinc finger protein 445 [Source:MGI Symbol;Acc:MGI:2143340]
ENSMUSG00000023882	Zfp54	38.5281	37.9602	0.985262	0.966688	41.0723	19.8631	0.483614	0.00538968	34.8717	35.1949	1.00927	1	zinc finger protein 54 [Source:MGI Symbol;Acc:MGI:99201]
ENSMUSG00000067424	Zfp563	164.574	106.465	0.64691	0.00363192	138.136	112.747	0.816205	0.195071	134.441	122.59	0.911848	0.506709	zinc finger protein 563 [Source:MGI Symbol;Acc:MGI:2677168]
ENSMUSG00000052713	Zfp608	532.995	761.729	1.42915	0.00152381	474.681	548.512	1.15554	0.22525	676.403	740.356	1.09455	0.376969	zinc finger protein 608 [Source:MGI Symbol;Acc:MGI:2442338]
ENSMUSG00000066880	Zfp617	649.802	414.74	0.638256	0.000113449	578.703	483.534	0.835548	0.12954	458.321	462.775	1.00972	0.997412	zinc finger protein 617 [Source:MGI Symbol;Acc:MGI:2684459]
ENSMUSG00000059689	Zfp637	301.14	214.459	0.712157	0.00866985	255.753	213.916	0.836418	0.194896	243.681	218.549	0.896863	0.389078	zinc finger protein 637 [Source:MGI Symbol;Acc:MGI:2448537]
ENSMUSG00000045268	Zfp691	117.251	121.464	1.03593	0.827958	96.1182	56.1496	0.584172	0.00245477	104.818	109.046	1.04033	0.791858	zinc finger protein 691 [Source:MGI Symbol;Acc:MGI:3041163]
ENSMUSG00000040209	Zfp704	470.7	681.308	1.44744	0.0026291	667.408	568.166	0.851302	0.176984	628.354	666.609	1.06088	0.582462	zinc finger protein 704 [Source:MGI Symbol;Acc:MGI:2180715]
ENSMUSG00000030469	Zfp719	378.141	271.098	0.716922	0.00595422	405.395	346.648	0.855086	0.199209	278.534	279.331	1.00286	1	zinc finger protein 719 [Source:MGI Symbol;Acc:MGI:2444708]
ENSMUSG00000067430	Zfp763	352.323	245.89	0.697909	0.00351802	303.527	271.683	0.895085	0.382393	288.982	221.485	0.766433	0.0294124	zinc finger protein 763 [Source:MGI Symbol;Acc:MGI:1920701]
ENSMUSG00000046792	Zfp787	680.697	449.618	0.660526	0.000217	550.759	509.142	0.924437	0.511188	461.834	424.964	0.920166	0.438749	zinc finger protein 787 [Source:MGI Symbol;Acc:MGI:1914359]
ENSMUSG00000070866	Zfp804a	398.582	525.51	1.31845	0.0168834	266.002	396.667	1.49122	0.000912696	455.483	362.393	0.795624	0.052242	zinc finger protein 804A [Source:MGI Symbol;Acc:MGI:2442949]
ENSMUSG00000071064	Zfp827	264.518	387.157	1.46363	0.00193224	252.938	284.397	1.12438	0.369031	367.57	291.762	0.79376	0.0573981	zinc finger protein 827 [Source:MGI Symbol;Acc:MGI:2444807]
ENSMUSG00000044296	Zfp879	103.75	107.09	1.0322	0.891029	101.868	63.7175	0.625493	0.00768923	96.2997	82.3387	0.855026	0.318425	zinc finger protein 879 [Source:MGI Symbol;Acc:MGI:3053099]
ENSMUSG00000031374	Zfp92	31.4761	47.1837	1.49903	0.0861843	52.053	77.4484	1.48788	0.0555467	43.0969	109.636	2.54394	1.85077e-06	zinc finger protein 92 [Source:MGI Symbol;Acc:MGI:108094]
ENSMUSG00000055305	Zfp93	90.0743	80.1381	0.889688	0.553303	96.8067	57.3156	0.592063	0.0061624	107.175	87.5176	0.816585	0.251897	zinc finger protein 93 [Source:MGI Symbol;Acc:MGI:107611]
ENSMUSG00000096696	Zfp960	197.938	127.664	0.644968	0.00157306	234.538	192.798	0.822032	0.161838	141.777	141.512	0.998131	0.982217	zinc finger protein 960 [Source:MGI Symbol;Acc:MGI:3052731]
ENSMUSG00000095990	Zfp97	208.916	117.299	0.561465	3.94577e-05	223.87	182.179	0.813771	0.13856	126.467	131.173	1.0372	0.840974	zinc finger protein 97 [Source:MGI Symbol;Acc:MGI:105921]
ENSMUSG00000037224	Zfyve28	1295.17	1189.59	0.918484	0.449538	1395.55	1748.56	1.25296	0.05939	1534.12	2167.25	1.4127	0.00507475	zinc finger, FYVE domain containing 28 [Source:MGI Symbol;Acc:MGI:2684992]
ENSMUSG00000071757	Zhx2	196.279	275.321	1.4027	0.00881998	213.436	219.333	1.02763	0.86946	268.882	224.677	0.835595	0.172465	zinc fingers and homeoboxes 2 [Source:MGI Symbol;Acc:MGI:2683087]
ENSMUSG00000040829	Zmynd15	14.6196	23.5803	1.61293	0.146246	14.4843	37.812	2.61055	0.00118961	32.2813	36.0495	1.11673	0.676254	zinc finger, MYND-type containing 15 [Source:MGI Symbol;Acc:MGI:3603821]
ENSMUSG00000074182	Znhit6	140.117	211.145	1.50691	0.00315679	196.749	178.649	0.908008	0.485781	184.104	223.931	1.21633	0.156842	zinc finger, HIT type 6 [Source:MGI Symbol;Acc:MGI:1916996]
ENSMUSG00000050619	Zscan29	642.09	421.09	0.655812	0.000225173	397.974	258.999	0.650794	0.000330258	395.598	333.226	0.842336	0.127944	zinc finger SCAN domains 29 [Source:MGI Symbol;Acc:MGI:2139317]
ENSMUSG00000085151	1110018N20Rik	157.359	85.7869	0.545168	0.00012201	90.0053	120.734	1.34141	0.0731301	72.4688	89.0283	1.22851	0.262613	RIKEN cDNA 1110018N20 gene [Source:MGI Symbol;Acc:MGI:1915753]
ENSMUSG00000097047	1110020A21Rik	36.8286	16.2455	0.44111	0.00566118	28.9406	21.9871	0.759731	0.388919	24.2626	17.1088	0.705151	0.231074	RIKEN cDNA 1110020A21 gene [Source:MGI Symbol;Acc:MGI:1915781]
ENSMUSG00000035171	1110059E24Rik	203.883	189.893	0.931386	0.606182	225.369	251.011	1.11378	0.40685	155.592	227.948	1.46504	0.0047346	RIKEN cDNA 1110059E24 gene [Source:MGI Symbol;Acc:MGI:1913456]
ENSMUSG00000043687	1190005I06Rik	104.047	108.017	1.03815	0.83773	65.173	109.427	1.67902	0.00331664	62.5167	125.833	2.01279	4.41883e-05	RIKEN cDNA 1190005I06 gene [Source:MGI Symbol;Acc:MGI:1916168]
ENSMUSG00000028327	1300002K09Rik	1.09666	3.73113	3.40227	0.293334	1.61332	3.6795	2.2807	0.497036	3.08961	18.2278	5.8997	0.00995843	RIKEN cDNA 1300002K09 gene [Source:MGI Symbol;Acc:MGI:1921402]
ENSMUSG00000059631	1500035N22Rik	6.51455	6.08916	0.934702	1	11.5066	22.226	1.93158	0.158043	11.4274	39.0898	3.42069	0.00655883	RIKEN cDNA 1500035N22 gene [Source:MGI Symbol;Acc:MGI:1917508]
ENSMUSG00000026649	1700009P17Rik	190.283	77.2414	0.405928	6.37805e-08	126.416	110.265	0.872243	0.412817	89.914	72.6937	0.808481	0.217861	RIKEN cDNA 1700009P17 gene [Source:MGI Symbol;Acc:MGI:1922722]
ENSMUSG00000032300	1700017B05Rik	58.1916	106.024	1.82199	0.000589317	95.8692	103.594	1.08057	0.649722	83.8249	82.5607	0.984919	0.962368	RIKEN cDNA 1700017B05 gene [Source:MGI Symbol;Acc:MGI:1921461]
ENSMUSG00000085438	1700020I14Rik	5567.11	4268.91	0.76681	0.00775741	5015.35	4400.19	0.877345	0.190467	4041.59	3704.77	0.91666	0.369501	RIKEN cDNA 1700020I14 gene [Source:MGI Symbol;Acc:MGI:1913852]
ENSMUSG00000071103	1700029J07Rik	129.391	78.765	0.608738	0.00866703	44.7257	58.6323	1.31093	0.214231	113.794	73.69	0.647575	0.0206815	RIKEN cDNA 1700029J07 gene [Source:MGI Symbol;Acc:MGI:1916729]
ENSMUSG00000031847	1700030J22Rik	179.807	134.315	0.746992	0.0620253	111.86	67.2173	0.600905	0.00337581	136.851	129.464	0.946016	0.661359	RIKEN cDNA 1700030J22 gene [Source:MGI Symbol;Acc:MGI:1916778]
ENSMUSG00000038323	1700066M21Rik	133.407	101.801	0.763086	0.0828402	140.239	85.9735	0.613049	0.00230931	102.682	110.311	1.0743	0.64435	RIKEN cDNA 1700066M21 gene [Source:MGI Symbol;Acc:MGI:1920717]
ENSMUSG00000070532	1700084C01Rik	3.23547	3.78328	1.16931	1	1.57775	11.9357	7.56502	0.00302776	5.79254	7.72825	1.33417	0.676237	RIKEN cDNA 1700084C01 gene [Source:MGI Symbol;Acc:MGI:1925715]
ENSMUSG00000071653	1810009A15Rik	2633.56	1381.86	0.524712	1.19622e-08	1277.65	1074.94	0.841347	0.131159	1227.29	1159.92	0.945104	0.567397	RIKEN cDNA 1810009A15 gene [Source:MGI Symbol;Acc:MGI:1913526]
ENSMUSG00000056313	1810011O10Rik	7.56761	19.096	2.52338	0.0305318	48.6917	141.764	2.91145	0.000341319	14.0628	10.1548	0.722106	0.430839	RIKEN cDNA 1810011O10 gene [Source:MGI Symbol;Acc:MGI:1916318]
ENSMUSG00000037600	1810019J16Rik	1.07486	8.73105	8.12298	0.00524464	5.50815	7.38895	1.34146	0.682487	7.92862	10.4806	1.32187	0.616049	RIKEN cDNA 1810019J16 gene [Source:MGI Symbol;Acc:MGI:1916323]
ENSMUSG00000062760	1810041L15Rik	1623.09	2172.41	1.33844	0.00416985	1776.86	1766.66	0.994258	0.936366	1612.76	1678.98	1.04106	0.65687	RIKEN cDNA 1810041L15 gene [Source:MGI Symbol;Acc:MGI:1919551]
ENSMUSG00000067297	2010002M12Rik	1.08576	9.11921	8.39894	0.00192195	5.3303	19.5044	3.65916	0.00318523	8.01871	33.2358	4.14478	5.61998e-05	RIKEN cDNA 2010002M12 gene [Source:MGI Symbol;Acc:MGI:2148249]
ENSMUSG00000032403	2300009A05Rik	119.499	73.2726	0.613166	0.00384785	86.4306	92.7341	1.07293	0.681961	73.58	66.717	0.906728	0.608127	RIKEN cDNA 2300009A05 gene [Source:MGI Symbol;Acc:MGI:1916728]
ENSMUSG00000020133	2310011J03Rik	310.77	281.903	0.907111	0.426498	308.786	270.425	0.875766	0.305925	263.379	375.125	1.42428	0.00352742	RIKEN cDNA 2310011J03 gene [Source:MGI Symbol;Acc:MGI:1913624]
ENSMUSG00000032840	2410131K14Rik	1266.75	857.151	0.676654	0.000238113	942.782	841.522	0.892595	0.280139	831.694	713.219	0.857549	0.146707	RIKEN cDNA 2410131K14 gene [Source:MGI Symbol;Acc:MGI:1924042]
ENSMUSG00000096917	2500002B13Rik	29.3264	23.5803	0.804066	0.458087	6.55998	19.3247	2.94584	0.00585892	19.5588	13.4784	0.689124	0.27303	RIKEN cDNA 2500002B13 gene [Source:MGI Symbol;Acc:MGI:1925603]
ENSMUSG00000073684	2610002J02Rik	97.0609	146.238	1.50666	0.00857885	98.1075	106.436	1.08489	0.650198	126.509	132.66	1.04862	0.75223	RIKEN cDNA 2610002J02 gene [Source:MGI Symbol;Acc:MGI:1914763]
ENSMUSG00000039043	2610034B18Rik	332.318	290.715	0.87481	0.26234	368.345	585.663	1.58999	5.81e-05	381.05	526.06	1.38055	0.00528884	RIKEN cDNA 2610034B18 gene [Source:MGI Symbol;Acc:MGI:1917670]
ENSMUSG00000024227	2610034M16Rik	1026.08	586.905	0.571985	1.38446e-05	1058.79	973.391	0.919339	0.483547	314.716	245.831	0.781121	0.0646447	RIKEN cDNA 2610034M16 gene [Source:MGI Symbol;Acc:MGI:1916489]
ENSMUSG00000096001	2610528A11Rik	20.6403	5.8284	0.282379	0.00544142	4.34961	3.11106	0.71525	0.767633	10.9957	5.36303	0.487739	0.136009	RIKEN cDNA 2610528A11 gene [Source:MGI Symbol;Acc:MGI:1917295]
ENSMUSG00000037735	2810032G03Rik	36.3892	62.5426	1.71871	0.0567182	91.8244	193.933	2.112	0.00415071	76.602	147.994	1.93198	0.0119557	RIKEN cDNA 2810032G03 gene [Source:MGI Symbol;Acc:MGI:1919919]
ENSMUSG00000075389	2810410L24Rik	50.4605	65.3991	1.29605	0.201672	50.6531	83.9693	1.65773	0.00776264	61.9949	76.6878	1.237	0.247005	RIKEN cDNA 2810410L24 gene [Source:MGI Symbol;Acc:MGI:1923627]
ENSMUSG00000051339	2900026A02Rik	403.121	527.3	1.30804	0.0175687	835.025	1116.62	1.33723	0.00705482	505.431	517.421	1.02372	0.80872	RIKEN cDNA 2900026A02 gene [Source:MGI Symbol;Acc:MGI:1920194]
ENSMUSG00000084885	3010001F23Rik	72.8112	29.2523	0.401755	7.13498e-05	22.7643	21.4486	0.942205	0.891631	34.2334	17.2694	0.504461	0.0136562	RIKEN cDNA 3010001F23 gene [Source:MGI Symbol;Acc:MGI:1922943]
ENSMUSG00000074635	3110070M22Rik	48.8046	25.9093	0.530878	0.00791043	55.5642	38.0809	0.685349	0.101103	32.5741	38.1314	1.1706	0.535152	RIKEN cDNA 3110070M22 gene [Source:MGI Symbol;Acc:MGI:1914554]
[truncated: 35 more rows]
