# Supplementary material for: Impacts of ciliary neurotrophic factor on the retinal transcriptome in a mouse model of photoreceptor degeneration
Source: Sci Rep. 2020 Apr 20;10:6593. doi: 10.1038/s41598-020-63519-1 (PMC7171121; doi:10.1038/s41598-020-63519-1)
Supplement: Supplementary file 6 — Supplementary Table S3. [file 41598_2020_63519_MOESM6_ESM.xlsx]

## Sheet: Table S2
Supplementary Table S3. Pathway enrichment of gene sigantures detected in short-term CNTF treatments
The canonical pathway enrichment analysis were performed using GSEA and MsigDB databases, and pathways with statistical significance FDR <0.05 and gene overlaps >5 are included.
Gene Signature Lists	Gene Set Name	# Genes in Gene Set (K)	Description	# Genes in Overlap (k)	k/K	p-value	FDR q-value
Up-regulated genes in Short-term CNTF vs Rds	REACTOME_IMMUNE_SYSTEM	933	Genes involved in Immune System	74	0.0793	1.6e-41	1.73e-38
	REACTOME_CYTOKINE_SIGNALING_IN_IMMUNE_SYSTEM	270	Genes involved in Cytokine Signaling in Immune system	40	0.1481	3.21e-33	1.73e-30
	REACTOME_INTERFERON_SIGNALING	159	Genes involved in Interferon Signaling	27	0.1698	1.93e-24	6.93e-22
	REACTOME_INTERFERON_ALPHA_BETA_SIGNALING	64	Genes involved in Interferon alpha/beta signaling	17	0.2656	2.03e-19	5.47e-17
	REACTOME_INTERFERON_GAMMA_SIGNALING	63	Genes involved in Interferon gamma signaling	14	0.2222	4.87e-15	1.05e-12
	REACTOME_HEMOSTASIS	466	Genes involved in Hemostasis	30	0.0644	6.84e-15	1.23e-12
	REACTOME_INNATE_IMMUNE_SYSTEM	279	Genes involved in Innate Immune System	23	0.0824	5.98e-14	9.19e-12
	BIOCARTA_KERATINOCYTE_PATHWAY	46	Keratinocyte Differentiation	11	0.2391	1.76e-12	2.38e-10
	BIOCARTA_TOLL_PATHWAY	37	Toll-Like Receptor Pathway	10	0.2703	4.76e-12	5.7e-10
	REACTOME_ADAPTIVE_IMMUNE_SYSTEM	539	Genes involved in Adaptive Immune System	28	0.0519	9.61e-12	1.04e-09
	REACTOME_PLATELET_ACTIVATION_SIGNALING_AND_AGGREGATION	208	Genes involved in Platelet activation, signaling and aggregation	18	0.0865	1.46e-11	1.36e-09
	KEGG_MAPK_SIGNALING_PATHWAY	267	MAPK signaling pathway	20	0.0749	1.52e-11	1.36e-09
	BIOCARTA_IL1R_PATHWAY	33	Signal transduction through IL1R	9	0.2727	5.18e-11	4.29e-09
	BIOCARTA_NFKB_PATHWAY	23	NF-kB Signaling Pathway	8	0.3478	6.83e-11	5.26e-09
	KEGG_TOLL_LIKE_RECEPTOR_SIGNALING_PATHWAY	102	Toll-like receptor signaling pathway	13	0.1275	7.96e-11	5.72e-09
	KEGG_PATHWAYS_IN_CANCER	328	Pathways in cancer	21	0.064	8.91e-11	6e-09
	KEGG_JAK_STAT_SIGNALING_PATHWAY	155	Jak-STAT signaling pathway	15	0.0968	1.51e-10	9.59e-09
	BIOCARTA_MAPK_PATHWAY	87	MAPKinase Signaling Pathway	12	0.1379	1.66e-10	9.95e-09
	KEGG_LEISHMANIA_INFECTION	72	Leishmania infection	11	0.1528	3.11e-10	1.77e-08
	REACTOME_RIG_I_MDA5_MEDIATED_INDUCTION_OF_IFN_ALPHA_BETA_PATHWAYS	73	Genes involved in RIG-I/MDA5 mediated induction of IFN-alpha/beta pathways	11	0.1507	3.63e-10	1.96e-08
	REACTOME_TOLL_RECEPTOR_CASCADES	118	Genes involved in Toll Receptor Cascades	13	0.1102	5.07e-10	2.6e-08
	KEGG_CYTOKINE_CYTOKINE_RECEPTOR_INTERACTION	267	Cytokine-cytokine receptor interaction	18	0.0674	8.7e-10	4.26e-08
	REACTOME_SIGNALING_BY_ILS	107	Genes involved in Signaling by Interleukins	12	0.1121	1.92e-09	8.98e-08
	REACTOME_RESPONSE_TO_ELEVATED_PLATELET_CYTOSOLIC_CA2_	89	Genes involved in Response to elevated platelet cytosolic Ca2+	11	0.1236	3.2e-09	1.43e-07
	REACTOME_ACTIVATED_TLR4_SIGNALLING	93	Genes involved in Activated TLR4 signalling	11	0.1183	5.14e-09	2.21e-07
	BIOCARTA_STRESS_PATHWAY	25	TNF/Stress Related Signaling	7	0.28	6.2e-09	2.57e-07
	BIOCARTA_TNFR2_PATHWAY	18	TNFR2 Signaling Pathway	6	0.3333	2.4e-08	9.58e-07
	KEGG_TGF_BETA_SIGNALING_PATHWAY	86	TGF-beta signaling pathway	10	0.1163	3.03e-08	1.17e-06
	KEGG_B_CELL_RECEPTOR_SIGNALING_PATHWAY	75	B cell receptor signaling pathway	9	0.12	1.13e-07	4.21e-06
	KEGG_CHEMOKINE_SIGNALING_PATHWAY	190	Chemokine signaling pathway	13	0.0684	1.61e-07	5.73e-06
	REACTOME_GROWTH_HORMONE_RECEPTOR_SIGNALING	24	Genes involved in Growth hormone receptor signaling	6	0.25	1.65e-07	5.73e-06
	BIOCARTA_HIVNEF_PATHWAY	58	HIV-I Nef: negative effector of Fas and TNF	8	0.1379	1.93e-07	6.48e-06
	KEGG_ACUTE_MYELOID_LEUKEMIA	60	Acute myeloid leukemia	8	0.1333	2.52e-07	8.23e-06
	KEGG_T_CELL_RECEPTOR_SIGNALING_PATHWAY	108	T cell receptor signaling pathway	10	0.0926	2.69e-07	8.47e-06
	REACTOME_MYD88_MAL_CASCADE_INITIATED_ON_PLASMA_MEMBRANE	83	Genes involved in MyD88:Mal cascade initiated on plasma membrane	9	0.1084	2.75e-07	8.47e-06
	BIOCARTA_EGF_PATHWAY	31	EGF Signaling Pathway	6	0.1935	8.47e-07	2.4e-05
	REACTOME_NEGATIVE_REGULATORS_OF_RIG_I_MDA5_SIGNALING	31	Genes involved in Negative regulators of RIG-I/MDA5 signaling	6	0.1935	8.47e-07	2.4e-05
	KEGG_RIG_I_LIKE_RECEPTOR_SIGNALING_PATHWAY	71	RIG-I-like receptor signaling pathway	8	0.1127	9.47e-07	2.61e-05
	BIOCARTA_PDGF_PATHWAY	32	PDGF Signaling Pathway	6	0.1875	1.03e-06	2.71e-05
	REACTOME_NFKB_AND_MAP_KINASES_ACTIVATION_MEDIATED_BY_TLR4_SIGNALING_REPERTOIRE	72	Genes involved in NFkB and MAP kinases activation mediated by TLR4 signaling repertoire	8	0.1111	1.06e-06	2.71e-05
	REACTOME_TRAF6_MEDIATED_INDUCTION_OF_NFKB_AND_MAP_KINASES_UPON_TLR7_8_OR_9_ACTIVATION	77	Genes involved in TRAF6 mediated induction of NFkB and MAP kinases upon TLR7/8 or 9 activation	8	0.1039	1.77e-06	4.43e-05
	KEGG_PATHOGENIC_ESCHERICHIA_COLI_INFECTION	59	Pathogenic Escherichia coli infection	7	0.1186	3.22e-06	7.53e-05
	BIOCARTA_P38MAPK_PATHWAY	40	p38 MAPK Signaling Pathway	6	0.15	4.07e-06	9.13e-05
	KEGG_REGULATION_OF_ACTIN_CYTOSKELETON	216	Regulation of actin cytoskeleton	12	0.0556	4.28e-06	9.41e-05
	REACTOME_ANTIVIRAL_MECHANISM_BY_IFN_STIMULATED_GENES	66	Genes involved in Antiviral mechanism by IFN-stimulated genes	7	0.1061	6.88e-06	0.000145
	REACTOME_TRIF_MEDIATED_TLR3_SIGNALING	74	Genes involved in TRIF mediated TLR3 signaling	7	0.0946	1.48e-05	0.000289
	KEGG_CELL_ADHESION_MOLECULES_CAMS	134	Cell adhesion molecules (CAMs)	9	0.0672	1.51e-05	0.000291
	REACTOME_METABOLISM_OF_LIPIDS_AND_LIPOPROTEINS	478	Genes involved in Metabolism of lipids and lipoproteins	17	0.0356	1.94e-05	0.000361
	REACTOME_TCR_SIGNALING	54	Genes involved in TCR signaling	6	0.1111	2.41e-05	0.000419
	KEGG_APOPTOSIS	88	Apoptosis	7	0.0795	4.59e-05	0.000748
	REACTOME_TRANSMEMBRANE_TRANSPORT_OF_SMALL_MOLECULES	413	Genes involved in Transmembrane transport of small molecules	15	0.0363	4.68e-05	0.000753
	REACTOME_ACTIVATION_OF_NF_KAPPAB_IN_B_CELLS	64	Genes involved in Activation of NF-kappaB in B Cells	6	0.0938	6.4e-05	0.000985
	KEGG_NEUROTROPHIN_SIGNALING_PATHWAY	126	Neurotrophin signaling pathway	8	0.0635	6.7e-05	0.001
	REACTOME_SIGNALING_BY_THE_B_CELL_RECEPTOR_BCR	126	Genes involved in Signaling by the B Cell Receptor (BCR)	8	0.0635	6.7e-05	0.001
	REACTOME_DOWNSTREAM_SIGNALING_EVENTS_OF_B_CELL_RECEPTOR_BCR	97	Genes involved in Downstream Signaling Events Of B Cell Receptor (BCR)	7	0.0722	8.55e-05	0.00126
	KEGG_COMPLEMENT_AND_COAGULATION_CASCADES	69	Complement and coagulation cascades	6	0.087	9.79e-05	0.00139
	KEGG_RENAL_CELL_CARCINOMA	70	Renal cell carcinoma	6	0.0857	0.000106	0.00148
	REACTOME_G_ALPHA1213_SIGNALLING_EVENTS	74	Genes involved in G alpha (12/13) signalling events	6	0.0811	0.000145	0.00192
	KEGG_ECM_RECEPTOR_INTERACTION	84	ECM-receptor interaction	6	0.0714	0.00029	0.00355
	KEGG_HYPERTROPHIC_CARDIOMYOPATHY_HCM	85	Hypertrophic cardiomyopathy (HCM)	6	0.0706	0.000309	0.00374
	REACTOME_METABOLISM_OF_AMINO_ACIDS_AND_DERIVATIVES	200	Genes involved in Metabolism of amino acids and derivatives	9	0.045	0.000329	0.00385
	KEGG_FOCAL_ADHESION	201	Focal adhesion	9	0.0448	0.000341	0.00391
	REACTOME_EXTRACELLULAR_MATRIX_ORGANIZATION	87	Genes involved in Extracellular matrix organization	6	0.069	0.000351	0.00398
	REACTOME_GASTRIN_CREB_SIGNALLING_PATHWAY_VIA_PKC_AND_MAPK	205	Genes involved in Gastrin-CREB signalling pathway via PKC and MAPK	9	0.0439	0.000394	0.00421
	KEGG_ANTIGEN_PROCESSING_AND_PRESENTATION	89	Antigen processing and presentation	6	0.0674	0.000397	0.00421
Down-regulated genes in Short-term CNTF vs Rds	REACTOME_HEMOSTASIS	466	Genes involved in Hemostasis	12	0.0258	7.2e-08	7.76e-05
	REACTOME_G_ALPHA_I_SIGNALLING_EVENTS	195	Genes involved in G alpha (i) signalling events	7	0.0359	4.87e-06	0.00175
	REACTOME_TRANSMEMBRANE_TRANSPORT_OF_SMALL_MOLECULES	413	Genes involved in Transmembrane transport of small molecules	8	0.0194	8.67e-05	0.0156
	REACTOME_NEURONAL_SYSTEM	279	Genes involved in Neuronal System	6	0.0215	0.000389	0.0359
	REACTOME_GPCR_LIGAND_BINDING	408	Genes involved in GPCR ligand binding	7	0.0172	0.000498	0.0359
