# Supplementary material for: Impacts of ciliary neurotrophic factor on the retinal transcriptome in a mouse model of photoreceptor degeneration
Source: Sci Rep. 2020 Apr 20;10:6593. doi: 10.1038/s41598-020-63519-1 (PMC7171121; doi:10.1038/s41598-020-63519-1)
Supplement: Supplementary file 7 — Supplementary Table S4. [file 41598_2020_63519_MOESM7_ESM.xlsx]

## Sheet: Sheet1
Supplementary Table S4. Expression levels of selected retinal genes in short-term CNTF treated samples
		Wild Type_vs_Rds				3h.Rds_ vs_CNTF				24h.Rds_ vs_CNTF
Gene ID	Gene	WT	rds	FoldChange	P value	Rds .3h PBS	Rds.3h.CNTF	FoldCahnge	P value	Rds.24h.PBS	Rds.24h.CNTF	FoldChange	P value
ENSMUSG00000041578	Crx	11571.4	7052.1	0.609444	4.47889e-05	7196.16	5045.73	0.701171	0.00366939	6638.66	5408.63	0.814716	0.0779162
ENSMUSG00000040632	Nrl	20190	7032.05	0.348293	8.25751e-22	8160.82	6256.23	0.766618	0.0140422	6232.45	4458.38	0.71535	0.00137593
ENSMUSG00000032292	Nr2e3	6790.3	4379.85	0.645016	0.0102074	8544.39	5571.73	0.652092	0.0124703	2782.13	2414.47	0.86785	0.397713
ENSMUSG00000030324	Rho	448882	139849	0.311551	1.79719e-31	177277	170840	0.963686	0.700849	133013	93790.4	0.705121	0.000234734
ENSMUSG00000058831	Opn1sw	4641.57	5165.83	1.11295	0.287194	4854.38	4868.17	1.00284	0.975047	4537.94	1051.84	0.231788	5.13266e-45
ENSMUSG00000031394	Opn1mw	1678.97	1447.09	0.861895	0.178909	1800.37	1470.29	0.816664	0.0596415	1556.34	870.428	0.55928	1.67724e-07
ENSMUSG00000034837	Gnat1	179730	79923.6	0.444687	2.38384e-16	81935.2	79317.3	0.968049	0.73094	72074.6	54486.3	0.75597	0.00342064
ENSMUSG00000009108	Gnat2	1681.92	1589.93	0.945308	0.571917	1773.7	1684.03	0.949445	0.618567	1538.1	1016.43	0.660836	5.2517e-05
ENSMUSG00000024575	Pde6a	23177.2	13288.3	0.573336	2.60226e-05	15125.4	16019.9	1.05914	0.680506	11627.8	12212.4	1.05028	0.744244
ENSMUSG00000029491	Pde6b	17979.9	8514.34	0.473548	5.06837e-14	11006.9	10758.4	0.977422	0.815434	6658.56	5116.16	0.768357	0.0061074
ENSMUSG00000025386	Pde6g	26759.5	11440.2	0.427519	6.32376e-15	13662	13521.5	0.989718	0.917238	10708.6	9498.14	0.886966	0.240834
ENSMUSG00000071648	Rom1	29262	12250.2	0.418638	3.17892e-10	15306.4	14801.4	0.967004	0.805597	11191	9771.15	0.873123	0.297089
ENSMUSG00000023484	Prph2	63608.1	109497	1.72143	8.10246e-05	103764	104102	1.00326	0.97459	103682	68635.2	0.661979	0.00209748
ENSMUSG00000063681	Crb1	4273.71	2569.17	0.601156	3.89206e-07	2540.76	2337.43	0.919973	0.395359	2838.55	2312.27	0.814596	0.0350579
ENSMUSG00000035403	Crb2	1347.02	816.972	0.606502	0.000177502	621.356	552.97	0.889941	0.398674	646.029	613.964	0.950367	0.680265
ENSMUSG00000020932	Gfap	309.474	1663.64	5.37569	4.36e-21	3959.24	6979.11	1.76274	0.000658423	2837.35	4358.17	1.536	0.0108578
ENSMUSG00000024518	Rax	506.766	423.135	0.834972	0.120903	344.422	214.426	0.622569	0.00012293	426.013	368.747	0.865576	0.197813
ENSMUSG00000021239	Vsx2	2779.33	3745.58	1.34766	0.00322073	3221.79	2566.45	0.796592	0.0205994	5072.55	4256.68	0.839159	0.0849094
ENSMUSG00000033080	Vsx1	429.942	451.316	1.04971	0.735555	453.558	223.879	0.493605	3.5372e-08	481.307	311.746	0.647707	0.000502129
ENSMUSG00000074637	Sox2	302.738	362.035	1.19587	0.132416	360.771	359.338	0.996029	1	360.771	359.338	0.996029	0.990685
ENSMUSG00000000567	Sox9	137.408	239.546	1.74331	0.0252487	495.329	1146.18	2.31397	0.000442599	264.156	262.643	0.994273	1
ENSMUSG00000002578	Ikzf4	165.21	268.334	1.62421	0.0382904	247.912	762.972	3.07759	1.19113e-06	269.314	342.348	1.27118	0.279514
ENSMUSG00000042258	Isl1	795.49	1113.67	1.39998	0.00158364	1009.49	767.9	0.760682	0.0102401	1213.1	939.071	0.77411	0.0156275
