# Supplementary material for: Impacts of ciliary neurotrophic factor on the retinal transcriptome in a mouse model of photoreceptor degeneration
Source: Sci Rep. 2020 Apr 20;10:6593. doi: 10.1038/s41598-020-63519-1 (PMC7171121; doi:10.1038/s41598-020-63519-1)
Supplement: Supplementary file 8 — Supplementary Table S5. [file 41598_2020_63519_MOESM8_ESM.xlsx]

## Sheet: Table S3
Supplementary Table S5. Gene signatures in the long-term CNTF treated Rds retinas
The RNA-seq data is processed using hisat2 and DESeq2, with differentially expressed genes satisfying p<0.01 in given sample pairs listed.
Gene_Symbols	CNTF Group			Rds Group			Wild Type Group			Rds_vs_CNTF		Wild Type_vs_CNTF		Wild Type_vs_Rds
	CNTF49	CNTF55	CNTF71	ctrl48	ctrl63	ctrl69	wild64	wild70	wild74	FoldChange_CNTF_vs_Rds	P_Values	FoldChange_CNTF_vs_WT	P_Values	FoldChange_Rds_vs_WT	P_Values
Aatk	51.5806	55.7371	62.1109	37.9319	44.1253	49.0567	19.2412	25.6605	22.7618	1.27576	0.0344946	3.17789	0.0029128	2.63528	0.00275
Abl2	9.91417	9.38625	11.5924	2.76216	3.52032	2.21704	10.0668	5.16264	1.47529	2.99004	0.00248052	1.87159	0.573253	0.566048	0.608877
Acaa2	2.85238	2.3797	2.3785	2.25332	2.24718	2.11736	1.03919	0.864327	0.806634	1.10724	0.0486769	1.65835	0.0165612	1.57281	0.00881099
Acadsb	5.82554	4.52703	4.50221	11.3675	6.16314	10.0069	9.1043	6.41974	8.67432	0.599989	0.0889001	0.445367	0.00130062	0.860004	0.730948
Acox1	76.6068	76.1139	86.4547	40.5944	40.8733	37.8647	49.73	24.3006	52.9112	1.98161	0.000959398	0.986923	0.969128	0.490451	0.0839331
Adcy2	16.0832	17.4607	19.9336	22.9129	24.0354	19.9845	12.3162	9.87219	11.8157	0.808821	0.0999024	1.33375	0.193089	1.45868	0.0074215
Adcyap1	0.565573	0.497816	0.442111	0.214587	0.211373	0.195891	0.644573	0.736496	0	1.2458	0.00246261	1.28078	0.56184	1.03775	0.927167
Add1	21.1002	40.2998	22.1412	27.3441	28.1886	24.4488	44.7375	37.8009	42.5084	0.989361	0.964098	0.738401	0.557662	0.528432	0.000736254
Adra2c	2.85275	2.43737	1.67358	0.466511	0	0	3.29594	3.42522	2.69644	2.9318	0.00637407	0.796848	0.469805	0.252897	0.0211123
Adssl1	2.88548	3.17852	3.23015	2.82466	2.42748	2.59876	1.32326	1.94839	1.33212	1.13206	0.0776853	2.12425	0.000976342	1.7568	0.0249912
AF251705	0.244392	0.151476	0.178018	0.141899	0.095993	0	0	0	0	1.11209	0.00196513	1.14688	0.0578312	1.00409	0.959856
Afg3l1	5.03384	4.7431	4.92962	6.68794	6.43328	6.49495	6.00597	2.92065	4.13934	0.784309	0.000415893	0.69919	0.173443	0.923104	0.749352
Aftph	24.7051	19.0111	20.0073	23.4591	26.9034	18.3154	26.8761	19.6432	27.2996	0.951914	0.547237	0.573794	0.00484365	0.598208	0.0448379
Agbl5	0.285063	0.698784	0.430678	1.13831	1.03191	1.30759	0.872742	0.612605	1.40029	0.670646	0.00651517	0.684344	0.313701	0.945861	0.839129
Ago3	3.2107	3.83282	3.79372	4.42946	4.53408	4.77231	5.11162	4.22014	4.51654	0.820484	0.00627172	0.781337	0.179875	0.917388	0.442248
Agrn	7.71303	12.9636	9.22656	12.0933	1.30167	11.4561	0	0	0	1.44898	0.603962	13.329	0.00264113	9.37092	0.178003
Agt	6.46308	5.06496	4.28957	4.86037	4.60148	4.57242	1.99155	2.27198	2.24498	1.10275	0.393078	1.85548	0.0767374	1.85741	0.00303641
AI506816	0	0	0	0.0275215	0	0.0503075	0.0806369	0.0569879	0.0696062	0.973874	0.157471	0.918681	0.00175383	0.95957	0.324768
AI597479	31.6547	25.7826	29.7929	7.55404	8.93969	6.99336	7.70396	19.3929	22.8834	3.44078	0.0003937	2.77187	0.225565	0.816046	0.780822
Aifm2	1.00589	0.902461	0.814698	1.02022	0.877089	0.251415	0.783637	0	0.523106	1.15505	0.248387	0.79686	0.25854	0.566298	0.00716207
Aimp2	1.9614	1.62543	1.71034	1.72397	1.96463	1.84202	2.92037	2.4873	2.60225	0.974638	0.610902	0.652508	0.00568172	0.721973	0.0297306
Ak5	0	0.844242	1.30677	1.53432	1.12175	2.03902	0	1.21103	0	0.621251	0.12542	3.71775	0.0392043	4.65736	0.00963857
Akap2	0.784185	1.98977	1.26789	0.736881	0.901755	1.06441	0.214053	0.630364	0.125638	1.18745	0.181335	3.04716	0.0128333	2.12957	0.00579204
Akr1b3	7.95132	7.81519	7.05811	0	0	2.2034	0	0	0	5.60013	0.0119763	8.47454	8.98932e-05	2.91141	0.247681
Akt1	32.8189	29.9224	29.3142	26.28	24.8396	22.1075	18.1227	16.5033	18.348	1.25871	0.00245738	1.48155	0.00449983	1.1431	0.112631
Aldh4a1	7.68771	11.5327	7.03653	9.31563	0	8.6021	0	0	0	2.00575	0.48169	11.1265	0.00377918	6.55567	0.352465
Alg8	0.817969	1.00648	0.815535	0	0	0.410078	0	0	0	1.65012	0.00644136	1.9589	0.00234374	1.37085	0.247681
Alkbh5	21.1377	21.8145	26.9572	18.5396	19.1004	23.5148	10.9428	12.71	11.0735	1.12525	0.284036	2.26185	0.0149015	2.18178	0.00268277
Alkbh7	2.34619	1.42561	1.31192	1.96845	4.51557	3.3549	4.85006	1.45251	3.30911	0.642357	0.172013	0.271101	0.00509669	0.581615	0.420513
Alox12b	0	0	0.25626	1.11542	0.925243	1.07833	0	0	0	0.528738	0.00647708	1.09794	0.624622	2.04905	0.00160136
Amotl2	7.7531	7.17496	7.94677	5.38415	4.96748	4.45683	3.7175	0	0.480581	1.46443	0.00136436	1.42871	0.655589	0.97728	0.976409
Anapc10	0	0.508341	0.139925	1.18399	0.950637	0.212941	7.33154	3.74619	10.3408	0.699195	0.23456	0.0987739	0.0257347	0.0878923	0.00416911
Anapc16	2.81175	2.13073	2.22854	4.62948	3.70597	2.4681	3.59777	1.96565	2.78596	0.76452	0.0214574	0.573791	0.00753915	0.665992	0.0705711
Ankrd26	2.0798	1.35596	0	4.20434	2.09813	0	4.21268	0	2.31114	0.818152	0.68657	0.143733	0.0888948	0.101427	0.00729013
Ankrd33	6.07432	9.02057	8.08852	0.995937	1.06246	0.796579	1.27722	0.462784	1.32279	4.40751	0.00117005	3.34392	0.0484255	0.607288	0.0365706
Ap1s2	9.28016	8.80196	7.76257	5.51627	2.30664	3.01134	1.66206	1.95881	2.2377	2.19672	0.0370342	3.27686	0.00574503	1.314	0.597663
Ap5m1	5.74298	5.67118	8.54935	8.44482	8.51084	6.53711	9.6055	5.63801	8.50785	0.865198	0.414403	0.580475	0.189547	0.58898	0.00266138
Apln	0	0	0	3.58513	0	4.6184	4.5606	4.36728	5.51011	0.330942	0.164562	0.158403	0.000621032	0.68219	0.774519
Apol9a	3.46658	3.16238	2.97197	0	0	0	0	0	0	4.20505	3.19952e-05	4.03412	0.000309047	1	NA
Apol9b	3.49103	1.45221	1.82889	0	0	0	0	0	0	3.20139	0.00548721	2.34323	0.100972	1	NA
Arc	0.899892	0.910432	0.577572	1.12806	1.37057	1.22814	0	0	0	0.798772	0.0700017	1.76804	0.0279489	2.25989	0.00137621
Arf5	8.79016	8.06543	8.28763	7.14461	7.36631	6.75102	6.86835	6.16919	4.69838	1.16485	0.00233859	1.34031	0.280202	1.15882	0.553836
Arfgef1	115.164	119.153	113.292	143.993	140.041	154.214	119.007	69.8573	98.7414	0.792284	0.0025294	0.797905	0.329105	1.05549	0.837073
Arg2	3.66894	4.22255	5.83213	6.26805	5.5442	4.32849	13.3129	7.40719	9.2251	0.874288	0.468474	0.37	0.07723	0.34025	0.00751807
Arl3	10.5176	10.1062	10.8773	10.7877	11.2073	11.4008	17.1761	19.2654	18.8623	0.947152	0.146518	0.630665	0.00923657	0.688268	0.00525753
Arl4c	0	0	0	0	0	0	5.6495	6.69955	9.49652	1	NA	0.122	0.00623794	0.122043	0.00616103
Arl4d	4.0208	5.30729	0.116042	4.27837	4.83671	4.56089	10.6316	10.0488	11.424	0.59096	0.464966	0.257059	0.350763	0.449866	0.00340262
Arl6ip6	0.901415	1.24322	0.496444	0.424797	0.475548	0.403677	2.20166	1.0736	2.33409	1.29041	0.15758	0.451119	0.108914	0.332259	0.0098177
Armcx2	12.3816	11.7643	12.4313	82.9571	94.6573	82.6229	67.3406	56.1343	19.4168	0.151005	4.15749e-05	0.375795	0.329556	2.46113	0.364885
Arnt	4.15333	5.05791	5.2969	6.45079	6.18459	7.47089	4.58579	3.77116	7.16423	0.749364	0.0087791	0.797098	0.57825	1.062	0.876526
Arpc3	14.7117	12.0625	12.819	11.2483	10.2547	9.35994	9.16176	11.7974	7.63094	1.27001	0.00142849	1.644	0.14937	1.29933	0.374978
Arpin	4.64488	4.96705	4.90344	3.37649	3.40808	2.9065	2.54731	2.26599	2.09895	1.38534	0.00546108	1.75454	0.0101997	1.15661	0.259342
Arvcf	12.3198	11.1526	14.4971	17.1395	16.6962	15.8865	6.93169	7.68871	7.84614	0.776547	0.0503801	1.64238	0.0678327	2.09767	0.00367254
Asic4	10.733	12.6715	11.4704	15.6721	7.35338	8.0885	6.76678	9.24246	8.01725	1.17712	0.550772	1.87953	0.00325505	1.17325	0.779852
Atat1	0.0883226	0.066777	0	0.281434	0.24693	0.224286	0.260064	0.21828	0.153571	0.842248	0.008933	0.852676	0.144445	1.00765	0.911378
Atf6b	12.39	11.006	10.6439	20.9409	18.4757	17.9504	15.757	13.5224	13.0693	0.618271	0.00135659	0.71187	0.0716217	1.15437	0.335406
Atg101	0.373707	0.230616	0.243788	0.367936	0.312584	0.846483	0.242116	0.953132	0.296903	0.852361	0.258434	1.26515	0.376778	1.83283	0.00697431
Atg13	5.126	3.03378	3.56138	4.48264	9.8639	6.48397	8.19558	4.79197	7.36167	0.637231	0.185421	0.340868	0.00143397	0.718277	0.55571
Atp1a1	201.747	186.303	190.491	155.596	131.34	129.16	66.694	61.4029	68.2987	1.40174	0.00562561	2.57523	8.44505e-05	1.78152	0.0116723
Atp6v0e2	33.7565	33.7206	34.4687	26.3097	27.7706	27.2743	30.4621	21.6738	27.1836	1.24337	0.00131316	0.97222	0.817401	0.799095	0.196641
Atp6v1e1	47.2435	50.3932	50.5341	31.0273	32.0377	39.8108	23.7667	28.9687	25.127	1.42102	0.00376287	2.28813	0.000134156	1.75646	0.00565107
Atp8a1	43.8414	49.322	49.2497	31.5295	62.4939	34.5185	21.2533	25.5238	19.8993	1.15655	0.597248	2.68671	0.000970785	2.04702	0.242274
AW011738	0.0370068	0.119412	0.0976774	0.281292	0.299042	0.34317	0.220907	0.126367	1.18094	0.826035	0.000309842	0.596209	0.332212	0.718834	0.511067
B130034C11Rik	0	0	0	0.821496	1.15347	0.925334	0	0.821907	0	0.509556	0.00129706	1.46405	0.197214	2.81424	0.0318379
B2m	95.0913	60.9022	55.3884	32.8488	31.5224	10.5457	2.98068	5.08938	6.60553	3.13455	0.00921305	11.8419	0.0225043	2.66268	0.334897
Bag2	5.18792	4.25273	4.83879	2.51883	2.7938	1.79472	1.31562	4.08203	1.81618	1.74299	0.00221999	3.33379	0.0418775	1.74982	0.304432
Bax	7.48638	4.72773	5.24929	5.79461	5.19521	3.43817	3.51658	6.80218	4.73886	1.20631	0.00461466	1.48355	0.410964	1.18717	0.723443
Baz1b	78.9963	71.8384	79.7858	110.691	105.39	100.224	101.472	43.4991	108.959	0.735366	0.00154076	0.409916	0.0649056	0.574966	0.195334
BC017643	1.40885	0.740082	1.43752	6.38142	4.46194	4.54582	2.56286	0.527881	0.807278	0.363012	0.00355563	0.485315	0.171334	1.42333	0.461716
BC029214	3.58829	2.685	3.50806	1.22882	1.70898	0.908102	1.09507	0	0	1.90213	0.00717514	1.87658	0.246373	0.991829	0.986889
Bcs1l	1.59483	0.85296	0.849852	1.68735	1.44416	1.30435	2.26189	0.601209	1.50381	0.849835	0.136441	0.40614	0.00660341	0.547797	0.0546629
Bex4	6.79476	9.16436	7.45309	8.22385	8.14015	7.62343	5.3832	7.67575	5.15424	0.968432	0.735167	1.92423	0.00681322	1.6666	0.0659658
Bgn	0.689404	0.609663	0.716678	0.700761	0.59121	0.34454	0	0	0	1.09628	0.140214	1.63899	0.00130561	1.35566	0.106197
Bhlhe23	10.0324	0	0	1.79545	1.11226	0	7.15462	0	4.69751	1.36795	0.603973	0.0271261	0.0384915	0.0461946	0.000659657
Bik	1.17289	1.43229	1.424	1.02904	0.529518	0.424214	0	0	0	1.43501	0.059548	2.47642	0.00120848	1.39898	0.222689
Bloc1s6	6.97356	8.69432	8.89928	31.5352	28.4074	26.9179	20.6237	19.4397	3.15019	0.305541	0.00109305	1.34636	0.815962	3.62503	0.360352
Blvrb	1.18219	0.757594	0.996787	0.608993	0.492773	0.358591	0.430009	0.171074	0	1.34379	0.00169577	1.39278	0.273554	1.06547	0.804873
Bmp3	4.48552	3.7568	4.03505	5.45148	5.49356	5.08457	3.8815	3.1991	2.69716	0.806706	0.002549	1.06319	0.765496	1.37285	0.172429
Btg2	40.5957	39.4995	41.7634	34.9966	34.13	30.5286	26.9111	2.46534	25.9108	1.22414	0.00733037	0.401882	0.326757	0.337263	0.26346
Bzw2	37.1417	33.0587	34.918	28.5098	21.9783	23.1016	37.8578	30.9194	34.8858	1.42973	0.0170428	0.817255	0.00723209	0.566762	0.0311009
C1qtnf1	1.20773	1.22589	0	1.07191	0.854604	1.19253	0	0.541322	0	0.835669	0.605851	2.11442	0.326385	2.77045	0.00780713
C3	59.5096	44.1146	27.9264	19.661	26.823	0	0	0	0	5.8295	0.11498	35.7562	0.00472535	1.34719	0.894216
C4b	146.175	143.903	129.71	106.417	94.9723	53.1487	0	0	0	1.75124	0.0386582	138.542	1.07719e-05	56.2191	0.00214302
C77080	0.0859659	0	0	0.172666	0	0.399939	0.164369	0	0.182489	0.866517	0.278055	0.760876	0.00640571	1.04378	0.874822
Cabp2	2.61744	2.1261	2.21802	3.62426	3.34806	3.15983	4.12548	3.53961	2.13573	0.763338	0.00139883	0.771561	0.511692	1.0368	0.922152
Cachd1	1.44816	1.36195	1.37835	2.15185	2.12849	2.12842	0	0	0	0.764864	7.62517e-05	2.35411	3.6864e-05	3.12647	2.08866e-07
Cacnb2	3.56832	1.08827	0.775299	1.05001	0.835564	0	4.34352	0	4.08294	1.733	0.0580672	0.113901	0.0128467	0.0743923	0.00359244
Cad	3.99844	3.3318	3.64053	4.6632	4.75493	1.05935	3.57554	0	2.77463	1.19099	0.511751	0.410628	0.14089	0.225097	0.00590098
Capn2	7.50374	5.7301	6.53003	8.363	7.72794	6.51371	3.49458	4.20852	5.46115	0.900832	0.00550092	1.30058	0.413777	1.45143	0.264143
Car11	10.4621	12.099	11.1819	0.16224	12.2766	11.4181	9.09205	10.584	8.64535	1.99088	0.442801	1.45006	0.0074946	1.69667	0.769363
Car7	1.07243	0	0.529716	0.492066	0.580769	0.566894	0	0	0	0.967912	0.879067	1.05008	0.915259	1.57565	0.00130213
Carlr	0.272245	0.294311	0.132873	0.089099	0.111285	0.138597	0	0.157505	0.025268	1.10479	0.138196	1.32683	0.0787872	1.22165	0.00809502
Cbx5	1.78384	11.4396	2.6198	1.70247	2.08586	1.68166	10.6643	6.92427	12.9105	1.71157	0.317459	0.579096	0.65382	0.166752	0.0057171
Cc2d1b	4.70908	3.9064	4.23978	3.83575	4.11156	3.2848	5.77656	3.28152	5.35777	1.12506	0.0354652	0.564636	0.00431731	0.511375	0.00898719
Ccdc102a	0.518983	0.515168	0.558874	0	0	0	0	0	0	1.5308	3.31396e-05	1.53226	0.000245612	1	NA
Ccdc122	0.501418	0.54139	0.479432	0	0.296825	0	0	0	0	1.38497	0.0471733	1.52257	0.000533876	1.04411	0.837614
Ccdc126	7.9923	8.28311	8.56614	8.25843	7.81029	8.90037	71.4446	53.0198	48.2506	0.992304	0.81963	0.139771	0.0042669	0.145417	0.00532086
Ccdc160	1.32309	1.51632	1.45891	1.29292	1.01886	1.03649	0.564451	1.07763	0.771287	1.15176	0.0813977	1.7817	0.00283889	1.40538	0.139126
Cck	21.3844	22.8292	26.0476	3.98128	3.3474	6.5966	12.1312	18.2654	16.8139	4.35967	0.00183354	2.01403	0.0422344	0.56296	0.146436
Ccnc	5.58917	4.07134	5.08079	5.57894	4.81115	4.70023	6.33985	2.91029	5.26302	0.987544	0.84442	0.529706	0.00626778	0.586926	0.0570084
Ccndbp1	40.2829	37.7355	28.8751	36.0535	33.6538	28.7182	37.453	29.4874	35.4331	1.08888	0.497622	0.801102	0.373949	0.702161	0.00312891
Ccnh	7.80792	7.06932	7.37563	10.1848	10.0412	8.26168	8.4013	8.3647	8.53419	0.811693	0.00425577	0.848448	0.0426059	0.987049	0.915877
Ccno	1.08788	1.35845	1.19224	0.84972	0	0.197658	0	0	0	1.70551	0.0845271	2.33734	0.00125313	1.12066	0.793864
Ccz1	28.513	26.8064	27.1347	23.3635	20.3929	17.7764	20.8874	15.0732	13.5331	1.34422	0.00768644	1.36198	0.305331	0.93102	0.802609
Cd274	2.78974	2.74048	3.1288	0	0.393666	0.567591	0	0	0	2.95432	0.00316495	3.88615	0.000302009	1.59641	0.181403
Cd74	33.5347	7.62996	6.29366	0.736041	0.608537	0.0554348	0	0	0	9.58229	0.00916136	6.34732	0.164329	1.08561	0.798658
Cdk19	12.2448	12.5008	12.2391	13.8215	13.4121	13.5063	5.94525	10.253	11.0157	0.914178	0.00534475	1.82861	0.172266	1.94438	0.150928
Cebpd	113.726	86.677	141.355	65.1051	40.1183	31.8175	1.86907	2.52762	2.58498	2.589	0.0183082	35.0132	0.00214228	10.9567	0.0148498
Cemip	0.378752	0	1.00096	1.5896	1.44506	1.3935	0	0	0	0.571663	0.08746	1.2572	0.644791	2.38615	0.000345919
Cfl1	207.557	206.793	182.716	194.216	190.076	174.794	130.672	115.283	133.063	1.0713	0.269494	1.36924	0.0557971	1.23188	0.00685565
Cgn	2.181	2.00943	2.16384	2.87265	0	2.13983	0	0	0	1.34887	0.581585	3.04261	7.78842e-05	2.55116	0.395415
Chaf1a	1.09475	1.26505	1.31225	1.23924	0	0.811974	0	0	0	1.38886	0.326085	2.31515	0.000886679	1.61273	0.44456
Chil1	23.2259	19.8193	21.5154	12.5505	13.7262	8.07597	1.76974	3.52304	4.22081	1.87999	0.00700434	6.78664	0.0205809	3.04648	0.135297
Chordc1	5.98774	5.84181	4.74665	9.24156	9.25139	9.57962	7.87171	7.46192	10.4331	0.627881	0.00774181	0.586878	0.105588	0.981209	0.93045
Chrna3	3.09238	2.81575	2.78343	2.23717	1.76188	1.57825	1.08258	0	0.920264	1.38037	0.00652535	1.19433	0.471246	0.837482	0.417626
Chrna6	16.743	18.6355	17.3543	57.2117	36.9769	50.1575	45.8856	19.5891	18.252	0.382877	0.00760536	0.443084	0.251782	1.12193	0.865771
Chrnb4	3.58503	3.12567	3.6652	0	1.35076	0.572685	0	0	0	2.8653	0.0349574	4.26065	0.000393117	1.7464	0.386063
Cited4	2.85102	3.76578	2.727	0	0	2.24418	0	0	0	2.63497	0.0377326	4.47002	0.00278512	2.94541	0.247681
Clec2d	3.4046	2.95155	3.32584	4.8156	3.76832	2.52235	0.805874	0.847118	1.09407	0.93421	0.503267	2.04982	0.00914244	1.81068	0.130032
Clptm1	121.75	110.422	115.498	108.226	107.212	97.5521	102.747	47.8614	92.7801	1.11702	0.000501763	0.71276	0.198056	0.652937	0.156808
Clu	938.922	770.176	883.822	747.019	620.498	505.936	224.187	181.662	201.672	1.42046	0.00709888	3.28726	0.000671219	2.13099	0.0174918
Clvs1	1.26033	1.54129	1.15717	1.89319	1.87323	2.24229	0	0.652576	0	0.766506	0.0113799	3.33646	0.00555443	4.32398	0.00219768
Cnep1r1	13.0233	11.6424	17.0275	14.8614	13.4681	4.7987	14.4653	2.33793	8.92091	1.38903	0.300953	0.470336	0.25193	0.215109	0.00258825
Cnot4	2.14629	2.08355	1.89463	3.77333	4.50466	3.85037	2.07167	0	4.06736	0.60507	0.00325226	0.342941	0.213754	0.599325	0.52804
Cnpy2	9.21671	7.10625	7.41424	10.5496	9.94685	8.46938	8.55076	7.18394	6.82821	0.846066	0.0068887	0.856509	0.418317	1.03669	0.817474
Cntn2	4.16931	1.09533	3.01566	3.71882	2.94552	2.32654	0	0	0	0.920062	0.690508	2.34184	0.216437	3.32315	0.00864248
Col9a3	2.58652	3.90919	2.39428	2.74249	1.64667	2.64181	0	0	0	1.17125	0.412657	4.45454	0.00889136	3.4459	0.0157139
Colgalt1	2.95677	2.56409	2.67	4.24144	3.66973	3.62674	4.50135	4.29248	4.02958	0.775099	0.00407874	0.6668	0.0164406	0.863337	0.236774
Cpxm1	1.3981	1.0796	1.03637	1.48872	0.726429	0.979866	0	0	0	1.07016	0.606615	2.01191	0.00698216	1.89852	0.0725328
Cr1l	0.696931	0.960426	0.858422	0.529506	0.503004	0.597645	0.444237	0.194667	0.251709	1.18272	0.00847025	1.32672	0.164084	1.07737	0.567103
Crat	1.82426	1.69975	1.72069	3.60122	2.87823	3.05406	2.22118	1.7918	1.26127	0.662128	0.00424814	0.962969	0.881694	1.42813	0.25686
Crb3	0.686262	0.295349	0.44881	0.408534	0.306639	0.146708	0.181567	0.247639	0.218354	1.1606	0.00825917	1.11265	0.570414	0.986997	0.927669
Creb3	11.8159	13.8761	13.5605	14.3887	10.2925	8.18635	8.08495	11.7366	9.78247	1.21579	0.308302	1.84266	0.00476327	1.09604	0.834801
Crtac1	23.5095	23.071	24.636	11.2101	9.47072	10.0866	7.70554	6.07099	5.66518	2.20625	0.000676971	2.9579	0.00792315	1.31492	0.238679
Crtap	0.382608	0.537618	0.478494	0.327824	0.371314	0.408228	0	0	0	1.06515	0.0307282	1.54101	0.00591871	1.40897	0.00190839
Crtc1	4.2645	0.676246	2.47337	0	0	1.51861	0	4.12031	0	2.29459	0.212439	5.23902	0.280594	6.15978	0.00823318
Crxos	0.0481513	0	0.198717	0.0196527	0.043287	0	0.280354	0.32552	0.292623	1.05865	0.434459	0.847663	0.276377	0.796664	0.00736552
Cse1l	15.9974	14.6461	13.7129	19.3727	18.9406	17.4427	16.2961	12.8943	14.8172	0.810203	0.00961367	0.802801	0.0667365	0.996653	0.934925
Csf1	3.21329	2.50578	2.93583	2.93632	2.11921	2.0006	0	0	0	1.17857	0.0823087	3.5616	0.00131133	2.95193	0.00829887
Csnk1e	6.25267	6.92993	6.69004	7.08339	6.72263	5.7697	3.51171	3.79423	3.5749	1.01872	0.788351	1.81505	0.000333998	1.55243	0.0377059
Cspp1	1.29321	0.192766	3.42352	2.11057	2.22196	3.42302	0	0	0	0.649496	0.414409	1.82345	0.527688	4.32221	0.00638058
Csrnp2	0.535782	0.712875	0.834019	3.15282	2.70232	2.84303	1.88528	2.22495	2.42204	0.432994	0.00124983	0.596314	0.037412	1.2579	0.188459
Ctbp2	50.6053	60.1353	44.1194	39.1284	30.5753	21.1307	27.259	11.6318	23.3916	1.74492	0.0607461	1.29977	0.550345	0.538865	0.00308301
Ctdnep1	1.9036	0.633343	0	0.154372	0.04735	0.104081	1.34612	1.75534	1.63285	1.55643	0.263053	0.529331	0.425877	0.474502	0.00564299
Ctss	132.918	95.8406	103.303	76.5128	60.7879	42.3351	8.91354	6.17377	7.36713	1.92047	0.00128405	8.67665	0.000453283	4.06713	0.00916583
Cx3cr1	0.012415	3.49003	3.32714	3.58628	3.06184	2.17889	0.617135	0	0.328914	0.670708	0.500702	2.96422	0.407797	1.69475	0.00871733
Cxx1c	5.31063	4.77454	9.9663	0	0.642451	0	0.514775	0	0.479337	6.2732	0.00865036	3.80914	0.0689093	0.568816	0.223093
Cygb	4.4063	3.64926	4.55723	3.43745	3.56941	3.58557	2.24415	3.15278	2.3552	1.1485	0.109652	1.71877	0.0609576	1.60495	0.00991118
Cyp1b1	8.80195	5.5845	9.14063	1.61173	1.03991	1.11634	0.800064	2.47904	3.18847	3.92979	0.00232525	3.54223	0.145792	0.982206	0.977132
Cyr61	3.83174	4.23661	3.16389	3.96435	2.34509	3.36193	0	0.704402	0	1.13214	0.482514	6.7833	0.00376695	5.66732	0.0159093
D430019H16Rik	17.665	14.7532	25.9667	4.95505	5.19224	4.60193	3.6915	0	3.44293	3.39088	0.0067747	1.57789	0.523079	0.499546	0.324648
D6Wsu163e	13.8808	10.4052	11.9818	17.3951	18.2948	15.4718	17.4805	11.7283	13.7123	0.73084	0.00690218	0.570495	0.0192115	0.842188	0.277982
D8Ertd82e	16.0178	11.4292	20.2638	0.716982	2.77384	3.99109	0	0	0	5.06214	0.0216964	14.6724	0.00437316	5.21132	0.0819229
Dach1	2.00507	2.4833	2.51851	6.54754	6.12398	6.3112	1.41	0	2.34482	0.452428	0.000686136	0.685073	0.556372	1.44454	0.532837
Dact3	6.14268	5.8187	5.77	4.13768	4.26082	4.41635	3.19269	4.68651	4.16531	1.3105	0.0019435	1.70045	0.0427633	1.35183	0.0941488
Dand5	0.118203	2.95929	0.0905272	0.0671689	0.0639489	0.114288	3.36978	6.22566	5.20337	1.51162	0.394892	0.724744	0.720312	0.272821	0.00961806
Dazap1	11.5658	10.4687	10.4513	8.33328	7.50123	7.81675	9.2978	12.248	14.7705	1.33626	0.00425595	0.969625	0.920997	0.746195	0.373196
Dcps	52.4779	46.9557	48.844	34.4818	30.5172	23.1454	22.2304	26.4884	21.1919	1.70553	0.00281897	2.36115	0.00884707	1.19743	0.584343
Dctn6	20.4443	37.3743	30.5309	16.7215	17.1652	26.5988	26.0297	20.8081	16.7946	1.38447	0.00910123	1.66611	0.34182	1.14119	0.765345
Ddb2	0.987559	0.884867	0.88719	0.556517	0.785442	1.34764	0.439482	1.20893	0.34489	1.01516	0.896613	1.78266	0.0806355	2.1741	0.0075258
Ddit3	4.10522	4.51852	4.08396	3.67472	3.68521	3.23518	2.03749	3.54308	2.58233	1.1577	0.0545661	2.06145	0.00751398	1.60489	0.108937
Ddit4l	0.0650026	0.268069	0.233937	1.03247	0.816977	1.09812	0.827755	0.125703	0	0.594766	0.00263527	0.774666	0.584224	1.24581	0.621588
Ddx17	70.2842	65.4152	66.7663	113.118	103.006	103.844	122.964	87.1951	95.1419	0.639071	0.000476319	0.508666	0.0179991	0.807809	0.268137
Ddx18	6.0269	3.93859	4.73405	7.13115	5.38196	5.34006	5.70786	2.50328	5.27964	0.85949	0.158128	0.509291	0.000864593	0.657513	0.120802
Ddx58	2.95333	3.31358	2.78511	1.7162	3.27818	1.51375	0	0	0	1.30959	0.255466	4.1505	0.000448104	2.72802	0.0708525
Dennd1a	2.69607	6.36712	2.98367	0.971814	5.76077	1.33823	0.229901	1.54844	0.522481	1.49859	0.481963	7.23145	0.00708558	3.08798	0.315714
Dennd5a	22.1492	16.445	17.1065	14.2893	12.3798	9.62472	8.69212	2.11352	15.652	1.52846	0.000869544	0.591131	0.46092	0.396212	0.238034
Dennd5b	1.82613	1.85648	1.98293	6.49443	7.82603	8.13854	4.95199	0.474697	3.90699	0.33951	0.00030948	0.22916	0.0581179	0.767965	0.703413
Desi1	2.18114	2.14129	2.40963	11.0627	9.34118	12.2817	2.36555	9.73231	13.32	0.272604	0.00050907	0.77125	0.792981	2.97264	0.310639
Dhps	2.79261	2.72542	3.42472	3.62357	3.15449	2.12876	2.93287	1.46648	2.56911	1.02612	0.830325	0.803307	0.359384	0.651369	0.00327015
Dhx38	10.0242	10.4422	11.304	7.06726	6.9878	7.18108	8.31098	7.24488	9.68011	1.43032	0.00193636	1.07692	0.673542	0.745773	0.123494
Diras2	0	0	0.0279816	0.33634	0.468646	0.335145	21.1654	2.35858	20.5734	0.732691	0.00366914	0.0140037	0.00955513	0.0203004	0.0149535
Disp1	0.901809	0.0887967	0	1.5834	1.60311	1.52325	0	0.557998	0	0.50492	0.0350623	1.26637	0.700887	3.2941	0.00969502
Dlgap1	1.80419	2.62057	2.88451	2.14739	0.923969	5.68072	1.00506	2.75822	1.06883	0.952829	0.881801	2.83544	0.00636625	4.10802	0.0932543
Dnajb7	0.019266	0.041979	0	0.0204749	0.0178014	0.0196544	0	0	0	1.00048	0.973663	1.02847	0.365459	1.01928	0.00164876
Dnajc19	3.13813	2.93759	2.61036	1.78649	1.79623	1.60241	1.49954	1.95748	1.72648	1.43244	0.00313522	1.58366	0.0345461	1.0943	0.458584
Dnmt3a	11.5916	13.9057	11.0919	6.25338	4.75223	5.61381	12.2153	0.449906	2.14658	2.01221	0.00685912	0.676974	0.725241	0.331028	0.345791
Dock8	3.71841	6.66398	6.46857	2.38255	1.22533	0.716895	0	0	0	2.77029	0.0387598	8.24255	0.00695761	1.69325	0.267713
Dpyd	0	0.81059	0.372211	0.787667	0.715772	0.83806	0	0	0	0.747605	0.133336	1.78985	0.186029	1.82141	0.000763422
Drd2	3.11821	3.5793	2.82401	6.68625	5.98117	8.33718	4.57131	5.48126	7.1463	0.51871	0.00417679	0.665526	0.233734	1.38817	0.352063
Drp2	1.09018	1.4208	0	0.869078	0.827961	0.852721	0	0	0	0.927778	0.828166	1.72849	0.442327	1.84722	2.93994e-05
Dtx3l	4.80134	3.54764	3.85621	0	1.80895	1.21839	0	0.484233	0	2.70951	0.0700988	5.75805	0.00919761	3.11883	0.165612
Dzip1l	0	0	0	0.279901	0.31205	0.151469	0	0	0	0.805923	0.00762713	1	NA	1.1663	0.1455
Eci2	13.4577	14.6197	12.7488	7.05548	9.45938	7.29416	5.81305	5.30603	4.95242	1.64381	0.0178041	2.29568	0.00649939	1.32219	0.262186
Efemp2	2.40346	4.15945	4.02283	5.24428	5.51524	3.66504	0.765346	1.85703	0.874963	0.773557	0.283869	4.05124	0.00182108	3.48919	0.0462077
Egln3	3.44278	3.08727	2.81181	0.823101	0	0.691621	0	0	0	2.81883	0.0191574	3.9156	0.000734263	1.5405	0.383709
Eid3	0.258126	0.294341	0.261803	0	0	0.021079	0.10463	0	0.049819	1.26065	4.11204e-05	1.13135	0.0948741	0.898991	0.127652
Eif3l	27.5339	27.3837	26.0897	22.7402	22.9734	20.6323	20.4922	19.0634	21.5898	1.21699	0.007266	1.19889	0.061956	0.944214	0.38397
Elavl3	5.4827	6.01882	5.7146	9.3146	9.49653	9.48304	5.3819	7.58298	7.13184	0.644034	0.000162617	1.12573	0.448226	1.67664	0.0432118
Elf2	26.5611	27.2167	20.3196	9.48702	9.80811	6.17868	11.1293	7.07841	15.9887	2.77104	0.00590317	1.28673	0.572779	0.387426	0.0548499
Elmod1	14.8887	14.7599	13.7237	37.4703	17.36	33.7577	28.2836	19.9447	28.2956	0.529738	0.0985558	0.422293	0.00698949	0.867202	0.81426
Elmod2	16.6498	16.8456	16.5189	17.2207	16.1998	12.5037	17.7079	11.1505	15.5692	1.10333	0.266202	0.781376	0.194614	0.61347	0.000805966
Elovl1	1.92221	2.01711	0.786699	1.18678	1.32677	1.9577	0	0	0	1.00648	0.977653	2.44786	0.101997	2.91516	0.00881747
Emc7	37.2351	33.588	36.0661	31.4732	32.1065	28.7233	34.9485	30.7934	26.9408	1.16027	0.00469065	1.06331	0.74113	0.914584	0.635925
Emcn	0	0.681844	0.572982	1.14981	0.916707	0.811925	0	0	0	0.700485	0.14358	1.7893	0.173454	1.80285	0.0096679
Eno1	8.54758	10.4289	10.2046	2.02983	231.768	3.00842	173.098	101.286	113.432	0.778645	0.886302	0.0632473	0.00382159	0.0442848	0.392016
Epb4.1l2	14.5688	14.4765	15.1597	2.30529	20.7181	16.2161	0	0	0	1.40882	0.613306	15.7367	3.02779e-06	20.5529	0.0965397
Epha2	1.96606	2.27554	1.22942	1.20883	1.16981	0.890552	0	0	0	1.34267	0.128431	2.84615	0.0278616	1.9092	0.00626025
Ephb2	4.54054	4.8129	7.11007	6.82996	6.26168	7.90962	3.80562	5.61763	3.74825	0.795244	0.201149	1.72669	0.139906	2.20797	0.0042486
Ercc2	10.3799	12.3166	5.16604	9.11067	9.29218	3.91319	12.7531	4.6329	10.4161	1.25331	0.553095	0.465579	0.306748	0.252422	0.00503208
Ercc6l2	2.4847	1.85389	2.42165	3.18948	2.32243	2.67422	0	0	0	0.879512	0.247485	2.97034	0.00374159	3.57372	0.00338352
Eva1c	0.217099	0.827943	0.312102	0.606128	0.38778	0.201576	0.681629	0	0.397967	1.02741	0.886157	0.826629	0.673886	0.591225	0.008559
F2r	6.14877	6.59172	6.02755	0	0	0	3.83884	1.36445	3.607	7.24162	4.23714e-06	1.00655	0.983505	0.139423	0.00622973
Fabp7	3.51413	4.0523	3.90611	4.07202	3.50681	2.7355	1.26084	1.60115	1.7625	1.10146	0.394142	2.15503	0.00974019	1.58568	0.142699
Fam102b	15.8688	14.4002	15.4817	19.9235	19.8188	16.5565	10.8157	0	0	0.831325	0.0073324	1.40983	0.835418	1.72207	0.743191
Fam129b	21.372	17.9265	18.1164	13.1548	20.3792	19.505	10.0503	8.73494	9.69718	1.08813	0.635921	1.57528	0.00811546	1.82584	0.144377
Fam132a	4.04305	3.44329	3.79696	3.18445	3.54475	3.54388	1.57416	2.16345	1.65176	1.07687	0.251015	1.948	0.0185524	1.97074	0.00161319
Fam162a	18.3081	15.5975	16.6532	19.8586	20.2297	20.6891	15.45	16.7567	15.4327	0.840766	0.0342831	1.05914	0.652362	1.3803	0.000259731
Fam171b	32.574	38.6339	35.4206	13.6453	35.6983	35.6009	9.09574	28.3867	11.9	1.31344	0.405157	6.54082	0.00559801	6.30337	0.0345842
Fam181b	7.42683	6.96099	5.65544	0	0	0	0	3.31746	3.86488	7.66209	0.000132709	6.50806	0.161571	0.854931	0.88449
Fam229a	0.203889	0.141331	0.197634	0	0	0	0.183275	0	0	1.18222	0.00201667	0.979202	0.846403	0.852862	0.229935
Fam63a	2.20126	3.05414	2.71402	3.38293	2.97765	1.55643	1.9407	0.49391	1.6261	1.03854	0.852099	0.9708	0.940647	0.643494	0.0072763
Fam81a	1.03313	2.11956	2.27924	1.49391	0.806507	1.76041	0	1.48986	0	1.16369	0.432564	6.11897	0.00331766	4.46101	0.0275822
Far1	73.7031	38.3863	55.722	39.8284	44.995	66.6759	22.0681	39.3531	22.2655	1.09557	0.764177	2.51953	0.203789	3.97985	0.000786385
Fasn	102.182	117.609	106.427	160.839	157.362	152.168	123.844	24.0372	99.0622	0.693114	0.00496354	0.389736	0.232093	0.545756	0.375159
Fau	8.56222	7.08437	7.59031	5.90401	6.29379	5.64259	6.42257	5.46689	4.5051	1.2652	0.00855613	1.2114	0.431139	1.01321	0.951654
Fbxo44	2.14124	2.75277	2.27021	2.04734	1.95012	3.29944	1.25181	2.73071	1.36753	0.981991	0.806149	2.16537	0.00461097	2.41216	0.0026406
Fcgr4	0.656209	0.307545	0.524497	0	0	0	0	0	0	1.49844	0.00755886	1.33697	0.128404	1	NA
Fezf2	3.06734	5.37527	0	2.2045	2.46809	3.20808	0	0	0	0.810139	0.764921	3.22518	0.422212	4.16938	0.00265259
Fgd4	18.0005	14.7766	16.3776	21.4433	20.4476	19.0548	13.3504	14.2715	41.48	0.821191	0.00426093	0.561639	0.505298	0.718786	0.694512
Fgl2	4.42142	4.70086	4.47833	2.56066	1.21724	0.795885	0.203605	0.147559	0	2.32802	0.019635	5.15554	0.00103064	1.59922	0.351107
Fjx1	0	0	0	0	0	0	1.54287	2.04345	1.74562	1	NA	0.418989	0.000814072	0.416329	0.00100852
Flnb	1.36896	1.63351	1.91731	0	1.11571	1.54299	0	0	0	1.4578	0.222092	2.79666	0.00419776	2.66756	0.188558
Flot1	37.7225	29.7581	29.9557	17.9637	13.4269	14.1593	7.40331	11.5824	11.166	2.09655	0.00379168	3.56806	0.0293114	1.75572	0.18475
Fn3krp	0.556399	0.792838	0.584924	1.36379	1.47011	1.22608	3.89516	1.00469	0.681162	0.697405	0.00996087	0.410632	0.289364	0.541591	0.420127
Fndc4	28.3287	21.2864	25.357	19.0056	19.4813	16.4883	18.0943	16.0444	16.764	1.3564	0.00703768	1.16389	0.342279	0.91068	0.300453
Folh1	13.0446	15.297	13.487	9.77934	11.1488	15.0624	5.50416	11.1691	8.23869	1.1443	0.107838	2.89078	0.0127538	2.81728	0.00818538
Ftl1	27.9299	21.9479	18.9382	158.496	147.841	76.188	90.3274	10.3865	11.3698	0.199742	0.0014829	0.228205	0.306501	0.940961	0.960839
Fuk	8.89387	7.03907	7.17865	12.0901	10.5098	8.75443	11.4468	6.77149	9.31547	0.773831	0.00406111	0.526934	0.00488715	0.670999	0.0152248
Fxyd6	19.5186	24.545	21.1115	28.566	25.7292	39.3773	16.92	33.3145	15.6786	0.700744	0.0187521	2.211	0.0254273	3.32831	0.00910785
Fzd3	12.7357	12.3715	13.3242	19.4912	19.8994	16.2279	9.24845	6.79476	12.1228	0.71403	0.00708655	0.953044	0.858736	1.23872	0.402067
G530011O06Rik	0.384173	1.16637	0.746182	0	0	0	0	0.778226	0.137268	1.71527	0.0177939	2.83576	0.000759556	1.29504	0.309806
Gabrg1	1.22188	1.22628	0.97376	3.53654	2.14109	0.895601	0	0	0.0881344	0.732507	0.212942	2.00455	0.00755957	1.81371	0.300632
Gabrr1	27.7694	24.2258	22.5118	36.0942	34.8766	31.3554	32.3047	43.4577	39.1882	0.74097	0.00753438	0.763283	0.293096	1.0269	0.898871
Gad2	19.9428	21.5789	20.7181	31.9433	30.3869	40.4506	24.527	0	25.9832	0.614463	0.00334125	0.108479	0.187782	0.222559	0.397641
Gatb	5.87946	2.11079	4.11571	4.97342	4.84408	4.00471	4.14775	0	3.25087	0.879477	0.505972	0.259034	0.00793886	0.42041	0.199832
Gbp10	6.55237	5.28286	8.90604	0	0	0	0	0	0	7.80182	0.000854001	7.33515	0.00676493	1	NA
Gbp3	3.69562	2.2689	2.40771	0.811964	1.31706	0.253189	0	0	0	2.20739	0.00907121	3.12441	0.0157076	1.34554	0.474715
Gbp7	26.9641	20.3815	13.5481	7.14459	5.67879	5.14437	0	0	0	3.01642	0.0108617	17.4388	0.00627913	6.08436	0.00167876
Gcnt1	0.187961	0.125247	0	0.443724	0.533006	0.51613	0	0	0	0.736536	0.0160623	1.06221	0.629167	1.52517	0.00177453
Gdpd1	10.8982	11.8363	11.6049	11.8033	11.3053	9.73702	12.5062	10.4852	11.8559	1.04795	0.494171	0.890826	0.324149	0.751343	0.00810545
Gemin5	11.2373	10.2171	9.40768	17.2723	17.2636	15.0335	6.55158	0	13.2022	0.648827	0.00212129	0.258444	0.28546	0.428759	0.492614
Gemin7	7.37457	6.30532	6.16659	5.917	0.189246	0.852428	0.205054	0	0.315083	3.16783	0.12959	4.92513	0.000583736	1.08145	0.948562
Gfap	187.767	186.719	148.045	185.644	148.968	85.6408	9.7569	8.63455	6.89119	1.33089	0.220107	18.1584	0.00173251	9.47134	0.018197
Gfod2	0.873834	0.567401	1.04324	0.403499	0.33532	0.28221	1.30964	0.8181	1.08059	1.36601	0.0285106	0.675252	0.0839733	0.514891	0.00136885
Ggps1	6.9663	6.94049	7.07709	8.32022	7.36441	6.34929	12.8354	13.5215	13.6611	0.969697	0.608603	0.573232	0.000697409	0.527336	0.0224333
Ghdc	1.01415	0.879933	0.921135	1.37389	1.22398	1.08161	1.15484	0	0	0.876722	0.00352945	0.887969	0.814184	1.00705	0.988751
Ginm1	3.41531	2.72062	3.3991	1.67987	0.824405	0.672421	1.20202	0.14959	0.800841	2.10351	0.00793094	1.32827	0.158658	0.573518	0.0692181
Git2	0.777315	1.50073	1.08437	2.11825	2.43122	5.16259	0.654771	0	0	0.503154	0.00367173	1.50765	0.407638	3.67707	0.122359
Gla	8.37523	7.27673	8.42387	2.59707	3.01209	2.08577	7.99911	2.07194	6.87801	2.56653	0.000722785	0.523709	0.133412	0.203556	0.0154915
Gldc	10.5972	14.1386	11.4274	10.9145	11.372	8.95712	4.59587	3.28931	4.34347	1.14105	0.354087	2.27456	0.0443539	1.59874	0.00482961
Glipr2	1.93641	1.47274	1.75764	1.78428	1.53123	1.49755	0	0	0	1.05177	0.271636	2.51043	0.00277988	2.48037	0.000998188
Glt8d1	6.49192	7.80693	7.61489	1.28747	1.17796	3.50716	5.7541	2.44871	3.11631	2.85099	0.00617165	1.20323	0.661325	0.578939	0.489609
Gltscr2	46.2785	44.727	44.7553	31.5073	31.906	30.523	45.0776	40.9236	37.6141	1.43469	3.07422e-05	1.04486	0.724737	0.728603	0.0683977
Gm10033	0.270378	0.297068	0.237666	0.0132578	0.0479638	0.135787	0.219018	0.401382	0.23762	1.18644	0.00762238	1.13314	0.0880949	0.998499	0.922581
Gm10941	0.0754772	0.163626	0.104721	0.124768	0	0.0810916	0	0.0639673	0	1.04175	0.437198	1.20106	0.00744959	1.10355	0.321753
Gm11974	2.19732	2.03842	1.99955	0.897782	0.762119	0.717325	2.32788	1.37715	1.12662	1.72592	0.000154675	0.978019	0.940824	0.562572	0.127374
Gm13275	0.00460734	0.00446153	0.00487128	0.00856864	0.00133676	0.00430827	0	0.00230952	0	0.999994	0.998063	1.00608	0.0083299	1.00483	0.404848
Gm13498	0	0.123723	0	0.0240216	0.0199787	0	0.0861571	0.0344955	0.0817512	1.0225	0.637674	0.978238	0.831591	0.897927	0.000453361
Gm15104	0	0	0	0	0	0.0135536	0	0.0202762	0	0.995043	0.253839	1.01284	0.197214	1.02458	0.00708105
Gm21992	0.247447	0.42879	0.450573	0	0	0	0	0	0	1.3669	0.00617859	1.4716	0.0291798	1	NA
Gm6548	0	0	0	0	0	0	6.77959	5.98917	7.38421	1	NA	0.114273	0.00012313	0.114903	0.000136944
Gm6644	13.8392	12.7721	11.2504	0	0	3.90939	0	0	0	7.56794	0.0197951	12.96	0.000239194	4.30823	0.247681
Gm9776	0	0	1.92457	0	0	0	0.934438	0.921472	0.732929	1.42322	0.455043	0.859233	0.863578	0.552943	0.004736
Gm996	1.25389	0.00300123	0.0111722	0	0.0174956	4.0232	0.00804087	9.13589	0	0.739445	0.669368	3.78552	0.406777	17.334	0.00704009
Gmcl1	3.90382	4.38436	3.73052	7.17329	6.17507	6.78273	3.5879	2.78165	4.08204	0.648095	0.0057515	0.934777	0.727383	1.39063	0.123402
Gmpr	9.68694	6.21103	6.9285	0	0	0	6.26289	0	4.36345	8.58129	0.000252051	0.334502	0.0923721	0.0516094	0.0289172
Gnat1	528.063	597.157	504.414	664.429	565.236	782.055	1423.84	1097.44	1437.26	0.806979	0.101347	0.33709	0.00971814	0.449597	0.0640194
Gnb1	45.8618	45.128	50.3253	70.0204	68.1792	83.0257	154.251	103.008	128.724	0.641281	0.00586755	0.270312	0.00389814	0.470677	0.0617492
Gnb2l1	150.55	123.804	123.165	109.205	109.444	82.9821	118.036	106.164	78.4417	1.34015	0.00608367	1.23731	0.540173	0.881262	0.727624
Gne	13.9335	10.9793	12.9302	18.1003	16.2441	13.6638	14.0155	10.8955	16.0165	0.813578	0.00596417	0.648649	0.0474385	0.787857	0.160011
Golm1	5.99225	3.91027	4.94346	2.09408	2.55542	4.19775	0	0	0	1.51672	0.137058	4.99679	0.0042284	5.09735	0.0116833
Gpr107	14.2479	12.3412	13.5118	12.4065	12.2657	10.7043	12.0917	5.89152	9.4504	1.13291	0.00400428	0.796001	0.225414	0.713389	0.126974
Grid2	0.935358	1.33497	1.38513	1.60936	1.37592	1.15941	0	0	0	0.93044	0.521273	2.4326	0.00725325	2.15935	0.00530797
Gripap1	5.12558	3.94538	5.40274	5.53595	4.88273	3.47705	6.79706	2.0164	6.17994	1.0591	0.514251	0.392519	0.0405453	0.349279	0.00830819
Grk5	0.781148	0.812948	0.971922	1.38978	1.37781	1.54304	1.38912	1.09233	0.877843	0.75855	0.00468843	0.849332	0.411447	1.14317	0.475155
Grm7	6.60116	5.90813	5.82726	8.69713	9.03883	7.89616	5.12549	0	0	0.750005	0.00193566	1.15917	0.902192	1.62306	0.694139
Gsap	3.19397	5.91991	3.66179	6.37072	3.07824	4.79335	0	0	0	0.909695	0.732792	6.41527	0.00939904	5.35588	0.0225707
Gstt3	1.31398	2.97599	0.774313	3.66186	3.48455	2.58877	0	0	0	0.599382	0.175025	3.13567	0.114904	3.64314	0.00363512
H13	25.241	16.9842	21.9009	43.6603	24.8988	0.420949	23.5892	11.9192	21.012	2.129	0.374159	0.540962	0.00383061	0.0513566	0.197443
H2-D1	160.247	133.684	120.242	58.4089	62.626	38.2826	14.8771	16.867	11.6955	2.66383	0.00269134	9.84748	0.00421054	3.2103	0.0635828
H2-Q4	21.7905	17.2385	20.9789	5.64594	6.1094	6.06032	1.32814	0	0	3.02719	0.000713673	8.32522	0.0238054	3.19471	0.122529
H2-Q7	11.2093	6.53548	8.79819	1.46908	2.10353	1.73225	0	0	0	3.54662	0.00364524	7.72322	0.0052073	2.81451	0.00607559
H3f3a	201.067	161.597	170.815	121.15	113.81	68.7501	91.6924	91.1433	36.7165	1.8402	0.00510694	3.12371	0.193399	1.39198	0.701305
Hacd4	0.128632	0.140046	0	0.121122	0.125766	0.118833	0	0	0	0.969865	0.574366	1.08233	0.467657	1.11979	8.9818e-05
Haghl	10.7104	12.0506	11.5754	10.147	7.50343	7.41889	4.31064	4.1295	3.50247	1.34609	0.0699387	2.6908	0.00426198	1.6909	0.103493
Haus6	6.64632	3.83612	0	5.00391	3.3837	4.53055	0	0	0	0.646333	0.578906	2.34405	0.579711	5.28462	0.00432811
Hcls1	0.470951	0.427483	0.540909	0.27137	0.497951	0.140188	0	0	0	1.14919	0.189045	1.46532	0.00465764	1.18219	0.392888
Hcn4	7.94006	11.116	9.11314	8.94583	8.77134	9.26025	5.07166	11.7959	4.73547	1.0221	0.779148	3.25633	0.00770978	2.71534	0.0510371
Hdac11	27.8424	38.5769	32.8181	23.745	41.5721	31.8807	18.1055	32.3562	19.6279	1.02311	0.907914	2.77758	0.000109744	2.43757	0.0929836
Heatr1	4.93133	1.6804	5.14291	5.50391	6.14207	3.90457	0	0	0	0.777635	0.364775	3.28422	0.128337	5.09817	0.00537084
Herc6	6.80853	6.23452	7.09572	0	2.42336	0	0	0	0	5.18594	0.0378991	7.47681	0.000102241	1.22674	0.837614
Hhipl1	0.669573	1.13117	0.844171	0	0	0	0	0	0.500456	1.85988	0.00226679	1.60099	0.266685	0.768705	0.435189
Hibadh	43.3174	42.4121	43.1291	37.2582	38.0961	33.652	33.6311	22.0591	21.5768	1.18388	0.00847439	1.28927	0.403985	1.04927	0.861313
Hic2	2.08793	3.94492	3.10336	2.99554	0.987674	2.31899	0	2.2307	0	1.31655	0.380686	10.4655	0.00176662	6.02278	0.0766319
Hip1r	5.81399	5.80996	5.83402	5.24311	5.3561	4.9912	3.52261	2.19218	3.94789	1.10262	0.00804398	1.13852	0.515031	1.0226	0.901799
Hist1h3e	41.83	0	0	0	0	0	25.6236	41.9162	30.8738	3.91023	0.32186	0.0236764	0.256009	0.0443847	0.000399635
Hivep1	1.3779	1.5747	1.58344	1.77496	2.0141	2.29342	1.79737	1.50855	1.91556	0.824828	0.00422383	0.848272	0.219414	1.07396	0.665676
Hk1os	0.00525345	0	0.00711001	0.0313632	0.0207865	0	0.0710469	0	0.0643561	0.98815	0.146672	0.899334	0.0175118	0.900755	0.00226967
Hmgb2	7.85269	7.26236	10.7357	3.00069	2.34186	2.9214	5.70934	4.98222	14.7465	2.53761	0.0070073	0.742391	0.692015	0.305294	0.169298
Hmox1	4.43973	5.51752	5.22098	3.22533	2.84327	3.05061	1.70088	0	1.30472	1.48987	0.00699053	1.4428	0.47059	0.909956	0.815387
Hnrnpdl	40.7622	50.8385	38.16	13.2489	18.7435	15.5733	15.2894	16.7519	23.1756	2.6107	0.00575781	2.39411	0.0781701	0.864285	0.700073
Hrasls	0.442069	0	0	0.400371	0.544904	0	0.772076	0	0.659242	0.89465	0.287514	0.384786	0.00334254	0.438053	0.00889516
Hsd17b11	1.67593	1.33826	1.64819	1.35725	1.81452	3.05626	0	0	0	0.838769	0.34027	2.40417	0.00229184	3.99541	0.0198635
Hspa1a	4.56554	5.43398	3.7721	18.2293	11.9121	16.227	15.7235	0.34503	1.22929	0.340797	0.0077221	0.267242	0.390522	0.803911	0.88053
Hspa2	1.73837	1.46409	1.52043	2.61304	2.66803	1.82968	1.76764	1.44677	1.74082	0.777506	0.0107311	0.821268	0.00449282	0.978095	0.864478
Hspb9	0.0116992	0	0	0.02775	0.0216199	0	0.022297	0	0.0141042	0.988947	0.0530872	0.967795	0.00456019	0.971726	0.0440053
Hsph1	22.9258	10.1313	15.1003	37.4877	26.7052	36.1031	21.4834	3.28403	16.4013	0.485897	0.0571432	0.208634	0.00186408	0.69117	0.634749
Htr2a	0	0	0	1.15684	1.18161	0.80912	0.60628	0	0	0.492902	0.000697362	0.630537	0.215414	1.17464	0.598616
Htr3a	4.88122	3.7003	3.34855	1.89432	1.80204	0	0	0	0	2.56864	0.0237946	4.38089	0.00435189	1.08531	0.910441
Icam1	5.17884	2.74073	2.72682	2.12847	1.14883	0.792775	0	0	0	1.98679	0.0099991	3.42641	0.0362687	1.76314	0.17941
Idh3a	27.2773	27.1541	26.2644	35.3555	33.1038	31.9809	29.7748	29.7441	24.4433	0.812196	0.0040084	1.02272	0.883177	1.20846	0.312548
Ifi44	5.08397	4.27486	4.11697	0	0	0	0	0	0	5.5	5.96928e-05	5.08341	0.000674179	1	NA
Ifih1	2.9177	2.92004	2.65184	2.51315	3.10225	1.03085	0	0	0	1.26905	0.279549	3.80829	0.000138101	2.1797	0.161367
Ift57	54.3169	45.6097	45.2902	23.8078	18.0221	11.9446	4.58557	0	9.77632	2.76335	0.00236395	1.75239	0.585977	0.549881	0.518955
Ift81	13.9301	13.975	14.2564	10.6261	9.88613	8.30707	15.5187	9.69881	15.0557	1.43552	0.00617465	0.70669	0.121181	0.446657	0.000858804
Iglon5	2.04878	0.477899	1.02945	3.3991	2.89402	1.62968	3.14117	2.89795	3.6826	0.609964	0.00525855	0.318302	0.0611992	0.578255	0.137276
Igtp	9.15722	13.4171	12.8819	2.29101	2.88443	1.26235	0	0	0.690992	4.14726	0.00769808	10.6458	0.0151063	1.70601	0.327436
Ikbkb	3.8126	4.80225	4.65269	7.20091	3.91227	5.76695	3.08588	4.50331	3.21787	0.830334	0.385342	1.71659	0.000818551	1.80666	0.203514
Il10ra	1.60639	1.28409	0.329399	0.975687	1.07731	1.01998	0	0	0	0.990617	0.970422	1.78893	0.296352	2.03317	0.000212087
Il17ra	2.33572	2.71862	3.62512	2.48466	0.489504	0.470298	0	0	0	1.99451	0.118631	4.14279	0.00680778	1.37048	0.633732
Il4ra	9.81016	7.95688	5.82098	8.37817	0	0	0	0	0	4.40226	0.130547	7.75651	0.00599503	0.828648	0.911816
Impg1	11.004	10.0435	10.3505	7.64697	8.13662	7.10959	12.4945	5.04009	15.2236	1.33616	0.00163089	0.433283	0.101001	0.335635	0.0657161
Impg2	276.911	240.475	266.188	173.49	175.774	126.966	119.468	98.849	118.347	1.68108	0.0028771	1.82135	0.000750386	0.982703	0.907159
Inadl	15.5684	17.9279	14.9813	15.7832	14.4113	8.65952	1.46825	1.94267	0.725074	1.28114	0.23274	10.3781	0.00421819	5.6536	0.0456671
Ip6k3	0.565533	0.525919	0.512352	0.259367	0.212417	0.204449	0.206164	0.132943	0	1.25494	0.000344798	1.3654	0.0911122	1.08355	0.573964
Iqsec3	15.6992	21.6286	19.901	28.0619	27.8494	34.016	17.7899	13.3505	36.8871	0.6357	0.00154981	0.650386	0.553865	0.991271	0.989651
Irf1	13.7262	10.7701	11.996	6.12835	4.59635	3.34924	0.734021	0	0	2.40111	0.000885954	6.90321	0.00882645	2.58519	0.0712831
Irf8	4.44065	4.56576	4.92539	1.84768	1.43867	0	0	0	0	3.06129	0.022846	5.73268	7.5581e-05	1.06201	0.928978
Irgq	3.00067	3.34997	3.68942	0.706313	0.306187	0.786221	0.292102	2.44562	4.48638	2.71723	0.00290191	2.52085	0.382565	0.923982	0.936993
Irs1	0.875781	0	0.740648	4.90895	4.45267	5.33529	3.22332	3.82468	8.08184	0.255215	0.00759145	0.174776	0.0737422	0.969646	0.958072
Itga7	1.37794	0.95348	0.940332	0.725772	0.874096	0.803686	0	0	0	1.16199	0.125898	1.88336	0.0185128	1.82194	0.00148988
Itgam	2.76424	2.34829	1.91441	2.22518	2.04591	0.949534	0	0	0	1.26947	0.12029	3.10027	0.00591131	2.01258	0.104734
Itgb5	13.1793	11.591	10.3181	13.0748	11.8727	11.0054	6.82515	5.4553	6.21694	0.984329	0.811954	1.40899	0.0644541	1.43963	0.00538419
Itpripl1	0.223117	0.208604	0	0.159339	0.155406	0.135892	0	0	0	0.992308	0.923872	1.11607	0.509776	1.13716	0.00175587
Jak3	5.45577	8.31299	7.36361	4.88909	4.67756	2.9035	0	0	0	1.57391	0.102477	9.49102	0.00188667	4.01307	0.0116395
Jazf1	0.805448	4.24368	2.6061	3.46867	3.31064	2.46663	0.46596	2.70821	0.530373	0.782862	0.515862	6.4602	0.00897424	4.05089	0.0752953
Jmjd6	18.5098	26.0313	23.9937	12.9662	14.646	20.2743	19.8156	17.8907	15.2122	1.38293	0.0005238	1.47567	0.229934	1.11683	0.731903
Kcnb1	35.3444	2.71267	47.6979	54.3125	61.7341	38.4991	119.626	49.2672	129.793	0.389366	0.314134	0.0324299	0.11237	0.193922	0.00867328
Kcne1l	0	0	0	0	4.21704	3.82369	2.42122	2.08493	2.91206	0.328067	0.13066	0.250437	0.00146993	1.40539	0.791072
Kcnk6	2.88074	2.60573	2.5515	0	0	1.58416	0	0	0	2.59552	0.038084	3.53845	0.000195436	2.3904	0.247681
Kctd18	2.1584	2.96479	2.88174	0.209798	0.482562	1.55155	1.72664	0.462049	0	2.13054	0.00647475	1.96035	0.391629	1.20464	0.835732
Kdm1a	5.5907	5.99642	5.62332	7.75669	7.19697	7.38892	6.35951	2.4502	5.88175	0.796965	0.00529987	0.6067	0.196458	0.753503	0.395367
Kifap3	48.2589	47.7185	45.4696	57.3973	58.2151	65.5579	43.5511	30.8266	55.175	0.782295	0.0097217	0.741475	0.325993	1.04386	0.902345
Kitl	6.92801	3.53164	8.24107	10.9999	10.1575	8.71479	4.10627	2.16118	3.31765	0.64727	0.125276	0.889344	0.787962	1.60374	0.00812125
Klhdc7b	0.0189342	0.0122239	0.0145589	0.0603675	0.0116631	0.0257079	0.0160379	0	0.0114131	0.984273	0.359872	0.989019	0.00742166	0.997901	0.946295
Kremen1	57.4962	36.9399	46.3628	39.3671	39.1129	25.6083	13.2187	7.13488	6.41998	1.38259	0.00484795	2.92657	0.078166	2.11648	0.164359
L1cam	10.1293	11.637	15.9222	16.9591	14.4365	16.7057	0	0	0	0.78083	0.189494	14.5567	0.00230226	17.2864	0.000120311
Lad1	25.7617	16.8126	33.5047	11.637	6.31914	8.91507	0	0	0	2.6497	0.0371401	21.7747	0.00537131	9.23754	0.00820295
Lair1	7.53633	2.61687	1.10336	6.7282	6.06722	5.49244	0	0	0	0.587026	0.271964	2.49935	0.368481	6.48891	0.000307655
Lancl3	0.929711	0.574605	0.494879	0.860285	0.734691	0.667566	0	0	0	0.954035	0.506482	1.48851	0.0904822	1.66319	0.00397097
Larp1b	0.847479	0.861376	0.924939	0.840892	1.10048	0.658069	0.359859	0.462045	0.322772	1.01549	0.84324	1.48191	0.00330692	1.33607	0.183722
Leprotl1	41.9542	37.5196	41.0723	23.8446	41.7077	25.5266	22.1123	21.8114	21.2417	1.36053	0.213645	1.72515	0.00496833	1.27059	0.577396
Limd2	11.9626	6.06085	5.88652	1.30137	1.06037	0.922172	2.13219	0	0.736994	4.20181	0.0031047	1.43787	0.347056	0.454811	0.135603
Llgl2	21.2122	22.8519	25.2979	23.3723	19.5827	13.7454	27.9577	16.5963	23.1715	1.25202	0.215797	0.712737	0.248635	0.431492	0.00678397
Llph	3.5614	1.01698	1.13037	1.0962	0.908133	0.675312	2.29831	1.2139	2.68046	1.47509	0.142082	0.392356	0.10687	0.374375	0.00654585
Loh12cr1	2.66583	2.76484	2.64136	1.87889	1.62724	1.66105	1.57373	1.16279	1.05321	1.35833	0.00282785	1.5074	0.0674906	1.07012	0.674147
Loxl3	1.10491	0	0	0.969062	0.899751	0.686281	0	0	0	0.712739	0.185117	0.87994	0.815516	1.69775	0.00953996
Lpcat1	29.0878	25.3195	26.5605	43.4585	41.251	44.6856	53.5077	34.4404	42.878	0.635002	0.00273482	0.4223	0.00408452	0.739084	0.222601
Lpl	0.782867	1.28635	0.929405	0.807893	0.85209	0.82639	0.291909	0.303764	0.362368	1.08019	0.331386	1.67312	0.0453357	1.37767	0.00405766
Lrig1	11.8288	9.51064	10.4315	14.6495	13.6137	11.8135	12.6516	11.4126	12.9808	0.816953	0.000256172	0.713506	0.0270053	0.877849	0.1901
Lrpap1	50.4992	49.3114	47.8655	45.1562	49.6543	38.3444	32.9047	29.7628	31.9515	1.12072	0.172906	1.39908	0.00195392	1.14805	0.349966
Lrrc16a	2.36604	2.19264	4.30407	0	0	0	0	0	0	3.84581	0.00546956	3.89487	0.0336982	1	NA
Lrrc75b	4.07186	3.81213	3.30333	6.87086	6.44185	7.81378	4.46994	0	5.81547	0.586633	0.00635398	0.244528	0.144756	0.499814	0.48743
Lrrfip1	0.513984	0.785312	0	0.383591	0.512266	0.441894	0	0	0	0.961276	0.856476	1.44853	0.411996	1.4584	0.00724238
Ltbr	11.0261	6.43672	10.1302	4.41105	4.47478	1.8868	0.347951	1.38426	1.30458	2.34705	0.00482893	6.035	0.0420023	2.23934	0.292704
Maff	1.34655	1.57508	1.75779	1.00583	0.33203	0.862393	0	0	0	1.48927	0.0780672	2.69104	0.00219871	1.75063	0.14279
Mageb3	0.14889	0	0.0745249	0.137334	0.207367	0.241213	0	0.0986098	0.0519304	0.899206	0.145087	1.03233	0.790373	1.27364	0.00782722
Maged1	119.877	111.279	114.258	112.73	115.01	97.7693	79.5189	68.2034	77.7563	1.07058	0.0831072	1.2827	0.000156072	1.15437	0.069897
Maml3	5.33208	6.0003	4.8344	4.45716	4.35558	6.33275	0	0	0	1.05099	0.597555	6.60997	0.000514643	7.13475	0.00213772
Manba	1.2409	1.11128	0.982069	0.891023	1.08458	0	0	0	0	1.36986	0.171639	2.03641	0.00266596	1.07089	0.888497
Mansc1	0.351304	0.308463	0.405085	0.0978877	0.307257	0.0936781	0	0	0	1.16837	0.110284	1.33977	0.00792344	1.1262	0.431263
Map1b	223.968	279.105	271.266	333.744	369.541	407.55	325.025	284.819	477.399	0.688347	0.00144464	0.629146	0.299956	0.904277	0.797612
Map2k4	2.4005	2.7191	1.97678	15.8924	14.2586	4.68963	12.4332	14.7689	10.8713	0.305877	0.0267759	0.308418	0.00764715	0.542655	0.474985
Map4k4	1.05878	1.06524	1.85076	5.23164	5.02094	5.45683	0.242543	3.23569	1.55407	0.367323	0.00403038	2.56698	0.172946	6.69094	0.0319783
March7	30.3543	31.5713	28.6276	23.424	25.8386	22.9668	16.3661	17.0594	18.0296	1.24534	0.0231266	1.75233	0.00721202	1.35433	0.0537472
Marcks	82.4325	70.2993	72.4171	101.041	106.394	86.0103	14.5978	100.693	148.446	0.779165	0.00597726	3.31797	0.465451	4.01159	0.409786
Marcksl1	3.21897	2.97473	2.60227	28.5225	24.6622	24.0763	15.1555	1.83617	16.0962	0.148023	6.78994e-05	0.0745767	0.0288051	0.527091	0.420129
Mark4	0.773711	1.10668	0.993917	0.968409	0.485458	0.468046	0	0.915908	0	1.20511	0.228454	3.20696	0.00540688	2.11169	0.178368
Mcam	1.46728	1.26939	1.74689	0.661777	0.749744	0.314942	0	0	0	1.60722	0.011973	2.41899	0.00567485	1.35199	0.17878
Mchr1	1.36636	2.11343	1.8419	0.657621	0.56205	0.570721	0.136662	0.265159	0	1.71569	0.0070085	3.22299	0.00437572	1.59147	0.0435157
Med24	7.27376	7.50617	7.47234	11.6056	5.36988	2.20555	3.86362	4.03278	3.15954	1.37881	0.390933	1.98862	0.00985583	0.74367	0.737218
Med29	8.92029	8.91499	9.12946	1.4547	7.36134	1.05667	2.19304	1.96516	1.84596	2.92292	0.115626	3.22493	0.000567579	0.825952	0.856486
Mesdc2	27.0677	23.6812	25.148	20.1889	20.6738	19.4712	21.7285	32.3597	23.3351	1.2506	0.00310679	1.32654	0.258574	1.08943	0.649414
Met	15.1836	21.9477	14.4557	23.6346	28.3674	7.81166	0	0	0	0.995046	0.990677	20.7254	0.00143708	9.87155	0.0523878
Mfap3	3.61567	1.26317	1.97327	16.5441	16.3161	16.2615	18.9933	11.6771	20.1321	0.184643	0.002508	0.080819	0.00239745	0.63489	0.116621
Mfsd2a	1.85452	2.29279	1.92668	1.20659	1.09132	1.34791	0	0	0.550198	1.35542	0.00419693	2.40523	0.0825306	1.74252	0.193362
Mkl2	2.64253	6.93952	2.98083	10.4305	10.4731	8.83208	0	0	0	0.440495	0.0547194	6.84152	0.0324903	9.96058	0.000169805
Mlf1	20.2729	11.6237	14.4841	9.07243	7.22982	4.62819	2.22423	1.44662	0	2.1435	5.04396e-05	7.09133	0.109022	3.21011	0.274989
Mmp15	1.44889	0.824641	1.31455	2.62218	2.52594	2.16977	1.24149	0	4.61271	0.642274	0.00572521	0.278095	0.211413	0.486021	0.456136
Mmp9	2.49483	2.52416	2.84022	6.24515	6.56775	4.32016	3.0829	0	3.59453	0.551253	0.00988307	0.338671	0.171281	0.540684	0.28717
Mob4	6.378	6.09844	6.48693	20.5041	19.8284	15.5784	20.0505	11.4799	11.5477	0.378897	0.000432966	0.345971	0.0438328	0.820438	0.552274
Mogs	2.474	2.38129	2.77365	3.30059	3.80609	3.18638	10.9673	8.81607	10.0096	0.802081	0.0335042	0.274093	0.000931683	0.335103	0.00146273
Mok	0.413865	0.32853	0.392956	0.18281	0.510301	0.337997	0.884018	0.759004	1.06143	1.03032	0.74708	0.641547	0.0098842	0.663061	0.113552
Mrps23	1.3621	1.23213	1.29485	2.29641	1.99379	1.77961	1.02257	1.96146	1.66311	0.766307	0.00272446	1.17385	0.476318	1.43922	0.24253
Mrto4	6.21682	5.11863	5.11454	6.18238	5.97426	5.67712	4.22852	3.96553	4.0306	0.937838	0.188271	1.129	0.317421	1.27128	0.00524204
Mt1	199.785	236.111	219.552	107.408	96.0185	157.222	40.1137	81.5398	59.5241	1.81262	0.00848861	6.94393	0.00267645	4.3124	0.00826052
Mthfd1l	5.59279	4.72794	6.06534	6.02882	6.3531	4.54257	0	0	0	0.988561	0.89229	6.09296	0.000900083	5.69421	0.00204483
Mvb12a	8.00176	8.61889	8.83044	7.52076	6.70602	6.30763	5.14973	5.7374	4.93507	1.21346	0.0434099	1.73179	0.0017984	1.27848	0.15897
Mx2	3.05263	2.75425	2.88837	0	0	0	0	0	0	3.90473	6.37325e-06	3.75888	8.00142e-05	1	NA
Mybph	1.04928	1.61643	1.57302	0	0	0	0	0	0	2.38128	0.00120518	2.70999	0.00813935	1	NA
Myf6	0.0573377	0.076641	0.0774459	0.0936178	0	0	0	0.0878719	0.0234111	1.04079	0.305572	1.12238	0.0075819	1.0279	0.767576
Myo1e	2.6409	2.51705	2.98611	2.99664	1.07848	1.58373	0	0	0	1.34738	0.258194	3.68013	0.000590826	2.40241	0.129666
Myo5b	13.9675	13.8022	14.8901	9.02923	9.33496	7.25012	1.9546	0	2.73578	1.61446	0.00476077	2.21384	0.228111	1.28694	0.625028
Myof	3.6805	3.82159	2.52746	4.4996	5.67475	0	0	0	0	1.3792	0.564684	4.26401	0.00763363	1.1878	0.892547
Mypop	0.850021	0.709957	0.785178	1.16992	1.10099	1.03945	2.21271	1.3141	0.274561	0.850293	0.000574398	0.800362	0.741079	0.950978	0.939627
Naga	6.31199	8.0971	8.76644	7.65327	8.21099	6.70383	4.03258	6.28565	3.95539	1.01695	0.894526	2.46942	0.00617463	1.965	0.0728559
Napepld	0.680098	1.23192	0.655584	3.83576	5.79186	5.96556	3.56073	2.36541	6.53093	0.295544	0.0019199	0.268882	0.0891278	0.945797	0.927157
Naprt	1.36745	0.935763	1.10285	0.823768	0.592311	0.139092	0	0	0	1.45858	0.00643216	1.93443	0.0107413	1.15758	0.620618
Natd1	0.0285415	0.0218005	0.0463453	0.928168	0.685178	0.831246	0.0378143	0.573843	0.0325606	0.569923	0.0011756	1.29824	0.210987	2.2264	0.0296575
Ndn	0	0	0	0	0	0	103.857	80.0612	71.466	1	NA	0.010343	0.000287665	0.0103998	0.000289024
Necab1	34.8316	37.9699	35.1048	46.2586	46.1087	44.2332	29.462	20.5713	31.8295	0.793552	0.00691118	0.961346	0.861048	1.15592	0.424933
Nfib	8.62658	3.65213	5.35408	15.9318	15.4569	13.1553	7.47383	4.88648	5.70534	0.427364	0.00950775	0.509965	0.139346	1.58157	0.0294998
Nfkbib	3.62747	3.36816	3.51877	3.28907	2.76229	3.99796	4.47006	3.49082	3.98595	1.0369	0.706889	0.752054	0.00976241	0.833868	0.475939
Nfkbie	0.828446	0.815219	0.928249	0.265601	0.297155	0	0.449119	0	0	1.58748	0.00736696	1.29526	0.351347	0.720791	0.244143
Nhlrc2	6.39659	6.24295	6.33786	9.00726	9.70567	8.74318	12.3953	9.5397	10.5701	0.723751	0.00142895	0.512484	0.00523537	0.703001	0.0395075
Nmbr	0	0.16121	0.0552497	0.341694	0.26253	0.497062	0	0	0.142306	0.778041	0.006233	1.049	0.755387	1.34738	0.139102
Nme2	36.7691	46.269	55.986	20.8529	19.8167	20.3399	7.7803	5.79886	4.6342	2.17285	0.00873508	6.88811	0.0165677	2.76665	0.0370046
Nme4	0.251645	0.569993	0	0.412295	0.501464	0.841143	0	0.85661	0	0.784751	0.183674	2.01068	0.111451	2.6283	0.00465416
Nmnat1	0.825245	0.645751	0.674701	0.990112	0.97239	0.931786	0.739644	0	0.490912	0.875622	0.0093898	0.729218	0.0842663	0.884128	0.554794
Nop56	10.084	6.36031	7.37754	10.7036	9.62077	6.55697	9.37292	4.64025	6.49493	0.923287	0.00649306	0.587217	0.045038	0.638783	0.0644854
Noxo1	0.345871	0.280888	0.284948	0.556261	0	0	0	0	0	1.13931	0.41704	1.27169	0.0049862	0.963542	0.911816
Nr2e3	30.7674	32.9936	32.8371	25.8791	26.2422	22.4971	72.5181	50.9274	65.4007	1.2892	0.0195547	0.400473	0.00994736	0.281419	0.000204808
Nr3c2	4.82513	4.71052	4.03681	2.01485	2.61997	2.22686	2.0102	0	2.39503	1.68287	0.00766279	0.823246	0.703668	0.528187	0.31828
Nrde2	2.40979	1.87991	2.26801	4.91021	4.96849	4.3612	2.2161	0.990959	0.564892	0.558089	0.000341311	1.08842	0.862513	2.01934	0.213757
Nrip1	0.434224	0.31245	0.349559	0.363268	0.339406	0.348512	0.43783	0.181183	0.334266	1.01319	0.597274	0.843243	0.00910874	0.874146	0.152198
Nrp2	7.22156	7.82159	7.72053	9.47377	10.1177	9.54694	5.79054	0	9.02582	0.800216	0.0053588	0.299312	0.292755	0.390312	0.404665
Nrtn	0.274509	0.275826	0.229621	0.084905	0.130646	0.126536	0.145227	0.298621	0	1.13015	0.00851933	1.30051	0.144042	1.1617	0.322933
Nthl1	0.66399	1.0065	0.979931	1.80659	1.63295	1.73925	1.45681	1.45747	0	0.685029	0.0080612	1.5216	0.559586	1.97995	0.370948
Ntpcr	0.308086	0.306702	0.286665	0.363181	0.320493	0.257975	0.176477	0.172721	0.171773	0.992938	0.722341	1.10417	0.00388567	1.07142	0.214809
Nub1	99.6852	74.2716	83.9891	57.5137	61.6542	43.9586	68.1843	56.7958	65.4711	1.60404	0.00252781	0.996279	0.974583	0.619433	0.045761
Nudt2	2.8021	2.22808	1.79672	10.1699	10.2711	6.76239	1.92814	8.1753	2.3201	0.333639	0.00140926	1.92175	0.309806	4.96948	0.0965802
Nupr1	2.46779	1.92025	2.10018	3.34568	1.71881	1.70262	0.0881138	0.180889	0.231908	1.01142	0.93862	2.5908	0.00621185	2.31411	0.094697
Oas1b	1.28595	0.987741	1.04666	0	0.382457	0	0	0	0	1.9016	0.0130928	1.96392	0.00414542	1.05525	0.837614
Oasl2	32.1885	27.6053	23.4554	8.50271	8.09034	2.23329	2.08315	0	0	4.55698	0.00841434	8.74227	0.0507492	1.20897	0.817831
Olfr618	0	0	0	0	0	0.0244764	0	0.0363515	0	0.991114	0.253839	1.02295	0.197214	1.04436	0.00710718
Olfr770	0	0	0.162875	0.0600296	0.0521913	0.0576248	0	0	0	0.994579	0.931297	1.06375	0.624622	1.05652	0.00156639
Onecut2	1.03094	1.59577	1.33721	0.274902	0	0	0	0	0	2.12881	0.00900936	2.59368	0.00662188	0.979813	0.911816
Orc3	11.9117	11.2468	9.42786	12.8028	12.2694	9.32279	10.9269	6.44935	9.94759	0.96722	0.720499	0.747649	0.195529	0.703852	0.000735785
Osbp2	76.2285	74.9448	83.5554	142.47	145.933	139.374	273.796	216.866	128.681	0.551911	0.000696561	0.408586	0.1766	0.728293	0.572264
Oxr1	16.4537	11.7915	13.5236	25.7442	29.5302	25.6257	13.1779	13.291	15.5756	0.53573	0.00515183	0.816492	0.378141	1.74364	0.0319812
Pan2	3.7491	3.6423	3.92484	6.42886	6.91716	6.33975	8.81394	5.01584	7.32767	0.632173	0.000707535	0.394342	0.0101213	0.629269	0.070961
Parp9	5.19032	3.57496	3.64232	2.37106	2.31414	1.86597	0	0	0.889061	1.62472	0.00354057	2.86714	0.111425	1.91756	0.244838
Pcolce	80.431	89.9721	79.0204	19.6037	28.084	21.561	0	0	3.21694	3.51772	0.00217557	33.9155	0.0441274	9.32862	0.126553
Pcp2	13.4721	17.1572	19.0429	21.2778	21.3755	35.4578	18.2568	46.214	25.8505	0.645598	0.0218938	1.44828	0.195214	2.49882	0.00755486
Pcx	13.3594	11.782	12.4597	14.9541	14.8852	13.9807	12.2856	10.3412	9.44913	0.871254	0.00280304	1.02126	0.900239	1.20469	0.299926
Pde3a	4.7077	4.25112	4.61116	6.85496	6.79535	6.57629	4.16124	2.01362	5.57404	0.715451	0.000317983	0.623716	0.219358	0.913104	0.802795
Pde6b	513.848	536.519	408.443	584.325	649.423	542.091	1493.26	1174.37	1313.32	0.821371	0.175029	0.302992	0.0111596	0.350685	0.00230621
Pde6g	26.8742	34.181	26.2348	71.4477	70.8975	67.6157	74.7947	150.492	154.454	0.419571	0.00249118	0.419757	0.141059	0.860177	0.767178
Pdgfrb	5.2269	5.69671	6.05266	4.43559	6.54316	5.96643	0	0	0	1.00183	0.987151	6.9263	0.000138963	7.20768	0.0026977
Pdk3	21.416	19.6129	21.5276	14.4482	15.1586	11.34	11.6946	10.0441	9.6097	1.51659	0.00568785	1.71091	0.019725	1.03163	0.869255
Pdlim3	3.71019	3.70722	3.54131	4.99752	2.42793	1.88781	0.348191	0.982185	0.466869	1.21735	0.391986	4.15612	0.00181166	2.46724	0.207296
Pdzph1	8.73061	9.46349	4.4763	19.6181	16.9937	14.9821	39.8123	20.312	30.9995	0.458607	0.0489691	0.154814	0.0348661	0.311158	0.00328344
Peli3	4.38941	3.28002	3.82523	5.10141	4.37963	3.83277	7.88573	4.72909	5.99711	0.900534	0.0381323	0.43101	0.00494649	0.488408	0.00974524
Pex5	11.3786	9.21092	9.15169	7.75357	7.69695	8.75352	5.28415	5.67855	5.74614	1.20216	0.120892	1.55528	0.0605968	1.52167	0.00998677
Pgrmc1	76.5024	10.5228	72.3684	50.2155	79.5546	65.0225	7.33699	19.7658	6.27241	0.649691	0.55742	4.15645	0.439392	15.7104	0.00994164
Phkg2	16.985	15.2602	16.8486	14.539	14.2899	12.6325	9.98995	6.95741	6.81413	1.18074	0.00559741	1.54234	0.123431	1.28767	0.291383
Pias3	5.58842	5.86032	7.36618	4.42392	5.35806	7.79913	5.0666	10.9263	5.69857	1.05717	0.677719	1.77729	0.102777	2.00534	0.000360953
Pigm	0	0	0	4.36023	0	0	5.10664	4.14052	6.22862	0.596431	0.418167	0.131265	0.00117168	0.115093	0.150479
Pim1	2.68461	2.56564	2.80684	0.71861	1.25581	0.738288	0.311564	0	0.250678	1.95655	0.00720564	2.41192	0.00207107	1.21606	0.407719
Pkia	88.0547	77.6646	86.2711	59.5156	64.6538	51.6263	35.2255	75.3224	78.3382	1.44295	0.00508296	2.11899	0.241688	1.39502	0.584741
Pkp1	1.39862	1.32421	0	2.67061	2.51533	3.07649	0	0	0	0.47348	0.112222	1.63649	0.501911	4.01264	0.000549595
Pla2g16	11.8363	10.9739	7.69371	27.5034	37.1489	35.8398	6.4621	20.0656	20.6709	0.321034	0.00725885	1.32733	0.727172	4.70873	0.0991031
Pla2g2c	0.96956	0.917524	1.38374	0	0	0	0	0	0	2.07991	0.00268801	2.08666	0.0178325	1	NA
Pla2g7	8.10339	8.56758	8.51874	9.50231	9.32052	10.8037	14.7154	12.9037	12.1266	0.860344	0.00873348	0.638634	0.0358341	0.775079	0.193592
Pla2r1	25.3786	29.3894	30.8113	49.4351	48.3026	47.156	66.497	76.9748	39.3722	0.595402	0.00372175	0.724095	0.47217	1.08467	0.856522
Plagl1	2.73525	4.42567	3.25387	4.98506	2.8646	3.78967	0	0	0	0.913868	0.662259	5.23647	0.00487158	4.53631	0.0127291
Plat	40.7203	23.0514	39.0408	33.6687	30.2651	27.6074	14.1253	8.74974	12.2399	1.11204	0.521457	1.47264	0.250741	1.58624	0.009432
Plcb3	3.19359	3.13645	2.701	4.71172	4.72374	3.0869	0	0	0	0.793413	0.0865039	3.94293	0.000594287	4.20223	0.00688811
Pld4	3.32817	2.12388	2.80494	2.16484	2.64783	1.63262	0	0	0	1.21197	0.0937761	3.20213	0.0087417	2.7365	0.0138651
Plekhd1os	0.210133	0.033239	0.0482742	0.161164	0.148954	0.049522	0.193782	0.0274841	0.188919	0.986204	0.62541	0.772369	0.0199969	0.811628	0.00205361
Plod1	10.0701	6.73049	8.95553	11.9159	10.9996	9.03244	6.13395	4.10592	5.51929	0.832972	0.0431947	0.969803	0.822484	1.2327	0.00557911
Plxna1	1.31132	3.09747	2.79452	2.89807	3.17865	2.14116	0	0	0	0.881669	0.608755	4.38111	0.0260769	3.23445	0.00625358
Pm20d2	16.2673	11.3411	24.9446	23.1024	21.1154	2.71656	21.1548	0	16.4464	1.51396	0.449847	0.116602	0.14168	0.0357398	0.00313794
Poli	2.70317	1.00376	0.961649	3.24179	3.33578	2.24083	2.55853	0	2.13071	0.642889	0.053425	0.244057	0.00729955	0.477704	0.114729
Polr1c	5.99417	5.25969	5.46029	4.43198	4.17162	4.23088	5.57957	4.02011	3.51832	1.2489	0.00397107	1.02126	0.933159	0.859413	0.564989
Pop1	0	1.2714	0	4.48135	3.91865	1.09162	3.86707	0	1.80109	0.347184	0.10653	0.202544	0.215146	0.255297	0.00644278
Pot1a	6.69497	5.90156	5.45711	9.89792	12.2535	10.2861	10.3534	4.36207	8.39007	0.597281	0.00900556	0.408738	0.0191689	0.741667	0.385123
Ppa2	9.53388	7.21111	8.10541	8.009	10.9188	7.65064	19.7999	14.6752	17.9844	0.957165	0.723608	0.350222	0.000391774	0.392067	0.0217377
Ppapdc1b	0.885191	0.181419	0.731994	0.996276	1.27261	1.76816	0.75673	1.52469	0.615202	0.675903	0.14371	0.96631	0.942169	2.05301	0.0086183
Ppm1f	4.90593	4.35897	3.77315	4.72741	1.31702	1.03088	0.684156	1.07949	0.610361	1.8327	0.131248	3.51508	0.00804135	1.31829	0.733043
Ppp1r14a	0.152455	0.408008	0.421158	0.0789202	0.0596092	0.263953	0	0.335199	0.0834169	1.15488	0.0402383	1.66702	0.00578996	1.40218	0.00493474
Ppp1r42	0.117342	1.07646	1.1692	2.43513	1.62734	0.646929	3.0238	0	2.08304	0.700495	0.382792	0.287798	0.250556	0.216135	0.00126443
Ppp1r8	10.8862	9.97242	10.5155	4.96453	5.64733	3.95695	10.5827	4.00108	10.5459	1.98924	0.00194071	0.560073	0.131164	0.269183	0.0143624
Ppp4r1	2.25834	3.83819	3.91014	1.11737	3.74255	1.61436	1.16381	2.12125	1.29709	1.41819	0.338674	2.92084	0.00824779	1.62358	0.453985
Preb	15.0675	11.3421	14.6908	25.9835	16.0659	20.5548	66.0787	56.4031	78.8696	0.686196	0.104102	0.156539	0.00228893	0.246947	0.023258
Prelp	0	1.47062	1.25406	1.37101	1.89026	4.43003	0.861997	0	2.20791	0.50303	0.00798022	0.701416	0.741012	1.36785	0.757118
Prkrir	14.098	13.6127	14.6866	37.1681	37.1855	33.0305	12.4863	55.4333	30.9564	0.413655	0.00011821	1.55557	0.511951	3.40787	0.164133
Prmt2	11.5995	9.85038	9.83976	13.9771	13.5728	11.1705	9.29795	8.34266	6.94195	0.832794	0.00539559	1.14611	0.540003	1.33661	0.259302
Prodh	18.143	15.9103	16.2961	10.8434	14.9673	25.6328	5.34517	12.28	6.70665	1.01302	0.95554	3.70149	0.0260552	5.64203	0.00302101
Prps2	1.02822	1.3379	6.70858	4.70884	6.56377	5.71514	0	0	0	0.495199	0.24646	3.90519	0.248287	6.94318	0.0017458
Prr14	4.059	4.64805	3.54364	0	3.76697	7.81155	14.8669	13.067	12.3832	1.36615	0.614187	0.344085	0.00991752	0.625858	0.745772
Prrg1	0	0	0	0.0984576	0.149577	0.102158	0	0	0	0.895973	0.00717508	1	NA	1.11021	0.0497934
Psmb4	86.9231	69.3251	71.8379	64.2957	64.9131	45.708	57.6323	34.4864	30.9321	1.33298	0.00824163	1.27283	0.557394	0.902442	0.804088
Psmb7	81.4842	81.6712	79.694	71.3135	77.2421	58.5853	58.8455	60.2312	54.6535	1.18658	0.0956683	1.45678	0.00830512	1.08904	0.67729
Psmb8	21.5975	16.0758	12.3061	4.2236	4.1714	2.14627	0.723186	0	0.47028	4.03294	0.00250028	6.70265	0.00581743	1.52445	0.0647176
Psme1	38.9667	30.2516	39.488	24.9984	20.4921	18.5768	16.6798	7.80393	11.6087	1.68991	0.00656172	1.51325	0.140207	0.90355	0.632102
Pth1r	1.94085	2.17558	1.70735	1.02106	0.907983	0.638215	0	0	0	1.59625	0.00976437	3.01426	0.00173139	1.65084	0.0245225
Ptprf	13.2854	9.81429	10.5559	17.0698	15.5049	11.6817	5.01859	2.41498	4.53226	0.794079	0.000836814	1.29829	0.0099785	1.61177	0.000205265
Ptrf	2.75671	2.63506	2.77022	3.38212	3.75416	3.43526	0	2.11578	1.40119	0.823879	0.00816726	4.22884	0.0840435	4.99961	0.0691536
Pum1	23.3818	30.0262	27.0964	31.5174	31.2199	37.8488	37.6728	0	28.5512	0.794755	0.00314585	0.0940383	0.202219	0.1342	0.28844
Pvrl3	8.688	11.2377	9.95278	4.77362	6.62655	5.13061	2.80054	3.69477	3.25244	1.67846	0.0213206	3.40062	0.000827264	1.77204	0.0745816
Pvrl4	1.60374	2.47259	1.94415	0	0	0.95879	0	0	0	2.31161	0.00527308	3.41021	0.00518645	1.85361	0.247681
Rab11fip4	83.7223	77.8096	77.6036	71.5849	83.6761	83.4136	51.6339	73.4057	57.2578	1.00217	0.975135	1.72101	0.0427514	1.86896	0.00951691
Rab31	19.6906	14.5953	15.5387	13.4259	13.9057	9.63858	5.03824	4.52022	5.30417	1.35216	0.00650881	2.31356	0.00968022	1.67462	0.0610794
Rab40b	1.90826	0.0700733	0.454634	3.49985	0.61073	2.43699	2.91822	0	1.80423	0.582112	0.310057	0.136662	0.00098418	0.417324	0.386439
Rab43	1.13558	0.368367	13.4014	14.0202	13.3714	11.5523	17.591	14.5285	18.1621	0.251666	0.19719	0.156297	0.338918	0.599349	0.00240959
Rabep2	1.51675	1.11245	1.39167	0.945379	0.911948	0.666742	0.882213	0.713397	0.655921	1.2833	0.00194532	1.17501	0.266935	0.918927	0.487848
Rabepk	1.08192	0.773249	1.06016	0.290881	0.455429	0.262678	0.449278	0.248216	0.878135	1.48355	0.00796728	0.969472	0.894838	0.688768	0.205297
Rac1	24.1199	28.5386	26.6199	87.0361	111.966	106.455	18.5516	70.5783	110.213	0.265252	0.000388372	1.09006	0.940921	3.94714	0.294502
Rac2	1.2171	0.684183	0.702904	0.367763	0.441965	0	0	0	0	1.50688	0.00655886	1.61375	0.0777219	1.03508	0.886969
Racgap1	1.93278	1.40036	2.03558	3.91103	3.85373	2.78397	2.79998	0	0	0.627554	0.00598726	0.696446	0.683816	1.09161	0.918482
Rad50	6.73728	6.63152	6.3942	8.51895	8.00936	8.29352	6.75211	0	0	0.818921	0.00328382	1.02435	0.986062	1.33014	0.838843
Rad9a	1.33257	0.873696	1.12249	1.71674	1.58838	1.37717	1.63304	1.12259	2.25483	0.830196	0.00850879	0.546528	0.0465113	0.694368	0.142724
Rae1	30.5829	33.0188	33.054	21.9977	23.8537	20.7526	16.5257	19.4997	19.455	1.43385	0.00652335	1.96141	0.00517806	1.25411	0.208707
Ralgps2	14.6637	13.2278	15.3925	29.9466	25.1617	27.2296	10.8847	9.10618	14.7042	0.544762	0.00293859	0.935977	0.799816	1.76442	0.112136
Rangap1	38.2572	36.3015	34.3946	49.19	43.5653	33.9856	43.5856	24.1268	35.1529	0.883479	0.17766	0.647774	0.0828698	0.645758	0.00935137
Rasa4	1.6406	1.8975	1.65103	1.04779	1.08909	1.04013	0.57629	0.636739	0.733068	1.32192	0.00329309	1.73226	0.00821184	1.24913	0.040756
Rasl11a	0.512752	0.342754	0.572217	0.45586	0.420304	0.390388	0.869094	0.860878	0.895575	1.04003	0.459031	0.741767	0.0601496	0.734962	0.00112748
Rassf2	1.07211	1.66949	1.72415	0.213832	0	0.562264	0	0	0	1.95874	0.00775317	2.81151	0.0104087	1.48177	0.234617
Rbbp8	2.13825	2.54789	2.97095	2.58166	2.66959	0	0	0	0	1.56225	0.324571	3.79458	0.00280398	1.1149	0.90372
Rbm11	0.34499	0.402663	0.411734	0.331002	0.320868	0	0	0	0	1.15874	0.181493	1.41656	0.00153822	1.02245	0.909909
Rbm15	7.82915	8.26381	10.9169	0	0	0	0	6.47548	9.58058	9.88973	0.000215192	7.79401	0.256366	0.715816	0.83551
Rbm17	41.8496	36.334	28.5855	18.4515	17.518	13.1732	8.68912	10.6742	12.5582	2.13449	0.00670704	3.08282	0.0418454	1.33785	0.407726
Rbm26	2.17476	0.272106	0.497947	0	1.07905	1.9235	2.91433	0	2.35145	0.993904	0.99081	0.138268	0.00143797	0.379703	0.446469
Rbm3	9.87098	11.3368	15.0957	1.9087	2.44657	2.18716	1.66441	2.11214	1.86316	4.04659	0.00196932	5.55291	0.0058465	1.2782	0.118502
Rbp1	15.9382	3.18422	6.16165	4.14649	4.69187	4.4762	1.97534	2.88081	2.38741	1.52461	0.332645	1.49736	0.680609	2.00455	0.00740902
Rbpms	1.14318	1.35145	1.14591	1.77789	2.10641	2.34206	1.89233	3.1243	1.51003	0.71551	0.00269784	1.09508	0.65383	1.56924	0.0768478
Rcl1	4.65789	2.92685	3.33753	3.57348	3.18266	1.93078	2.04795	1.81118	3.53208	1.22867	0.00158152	0.920532	0.815565	0.724181	0.412145
Rcor1	1.1623	1.55314	1.54497	2.00286	2.55326	2.81852	1.61223	1.2757	2.75833	0.693039	0.00417555	0.723087	0.413995	1.07265	0.859319
Rdh11	4.13138	3.80849	3.67852	5.72196	5.74517	4.40982	6.81025	5.25886	5.7467	0.785545	0.0130006	0.576255	0.00759042	0.680134	0.036787
Rdh12	66.1497	56.1415	58.9028	72.4495	75.956	79.4254	233.953	211.659	215.559	0.798092	0.035212	0.238921	0.00041584	0.34023	0.00124361
Rdh9	0	0.108415	0	0.278945	0.315266	0.3595	0	0	0	0.781996	0.00282955	1.08162	0.354888	1.35901	0.00285834
Rell1	0.360589	0.255673	0.298186	0.206265	0.24417	0.251755	0	0.158207	0	1.05819	0.140947	1.3783	0.0501844	1.36874	0.00743196
Rell2	4.08074	3.97501	3.92978	4.35273	4.47699	4.26605	3.70279	4.00534	4.52583	0.93245	0.00997686	0.981883	0.876659	1.05207	0.672928
Rest	1.74068	1.59093	2.51893	3.32686	2.87957	3.40457	0	0	0	0.695539	0.0538932	2.9088	0.0153242	4.31916	0.000464255
Rfx2	1.33013	1.39957	1.5987	1.84899	0	1.21067	0	0	0	1.31757	0.50623	2.49176	0.00108019	1.89697	0.434309
Rfx7	0.69723	0.677775	1.00029	4.39392	3.08469	4.99125	0.70277	0	0.386636	0.348285	0.0045352	0.863328	0.567076	2.77381	0.0734219
Rfxank	2.41433	1.67634	1.93712	2.77843	2.73127	3.25627	4.33061	2.01333	3.86642	0.766597	0.0655223	0.369751	0.000365841	0.596477	0.175014
Rgcc	0.589154	0.60737	0.580498	0.224132	0.250566	0.406971	0.556527	0.569702	0	1.22679	0.00711556	1.38488	0.384494	1.20074	0.602685
Rgma	12.9681	0.806745	2.12323	0.954045	0.950584	0.874553	0	0	0	2.3627	0.201971	1.59078	0.727891	1.8804	0.000152912
Rgs2	35.5026	31.4498	36.2374	51.6921	52.8322	47.3154	37.4094	72.2975	32.8046	0.689555	0.00248138	1.43731	0.390991	2.02745	0.158324
Rgs22	1.66851	1.51047	1.915	0	0	0.195389	2.07379	0	0	2.5241	0.00111973	0.885534	0.87242	0.407313	0.322344
Rho	774.299	1058.18	742.133	931.142	964.376	936.438	3100.17	2955.74	3816.44	0.890991	0.391776	0.263488	0.0229442	0.258187	0.00358595
Ric8b	14.6906	15.2756	15.1679	17.4323	16.7341	17.1871	24.9182	24.3121	27.9841	0.884717	0.00534041	0.576491	0.0099002	0.640133	0.015464
Rilpl2	0.612097	0.96273	0.480606	0.52951	0.567494	0.66506	0.178585	0.268868	0.264678	1.04707	0.616065	1.53511	0.0948836	1.40606	0.00603705
Ring1	7.86761	5.95165	10.1023	3.11588	2.2002	1.78938	2.93077	6.28002	3.74873	2.69484	0.00815151	2.68178	0.099149	0.896439	0.816724
Ripk2	1.36038	1.24039	1.21093	1.04481	1.06338	0.981621	0.956664	0	0	1.12141	0.00503527	1.1492	0.75481	1.05461	0.906017
Ripk4	4.28725	15.5699	5.83046	9.42265	7.86681	6.45059	0	0	0	0.935886	0.874762	14.0264	0.0333073	7.45589	0.00171847
Rlbp1	39.0873	35.5113	27.8031	34.3975	42.1405	42.0295	20.2445	27.6871	22.833	0.861504	0.354817	1.72126	0.138245	2.28529	0.00576475
Rmnd5b	7.51402	6.7758	7.28665	6.77983	6.37834	5.58604	12.9437	6.24513	8.2693	1.14103	0.00646307	0.487177	0.0597223	0.419202	0.0321702
Rnase4	0.837779	10.8017	0.994442	11.0553	9.88447	6.98102	0	0	0	0.334328	0.198735	7.84351	0.201888	8.11698	0.0030112
Rnd1	2.36472	1.77483	2.03029	3.2589	3.19068	2.62131	2.2582	2.10085	1.18146	0.767647	0.000368989	1.07963	0.822275	1.41476	0.341461
Rnd3	9.7904	1.33661	9.56113	10.9962	10.7172	8.83855	6.24495	4.21549	5.71199	0.604262	0.361414	0.392599	0.410469	1.18847	0.00377704
Rnf138	3.33369	2.95317	1.88944	2.35412	2.47939	2.71845	0.698963	0.599827	0.619949	1.0457	0.77978	2.00104	0.0830717	2.17292	0.00225323
Rnf167	3.48082	6.57983	5.75372	5.40484	5.11264	2.85425	5.61245	1.97939	4.42412	1.15287	0.625472	0.82218	0.757197	0.42699	0.00106077
Rnf187	57.6109	51.1941	60.2578	18.9122	20.2144	15.2961	13.7664	42.1504	11.9524	3.04007	0.00048907	7.97663	0.0287602	2.33381	0.272347
Rngtt	6.41434	9.15433	5.08559	11.8149	11.9816	6.15696	11.1926	2.83119	9.75191	0.737583	0.331228	0.37123	0.210596	0.336576	0.00618853
Rpf1	4.20587	2.49857	4.19848	3.9095	3.72565	3.55824	4.75746	4.11079	4.77614	0.975689	0.851822	0.617481	0.146063	0.735888	0.0011711
Rpl11	186.923	160.152	162.803	141.505	148.859	116.889	157.275	231.912	152.663	1.26852	0.00991115	1.30131	0.367089	0.97823	0.94633
Rpl5	433.784	346.588	375.069	326.064	337.103	258.058	288.863	256.418	227.906	1.27547	0.0056259	1.29219	0.272403	0.994844	0.982115
Rpl6	254.962	211.149	228.838	192.459	173.618	157.368	110.567	93.0243	113.206	1.34135	0.000744796	1.68036	0.00317525	1.2623	0.0367696
Rpl8	179.002	121.356	149.018	138.957	129.807	85.8411	149.021	124.287	105.289	1.31093	0.00393736	0.929656	0.822259	0.668737	0.321664
Rpp30	3.98916	3.18727	3.68553	4.35803	4.75789	3.14139	4.72269	3.49095	4.17748	0.928516	0.299296	0.681022	0.00631999	0.691162	0.0746304
Rpp38	0.779427	2.95977	1.05398	0	0	0	18.3815	16.7564	19.9773	2.38694	0.033494	0.160804	0.0438792	0.0465311	4.18651e-05
Rps11	156.232	136.921	134.354	111.756	115.592	99.7721	124.562	108.872	81.8905	1.31456	0.00444119	1.28905	0.451962	0.984882	0.961452
Rps4l	0.506894	0	0	16.6964	15.5349	10.8475	0	8.94501	0	0.0777304	3.26905e-05	4.01183	0.305933	47.3842	0.0479142
Rras	0.8347	0.807263	0.730059	1.34335	1.22084	1.22249	0.475637	0.169569	0.570347	0.793134	0.00245433	0.993357	0.95745	1.25428	0.137595
Rsad2	1.79646	1.05488	1.98024	0	0	0	0	0	0	2.5969	0.00405541	2.26943	0.0445523	1	NA
Rtca	6.11155	5.21086	5.60562	4.4792	4.52003	4.09582	3.49938	2.13223	3.15134	1.24499	0.00136991	1.15892	0.044865	0.969194	0.74982
Rtn4rl1	0	0	0.857359	0.560496	0.0360339	0	14.9206	12.9095	17.182	1.05677	0.857174	0.0680291	0.0120602	0.0515388	0.00172183
Rtp4	2.99851	3.01814	4.14748	0	0.905154	0.625913	0	0	0	2.95303	0.0170912	4.45089	0.00419127	1.73882	0.280384
Rufy3	27.7106	1.00057	80.4688	13.9966	22.225	32.6345	5.97165	17.0637	6.36905	0.764881	0.846509	1.46262	0.892791	8.2452	0.00179923
Rxra	17.1781	19.8588	14.9388	6.30423	4.63617	6.28364	21.9048	17.7023	26.1796	2.7067	0.00432726	0.655562	0.21422	0.241744	0.0149413
S1pr3	20.1799	21.4972	14.5894	25.8854	20.4274	18.6882	4.92635	4.00725	5.66643	0.875988	0.456939	2.74312	0.0398462	2.75141	0.00892138
Safb2	1.67951	1.33108	1.79565	3.54711	2.82995	3.10011	0.730133	0.412632	3.62822	0.628646	0.00853682	0.649247	0.602888	1.08817	0.917926
Samd9l	19.3987	15.2646	15.2503	4.72794	6.96105	2.7052	0	0	0	3.25426	0.00714187	15.6381	0.000377508	4.05588	0.0540437
Samm50	9.55349	9.14111	8.50823	7.03056	8.46	5.49627	4.22827	4.52855	4.51825	1.28653	0.0851384	1.87575	0.00429211	1.29685	0.351569
Sccpdh	16.9011	14.1757	15.3885	9.17173	6.69728	4.88343	6.39959	3.53779	5.13188	2.17592	0.00329736	1.70764	0.00932011	0.670808	0.100802
Scfd2	2.144	2.46223	2.63276	1.55581	4.24132	0.516416	0	0	0	1.27761	0.562757	3.59007	0.000747274	1.78331	0.501425
Scgb3a1	0.332395	0.239503	0.181336	0	0	0	0	0	0	1.25249	0.00821554	1.20034	0.0916581	1	NA
Scrt1	38.0897	41.2401	41.7372	63.957	47.2379	92.5368	9.56393	41.6579	11.572	0.610743	0.0624656	8.80866	0.0156853	16.741	0.0052803
Scube1	6.35844	2.24874	5.16657	1.99426	0.949724	0	0	0	0	3.10329	0.00446567	3.67018	0.0829016	1.01897	0.977353
Sec11c	2.8637	2.61785	2.8294	2.28554	2.2586	2.25232	2.41902	1.68502	1.77376	1.1564	0.00421756	1.05492	0.688554	0.943191	0.68634
Sec14l1	50.1603	35.1812	39.5489	50.6191	48.0378	42.1574	38.1962	21.9772	33.5682	0.896294	0.112769	0.705348	0.0017189	0.87516	0.258364
Sec24d	2.82818	1.32176	2.34709	1.75689	1.37201	1.72205	0	0	0	1.20114	0.32105	2.47488	0.0581843	2.6577	0.00284529
Sept11	14.6089	14.2477	14.121	19.7535	19.0724	18.9002	14.9567	8.83166	17.7274	0.758619	0.00013129	0.627086	0.163749	0.841389	0.561482
Serhl	3.05706	2.81862	2.86581	1.75299	1.92884	1.40647	2.13146	1.33138	1.49304	1.46649	0.00271118	1.16946	0.312097	0.763787	0.149212
Serpina3n	57.5676	52.4781	62.026	13.0228	13.1877	9.76246	0	2.52678	0	4.56995	0.000260011	125.444	0.00281999	23.2993	0.0197907
Sesn2	0.602756	0.729024	0.644302	0.755245	0.82571	0.853218	0.896496	0.583369	0.903292	0.912232	0.00860267	0.8049	0.147399	0.87764	0.298918
Sestd1	1.10824	0.830492	0.575966	0.967622	0.779592	0.238139	2.46882	0.486721	1.66707	1.1425	0.273478	0.336509	0.0200356	0.261388	0.000443625
Sfmbt1	11.9105	8.22504	7.30576	4.4354	2.3609	1.57768	16.1908	0	10.2444	2.8495	0.00610689	0.105447	0.0631926	0.0357755	0.0202565
Sfpq	15.5798	13.4133	14.9881	6.15151	2.02765	8.31591	21.7204	16.6697	22.2688	2.62708	0.083857	0.54212	0.0026835	0.294998	0.219901
Sfrp1	4.55231	3.40107	3.06762	3.05057	3.05931	3.06913	1.8207	1.6019	1.7463	1.14915	0.229682	1.40362	0.1496	1.39905	0.00183907
Sgk1	11.4576	16.9798	8.27784	13.2854	16.8124	13.1568	53.9022	32.0691	43.4593	0.82804	0.479467	0.221656	0.0603632	0.227105	0.00678121
Sgk3	0.772214	0.948815	0.594677	0.998484	0.982784	0.82892	0	0	0	0.913637	0.30981	1.82469	0.0187869	1.83987	0.00150268
Sgpl1	2.73824	4.37115	3.04352	1.7232	4.05092	1.86523	0	2.7934	0.836752	1.26613	0.429967	7.93736	0.00914336	4.7063	0.123119
Sh3glb1	3.20257	2.6321	2.78625	6.19495	6.01653	4.06874	5.13912	0.568846	5.11413	0.619064	0.00270667	0.247286	0.0515427	0.377266	0.0835703
Shb	3.65172	3.65126	3.58758	1.62863	1.63921	1.68069	1.64284	0.560267	1.00075	1.74655	5.07186e-06	1.50543	0.132185	0.887509	0.628277
Shroom3	9.77329	6.82075	8.22164	9.56978	10.4189	6.85201	10.3834	4.80926	9.87509	0.954998	0.489456	0.467595	0.00323899	0.494536	0.015319
Sirt3	18.9496	16.4759	18.3644	16.073	15.809	13.6738	11.0701	12.3287	10.6776	1.18063	0.00493219	1.60688	0.0313511	1.33046	0.134676
Skap2	2.48776	2.15355	2.27559	1.23357	1.31174	0.801303	0	0.358618	0	1.58764	0.00183909	3.82485	0.0045042	2.21207	0.0611705
Slc10a5	0.0147877	0	0.127922	0	0	0.105329	0	0.163296	0.000258375	1.00798	0.885298	1.15341	0.258408	1.19914	0.00698121
Slc17a6	17.1708	14.916	16.5103	18.0382	16.9547	16.9194	11.7933	10.9213	11.9758	0.943314	0.163833	1.19781	0.0572838	1.32457	0.00480946
Slc18a2	0.303597	0.615162	0	0.465513	0.499158	0.484439	0	0	0	0.860459	0.408657	1.377	0.378696	1.48848	0.000108844
Slc1a2	1.79556	2.35309	3.06293	13.7719	11.4665	14.0628	5.45939	16.8372	23.4688	0.237386	0.00142515	0.45729	0.41786	1.74522	0.552498
Slc25a11	13.6512	12.7936	12.2683	28.7541	29.5828	23.7705	10.961	7.05284	6.7555	0.496161	0.000620405	1.16398	0.603873	2.21106	0.054874
Slc25a15	2.35001	3.35774	3.27162	3.53737	3.09174	1.52254	2.1756	3.5087	2.10616	1.1137	0.643297	1.80554	0.00777279	1.02361	0.96505
Slc25a16	21.303	24.8393	24.4467	14.1365	15.6976	15.2697	12.5755	9.88023	9.54123	1.51889	0.00245299	1.99284	0.0438572	1.25099	0.300087
Slc25a19	2.9928	3.1668	2.88421	1.85174	1.41482	1.29504	1.3725	3.13857	1.94094	1.60727	0.00614795	2.12354	0.023686	1.15985	0.671665
Slc25a26	1.57271	1.18386	2.76231	2.18188	1.82947	2.41329	0.285971	1.35239	0.590744	0.881607	0.56739	2.63028	0.114949	3.22769	0.00852822
Slc25a45	0	0.599189	0	0.454335	0.417566	0.417521	0	0	0	0.808876	0.273387	1.43031	0.354888	1.41448	0.000299216
Slc26a11	0	0	0	1.25762	1.33607	0.652767	1.26398	0	0	0.491527	0.00412491	0.451507	0.215414	0.787358	0.649078
Slc27a6	0	0	0	0.312489	0.302855	0.269352	0	0	0	0.773206	5.86961e-05	1	NA	1.27128	0.00111689
Slc30a3	0.529408	0	0.292999	0.548037	0.57783	0.454772	0	0	0	0.834015	0.155608	1.03275	0.904646	1.46685	0.00423233
Slc30a5	6.23519	4.55723	4.83177	6.09509	6.6764	3.74955	5.78531	2.79997	5.54656	0.990064	0.905414	0.565553	0.0059459	0.531604	0.0220787
Slc31a2	2.26332	1.64	1.78622	15.0855	1.86751	1.74784	20.0168	12.0816	14.8714	0.604677	0.421024	0.110341	0.000517598	0.102755	0.137653
Slc39a6	9.71032	9.87655	7.57714	11.0057	9.96827	7.67282	8.02598	3.90486	7.29214	0.967303	0.785267	0.787008	0.429435	0.714956	0.00794659
Slc39a9	4.65763	4.9264	5.73413	5.71208	5.07694	1.64998	4.17055	0	3.91479	1.31763	0.350408	0.443208	0.306462	0.211884	0.00675165
Slc6a1	48.7842	58.9376	111.077	172.216	158.266	77.5951	113.214	37.7601	108.935	0.546645	0.207356	0.361321	0.278345	0.390615	0.00871663
Slc6a20a	2.18873	1.82758	1.07031	1.68172	1.50106	1.61978	0	0	0	1.02555	0.873326	2.4378	0.0526973	2.59458	0.000249114
Slc7a11	14.5369	14.8927	19.2567	19.9353	15.8674	20.0239	0	0	0	0.873056	0.357797	17.6215	0.000643866	20.2759	0.000340559
Slco2b1	0.344477	0.441576	0.444418	0.697999	0.779381	0	0	0	0	0.991957	0.964316	1.46013	0.0042169	1.05257	0.895317
Slco4a1	14.4607	9.66362	11.941	9.54157	7.27229	9.87962	13.5948	8.24015	12.0392	1.31871	0.164312	0.597972	0.00601301	0.585619	0.164365
Slitrk2	8.15943	6.88394	0.188872	13.1772	10.2089	7.59075	17.1373	11.7324	16.4378	0.409124	0.316792	0.160011	0.299569	0.394611	0.00926211
Smek1	2.80177	2.60652	2.89745	3.92937	3.87674	4.41938	4.54714	2.60157	2.98775	0.741314	0.00622776	0.628964	0.105296	0.927313	0.788592
Smim3	9.66447	21.0094	11.2251	4.29094	2.98949	3.02732	1.00054	1.9533	0.843921	3.19343	0.0214043	13.2404	0.00531413	2.6102	0.0676289
Smyd3	2.54565	2.66991	3.25085	2.3818	2.43787	2.62224	1.56208	2.4121	1.63512	1.09081	0.250169	1.80201	0.0233633	1.64105	0.00665118
Snapc5	5.82886	2.71102	4.86912	5.56192	6.57247	5.4928	6.40641	1.74553	5.9638	0.78642	0.249113	0.301826	0.00866973	0.518644	0.183693
Sncg	14.1331	12.1101	19.3313	13.7491	14.9328	19.1419	11.8515	27.6101	13.3921	0.940464	0.746689	1.83775	0.253838	2.31307	0.00729191
Snrpa	10.6195	10.9553	9.8953	18.1566	17.6219	20.1064	14.7017	15.087	17.7926	0.583346	0.00108674	0.664093	0.0619977	1.19849	0.319279
Snx29	0.571506	0.451454	0.608344	0.986313	0.40795	0.469052	0	0	0	0.971824	0.809218	1.49324	0.00934564	1.42224	0.224695
Snx3	23.6914	19.1142	18.7247	5.6142	5.64514	3.82735	3.68867	19.7073	25.5819	3.6507	0.000147926	3.34576	0.362511	0.829689	0.883021
Snx7	1.39146	1.32293	1.33618	1.39475	1.59286	0.886248	0	0	0	1.0454	0.602395	2.31675	2.07549e-05	1.94913	0.0389479
Snx9	4.89775	6.07278	4.85816	5.84049	6.04477	5.5443	3.16592	2.8203	3.35425	0.916057	0.314042	1.49041	0.0932355	1.46238	0.0055195
Soat1	4.30143	3.31201	3.34791	3.03468	2.65999	2.09284	1.71445	0	2.24081	1.31493	0.00256074	0.725241	0.449297	0.564429	0.229985
Socs1	1.59235	1.16815	1.1561	0	0.264455	0.0592763	0	0	0	2.09557	0.00480612	2.09779	0.00914919	1.09617	0.604585
Socs3	30.0551	30.638	43.3128	1.03527	0	3.80239	0.663533	0.545526	0	15.8079	0.00815325	29.2809	0.00448363	3.18327	0.319518
Sox11	2.34888	2.20388	2.22462	1.38512	1.81284	0	0	0.260744	0	1.78756	0.107883	3.69373	0.00144757	1.26666	0.761879
Spata5l1	1.07276	0.94774	0.951523	1.37561	1.46776	1.20045	2.92758	0.729385	0.833885	0.852659	0.00632982	0.482844	0.211577	0.571044	0.311824
Spata6	15.7344	12.4157	9.84714	5.35712	4.08452	5.67422	0	0	0.311307	2.25102	0.0180971	9.89361	0.00550976	5.37342	0.00902995
Spidr	9.58626	10.5261	9.81117	6.38678	8.28642	4.24692	0	0	0	1.56096	0.0768948	11.3931	2.15318e-05	5.60538	0.0146098
Spop	7.98954	1.36416	2.25001	2.77589	1.80849	0	1.12915	5.71316	3.505	2.02835	0.00355464	1.26978	0.852641	0.606824	0.701075
Sprtn	1.78416	1.59105	1.82433	1.32623	1.14362	1.14425	1.82447	1.10051	0.560068	1.2445	0.00646829	1.1522	0.736978	0.929114	0.859949
Srpx2	0	0	0	1.48817	0.913113	0.942052	0	0	0	0.479425	0.00332907	1	NA	1.89732	0.0378121
Srrm4	1.98914	0	0	0.590733	0.726449	0.94251	0	0	0	0.846206	0.686035	0.828473	0.815516	1.93707	0.00945443
Srsf11	18.0912	12.9756	13.8707	12.7467	17.1834	17.7651	22.3134	12.7325	21.4443	0.946383	0.7517	0.426964	0.000831975	0.615149	0.290797
Srsf9	7.18394	7.08876	7.73938	5.35403	6.01023	5.86253	4.45654	5.55973	4.38571	1.23479	0.0154029	1.73152	0.00989905	1.4292	0.0212597
Ss18l1	5.09813	4.25294	3.93091	5.48504	5.78748	11.1795	10.5679	7.72956	11.355	0.653948	0.12861	0.345249	0.0033615	0.816643	0.720011
St18	3.90524	4.04781	1.27571	4.011	5.15432	6.15199	1.98557	2.85147	1.76163	0.629525	0.242408	1.51783	0.546186	2.94569	0.00474443
St6galnac2	2.46971	2.15375	2.67217	1.65233	1.62321	1.17874	1.61953	2.03764	2.08636	1.39657	0.00862398	1.24235	0.246804	0.828382	0.383917
St8sia2	0	0	0	2.40978	4.13206	1.54622	0	0	0	0.286231	0.00882292	1	NA	2.79123	0.0967411
Stat3	51.8537	49.0947	58.2197	36.2641	22.4458	22.6126	9.11647	7.09464	8.67199	1.99069	0.0224839	4.69804	0.00111053	2.02346	0.0850687
Stat6	1.42706	2.19352	2.16964	3.97121	3.06818	2.40046	0	0	0	0.712005	0.127237	3.33747	0.00705262	3.39327	0.0104608
Steap4	28.589	26.5991	16.5594	36.9816	38.4773	13.3876	0	0	0	0.90761	0.762297	22.6604	0.00343599	15.6814	0.0228709
Stk4	18.3876	17.1513	4.78279	7.24961	6.79009	5.53184	15.5334	15.0886	18.0898	1.71774	0.312599	0.607139	0.613632	0.35756	0.00608384
Stx16	14.0983	17.1153	15.9667	4.29894	3.04743	3.28592	10.8109	7.99837	2.73883	3.69491	0.00139329	2.77665	0.283757	0.633245	0.609715
Surf2	3.32141	2.37309	2.94454	1.75033	1.70998	1.51319	0.88603	1.58573	2.41465	1.46748	0.00370777	1.50715	0.402463	1.09927	0.823965
Surf4	14.2639	27.0524	26.0318	5.19025	5.28011	4.55241	3.65217	14.3835	16.8569	3.71925	0.00771721	5.78489	0.11966	1.02705	0.977452
Tac1	4.35939	4.38562	4.6882	1.60795	2.10832	2.36435	2.14327	1.7788	1.74061	1.80518	0.00294746	1.77566	0.00984914	1.09622	0.667297
Tada2a	8.55775	6.44301	4.39901	7.2163	7.12584	6.72451	10.3237	7.94344	9.0145	0.916391	0.646882	0.515477	0.142569	0.644169	0.00770401
Tagln	0.117259	0.461546	0.127821	0.615699	0.956463	1.18744	0.780972	0	0.95371	0.633394	0.00857123	0.503716	0.189201	0.826651	0.68713
Tanc1	13.2603	18.7449	15.1806	9.07617	9.99136	10.8025	7.17961	17.1289	8.53938	1.49584	0.00619526	3.52374	0.00118696	2.09842	0.0417966
Taok3	2.85028	2.87492	2.82553	3.92694	3.46642	3.68971	7.81964	8.24336	8.58479	0.82135	0.00919212	0.426604	0.000538695	0.511752	0.00408742
Tap1	22.6625	7.72627	11.1064	1.46725	1.92914	1.09819	0	0	0	5.682	0.00424136	8.40644	0.0353758	2.18775	0.0299673
Tap2	10.2785	8.49277	9.21501	5.51235	5.5262	4.27928	1.59944	0	0	1.71651	0.000147129	3.74837	0.100782	2.1769	0.259661
Tapbpl	4.82422	3.23113	3.42253	2.49068	2.48409	2.05538	1.10788	0	0	1.45161	0.00876072	1.97394	0.213866	1.52546	0.40993
Tbc1d1	3.21384	4.51738	3.1838	4.04579	3.23842	3.76212	0.284982	0	0	0.978466	0.855337	4.04264	0.0152526	3.6669	0.00678863
Tbrg1	12.0331	8.81734	10.9313	8.7797	7.88444	5.92217	5.67151	3.85644	5.01558	1.39011	0.00256087	1.32876	0.0515077	0.930322	0.475815
Tceanc2	3.86402	30.4329	2.86132	3.76556	5.0024	3.40747	14.7428	11.8197	15.5202	1.60628	0.550086	0.990954	0.995443	0.251175	0.00546583
Tcerg1l	9.18718	7.87775	8.3269	0	3.40717	4.217	0	0	0	3.19232	0.111907	8.84736	0.000107701	5.8277	0.201559
Tcf24	0.885826	0.757892	0.928512	0.832032	0.850776	1.1254	0	0	0	0.957466	0.506201	1.80395	0.00226828	2.10319	0.00392081
Tcirg1	6.47174	6.01151	8.32689	3.93018	6.19578	6.82564	0	0	0	1.1929	0.369174	7.79509	0.00185318	8.02265	0.00550445
Tdrd7	38.9576	50.3706	45.0214	55.0031	55.3812	45.7926	104.023	69.8871	96.1784	0.861105	0.266705	0.400375	0.045133	0.376902	0.000303962
Tfap2e	0	0.597916	0	0.49083	0.49402	0.712589	0	0	0	0.735833	0.106446	1.42944	0.354888	1.6938	0.0093637
Tgfa	0.108374	0.169556	0.0677832	0.198891	0.174024	0.2127	0	0	0	0.93084	0.091216	1.1372	0.1147	1.20735	0.0026395
Tgif1	0.879251	0.670645	0.516261	1.11828	0.968482	0.83406	0	0	0	0.860962	0.0756662	1.57346	0.0424346	1.83341	0.00483909
Tgm2	18.3879	7.65502	16.087	6.09277	8.69893	5.72446	0.242066	0	0	1.88519	0.0802618	8.06202	0.0235799	5.7955	0.00722244
Tgtp1	12.1735	9.2675	13.3155	0	0.335782	0.199313	0.189968	0	0	10.6772	0.000555606	9.51645	0.00197684	1.05171	0.839759
Them4	2.85551	2.6621	2.49989	2.55088	8.26114	2.11945	6.8042	3.64727	6.45393	0.796684	0.589579	0.33857	0.00631207	0.358675	0.24886
Them6	0	0	0	0	2.26075	0.238224	2.40016	2.40826	2.56201	0.630806	0.352338	0.285615	4.06801e-05	0.423103	0.370789
Tkt	88.6335	32.0107	79.7116	0	0	0	69.0448	66.0233	70.6295	63.6489	0.00086543	0.548463	0.418057	0.0137072	7.57288e-07
Tmem102	0.00390309	0.351713	0.383541	0	0.0377529	0.384679	0	0.553599	0.0469223	1.07139	0.295157	1.84342	0.0114519	1.71067	0.00162645
Tmem119	7.03584	4.75053	4.95228	4.22396	3.44836	2.67267	0.678851	0	0.402418	1.50802	0.00304571	2.6584	0.00206911	1.81105	0.00461971
Tmem132e	5.78083	6.53131	6.21544	3.81735	4.11238	4.9437	1.74678	2.26566	1.95995	1.34703	0.000748548	2.91416	5.05563e-05	2.2679	0.0011807
Tmem151b	6.91288	9.31847	7.80236	15.7882	14.8072	15.1943	9.66961	8.33802	11.1039	0.547392	0.00416244	0.801569	0.427165	1.28308	0.146655
Tmem176a	3.88369	3.42675	3.80085	2.85808	1.67083	1.66527	0.511101	0.222326	0.5295	1.57645	0.0265919	2.58153	0.00044844	1.4962	0.159799
Tmem198b	0.796144	0.408631	0.394757	1.12208	0.982866	0.306631	0.852733	0	0.735714	0.883455	0.151917	0.512469	0.00813539	0.524829	0.00314107
Tmem233	0	0	0	0.152315	0.0970392	0.16974	0	0.0677808	0	0.876841	0.00808796	1.04256	0.197214	1.20484	0.0187977
Tmem28	0.0393683	0.067674	0.316806	0.0831679	0.0730474	0.159562	0	0.140682	0	1.02295	0.805922	1.27079	0.244221	1.24493	0.00420105
Tmem50a	12.2334	9.43996	11.5007	23.077	25.0462	21.5631	21.4853	14.7789	14.8499	0.500697	0.00144995	0.483047	0.0434445	1.03888	0.870217
Tmem69	0.124836	0.75076	1.60541	0.0699029	0.1761	0.195394	1.22096	1.00191	1.16351	1.47867	0.209945	0.953443	0.935632	0.518121	0.00750789
Tmem98	11.887	9.04569	8.93332	6.0525	5.88537	4.5722	2.28759	3.65394	0.60018	1.70773	0.00118554	5.85535	0.0789404	3.37444	0.168694
Tmub2	6.31816	6.37822	6.49773	6.63025	4.58824	5.06092	11.0159	10.0745	11.6465	1.1669	0.226076	0.568111	0.00321826	0.449863	0.0264412
Tnfaip6	0.846953	1.10422	0.716494	0.88055	0.727185	0.899804	0	0	0	1.02204	0.775395	1.9797	0.0136276	1.87159	0.0025601
Tnfrsf1a	2.92402	3.88685	2.8097	3.86641	2.83682	1.7613	0	0	0	1.13726	0.53961	4.58265	0.00278843	2.78082	0.0474632
Tollip	7.69296	43.7234	52.439	52.3591	51.8676	23.8734	49.0794	7.97063	34.5456	0.651974	0.588968	0.535558	0.738415	0.237407	0.00678316
Topbp1	6.63878	4.75251	5.42345	8.41825	7.8633	6.2956	4.39546	0	0	0.786689	0.000429564	1.11163	0.922146	1.49785	0.715521
Topors	20.6766	48.5273	41.9891	43.4155	21.081	15.0718	17.2753	118.232	18.4855	1.43835	0.482016	9.3031	0.00512852	2.4879	0.53326
Trappc8	30.6327	10.4816	21.6825	53.1473	51.4959	26.5173	43.4618	5.45788	27.3228	0.496886	0.0185289	0.113435	0.00294904	0.277175	0.0271309
Trhr	4.53508	3.61152	3.36062	2.64583	4.25222	3.52625	0	0	0	1.08875	0.60532	4.36787	0.00222998	4.72449	0.00706009
Trim23	0.668752	0.0831875	0.0557076	0.597038	0.00592737	1.86854	1.43885	0.208095	0.912604	0.735895	0.476135	0.306719	0.00577257	0.80069	0.803987
Trim32	25.6133	24.0128	24.1035	0.0883867	0.0957933	0.0543882	0.0673377	17.1237	21.7404	23.7579	1.36618e-07	18.5158	0.22474	0.73402	0.882647
Trmt10c	1.2786	0	0.125821	0	0.187115	0	14.1742	0	13.0751	1.32637	0.303106	0.0112094	0.00471001	0.0141525	0.0302653
Trmt6	5.5728	5.83092	6.33254	4.33904	3.94903	3.70133	3.62397	3.55558	3.60863	1.38707	0.00881331	1.5198	0.0104919	1.00777	0.915853
Trnp1	0.216977	0.229951	5.42321	20.8709	19.0366	20.6155	2.32469	6.48535	2.84811	0.0996797	0.0363239	1.10881	0.939092	9.4476	0.00500152
Tsen54	3.02698	2.64574	0.76732	1.88461	1.72736	1.47626	3.81767	3.94368	4.12726	1.11247	0.739342	0.539439	0.369324	0.502904	0.00559587
Tspan33	0.476461	0.678572	0.531192	0.659811	0.533505	0.530547	0	0	0	0.990005	0.861667	1.65261	0.00740537	1.52065	0.00486785
Tspan6	2.9419	1.30118	1.97595	2.53437	3.77525	2.08303	3.01637	0	2.04786	0.822011	0.281019	0.287967	0.00481294	0.427283	0.154972
Ttc21b	4.36845	3.1426	3.84037	5.78256	5.49244	5.12266	5.64768	0	3.44754	0.743895	0.00844846	0.248758	0.0655967	0.388364	0.238681
Ttc30a1	8.47903	6.43516	5.66716	0	0	0	6.27291	4.65436	5.17006	7.83425	0.000281461	0.891038	0.591855	0.131719	0.000379781
Ttll7	0	0	0	6.45374	3.93986	0	7.60543	0	5.66757	0.321624	0.0925332	0.035043	0.0209679	0.0420467	0.00324006
Tubgcp5	16.0641	14.1053	14.351	22.5844	19.0051	18.4183	15.204	9.99143	10.353	0.762573	0.00899519	0.908864	0.669149	1.1849	0.490522
Txlna	6.39114	3.40542	6.41281	4.259	3.21958	2.7947	5.35463	3.30379	4.98531	1.4527	0.0820248	0.63755	0.205008	0.487716	0.00588345
Txndc16	8.52249	6.6705	6.90133	14.1717	12.4096	0	8.8675	4.27729	7.69049	1.56806	0.530118	0.554075	0.00689814	0.092929	0.205695
Tyrp1	2.24171	2.73766	2.6261	1.01309	1.24545	1.14747	0.825033	0.589845	0	1.64545	0.00168924	2.8284	0.0869354	1.62186	0.326283
U2af1	15.7776	14.0473	15.0655	12.9651	12.1303	10.6806	12.0408	11.6333	13.5276	1.24798	0.000972023	1.06135	0.558563	0.823182	0.171893
Uba7	1.26235	1.64885	1.33978	0.764676	0	0	0	0	0	2.0163	0.0447346	2.58679	0.00232422	0.953427	0.911816
Ube2e3	14.8452	12.8536	13.9294	12.7531	12.9753	11.0057	12.6352	7.1607	7.66669	1.13383	0.00899173	0.997391	0.992566	0.882843	0.664217
Ube2h	2.11847	2.812	2.51039	2.14087	21.1534	27.3184	22.6574	12.8448	18.4186	0.259456	0.12096	0.130752	0.00605223	1.14277	0.937598
Ubl5	88.1417	75.0441	78.1083	73.7564	72.1066	60.076	67.2306	76.0105	1.73835	1.18478	0.00137798	10.0142	0.40204	7.83459	0.44964
Ubqln4	2.93576	3.60015	2.21316	4.06945	4.20172	3.15178	4.69367	3.03251	4.44747	0.813526	0.241127	0.592527	0.167528	0.624123	0.00370468
Uchl3	5.02864	5.78499	6.12997	0	0	1.64027	0	4.0968	0	4.61711	0.00657973	19.891	0.0128323	6.4148	0.00754637
Uhmk1	1.95916	1.8946	2.16015	3.27079	3.54461	2.90395	3.92202	2.23431	4.0301	0.712476	0.00648419	0.458435	0.0212265	0.620302	0.0427149
Uhrf2	9.82326	11.7965	9.31602	16.7953	20.1217	21.3887	23.3249	19.6311	16.0018	0.547973	0.00364437	0.565964	0.131939	1.06293	0.8398
Unc119	28.8745	28.4511	27.1806	27.5938	29.3741	25.1816	40.9918	39.5568	40.726	1.03379	0.478995	0.674929	0.00178566	0.623945	0.00938971
Unc119b	4.06808	3.86772	4.03694	0.811802	1.09016	1.10514	4.25609	2.8722	4.00115	2.49083	0.00044714	0.793786	0.0700964	0.348935	0.0128915
Unc79	1.98393	3.4943	3.4618	0	0	0	0	0	0	3.8643	0.00165415	4.80771	0.0105103	1	NA
Unc93b1	3.5919	2.67937	2.98151	2.70421	2.28947	1.43801	0	0	0	1.33963	0.00454314	3.65827	0.00207566	2.47391	0.0314329
Uqcrh	121.211	112.292	117.427	47.5092	52.1741	89.8014	55.2675	149.884	53.8539	1.87616	0.0331388	3.85224	0.0514159	2.84275	0.00759123
Vhl	16.2815	15.1856	15.7386	14.1288	13.9495	12.3244	10.83	6.79323	0.501104	1.16542	0.00247788	4.12937	0.391369	3.37968	0.453848
Vps8	5.05138	3.40413	8.92345	4.77447	5.706	14.6691	0	6.36351	0	0.736971	0.493187	20.6844	0.0593434	48.4514	0.00157316
Vta1	4.69678	4.16112	4.4117	4.24698	4.14913	3.53202	3.50088	2.44696	3.90453	1.09975	0.0046454	0.916596	0.487208	0.820077	0.1498
Vwa8	13.0543	12.8541	12.3582	16.2418	15.9609	14.285	12.7032	7.84743	10.6091	0.838813	0.00857012	0.839777	0.303936	0.964669	0.741549
Wnt5b	1.91265	0	0.343222	1.61753	1.83003	1.45183	0	0	0	0.619846	0.164736	0.939068	0.927201	2.49719	0.00183248
Wwc1	6.058	5.35045	4.01424	3.7874	2.23693	2.82715	0	0	0	1.57186	0.0697593	5.66109	0.00448416	3.65285	0.0142525
Xpa	2.85132	3.31971	2.9243	1.82716	1.66986	1.74866	0	1.75784	1.25253	1.46167	0.00260238	4.71328	0.0495478	2.94495	0.135165
Xpo5	2.9851	2.66438	2.81694	3.35594	3.3783	2.97979	2.63227	1.79519	2.16261	0.907251	0.00298524	0.938318	0.427319	1.03437	0.669026
Xpr1	29.0963	31.2698	34.5909	14.5992	14.806	13.0544	24.4786	26.8538	27.3964	2.15558	0.00162288	1.31419	0.103718	0.54799	0.0127214
Zbp1	0.316297	0.168354	0.254778	0.0175568	0	0	0	0	0	1.24232	0.00473913	1.17861	0.0985656	0.99854	0.911816
Zbtb12	0.607559	0.00621116	0.451627	0.247974	0.360576	0.768396	0.00155225	0.602786	0	0.921893	0.717474	1.4536	0.467294	2.30381	0.00109444
Zbtb46	0.248519	0.363213	0.245191	0.609791	0.628103	0.62948	0.474569	0.263933	0.2086	0.789718	0.00367278	0.935463	0.684788	1.14816	0.354628
Zbtb7c	2.20738	2.3622	2.02525	1.05524	0.323842	0	0	0	0	2.33587	0.0194678	3.24607	0.000427181	0.986192	0.975153
Zbtb9	2.17772	0.250608	0.157995	0.235543	0.321791	2.65989	1.86845	15.2266	3.10003	0.907224	0.870221	0.854428	0.904135	2.62088	0.00745479
Zc3h14	19.4086	19.3124	23.8472	19.7171	18.1721	14.5314	19.7489	10.442	16.0308	1.19678	0.185826	0.829459	0.525171	0.603867	0.00666417
Zfhx4	4.82121	0	0	4.94508	6.88938	7.49194	0	0	0	0.25505	0.109078	0.738813	0.815516	8.64374	0.00225508
Zfp282	6.80847	4.26051	5.96211	2.02392	2.23254	3.37219	2.09671	4.14077	2.64764	1.88051	0.0438834	2.20435	0.138305	1.68316	0.00345185
Zfp407	7.41962	7.66636	9.05597	11.0007	7.7195	8.30613	0	0	0	0.913904	0.523394	9.25645	0.000372567	9.01156	0.00186878
Zfp472	12.5414	12.5241	12.1359	7.99981	7.42938	5.72818	7.30503	5.66179	4.54727	1.69331	0.00414976	1.82696	0.102718	0.935285	0.831817
Zfp526	0.0582178	0.0480039	0.0508582	0.0282913	0.0261055	0.016585	0.417434	0.698641	0.337163	1.02872	1.02843e-05	0.861661	0.241648	0.829847	0.185341
Zfp623	3.15961	0.0678592	0.0632632	0.114364	0.133867	3.00537	0.0693816	3.6621	0.0963593	0.972023	0.970944	1.9784	0.665093	7.97958	0.00952225
Zfp655	1.7151	1.62319	2.84236	1.14022	1.37139	0.966386	14.721	15.0538	18.2249	1.40444	0.111642	0.172018	0.0109244	0.113858	0.00110029
Zfp677	0.257039	0.351205	0.288673	0	0	0.073992	0.317896	0	0	1.26219	0.000180472	1.02571	0.90268	0.822391	0.393223
Zfp710	1.69271	1.52642	1.94595	0.652509	0.52197	1.97769	0	0	0	1.35989	0.201991	2.66118	0.00226949	2.79866	0.0876901
Zfp715	1.79514	0.781025	1.49737	10.8306	9.76957	0.702991	6.19482	3.9801	4.57785	0.417714	0.113368	0.246507	0.00905152	0.258986	0.31002
Zfp773	0	0	0.393513	0.714159	0.702664	0.722145	0.0575829	0	0	0.650941	0.0434072	1.08483	0.769672	1.63088	0.000976408
Zfp784	1.5793	1.05469	1.36469	0.858096	0.689606	0.325122	1.09151	0.343319	0.749856	1.46932	0.00097245	0.850012	0.13014	0.553333	0.00457331
Zfp82	0.896647	0	0.0431041	0.422914	0.196499	0.170431	1.19964	0	0.760684	1.0218	0.902735	0.290978	0.00926692	0.379984	0.021651
Zfp868	8.93472	5.3757	8.01839	3.00073	1.6089	1.32123	6.84637	2.88669	5.78403	2.94499	0.00349576	0.611519	0.0352507	0.208619	0.00503796
Zfp92	1.90465	1.5735	1.69152	1.62916	1.49788	0.428918	0	0	0	1.32166	0.104454	2.56723	0.000887768	1.48954	0.364139
Zmat2	9.50287	6.34271	6.60993	7.78945	8.43468	6.21904	12.8817	6.95256	13.7429	1.01165	0.882601	0.340411	0.00465195	0.369406	0.0108997
Zmiz1	0	0	0	2.18913	2.67639	4.71003	0	0	0	0.241549	0.0017494	1	NA	5.57347	0.0141684
Zscan22	0.0244661	0.0414063	1.67859	0.0498797	0.0847347	0.0657296	1.9675	2.18164	1.52791	1.32386	0.499056	0.602334	0.534151	0.417053	0.00717393
Zswim5	13.0428	8.47681	11.0973	16.7616	19.5484	14.853	16.8489	9.11279	18.7359	0.663446	0.0224677	0.35762	0.00846652	0.614048	0.137777
1110008L16Rik	1.43971	1.41664	1.15469	0.782022	1.21453	0	0	0	0	1.51194	0.13834	2.30195	0.00266303	1.0871	0.870963
1600020E01Rik	4.62303	5.98673	4.112	6.13436	4.79285	3.58335	1.37918	2.37959	1.36091	1.02857	0.878413	3.36953	0.00685603	2.38908	0.109674
1700007K13Rik	1.15867	1.95999	1.35083	0.725305	0.757389	0.98471	0.762115	1.33629	0.888434	1.33881	0.0171683	1.84399	0.0131017	1.26261	0.00275582
1700029J07Rik	1.83978	2.14585	1.76923	2.15104	2.11398	1.98433	3.838	2.45298	3.76328	0.94474	0.327981	0.512189	0.0369178	0.51126	0.0081241
1700086L19Rik	1.34879	1.38897	1.41427	0.638485	0.828415	0.839183	0.525304	0.50906	0.837994	1.34489	0.00329348	1.38484	0.102714	1.07101	0.708721
2010107G23Rik	1.46019	0.671531	1.03639	5.16152	4.2764	3.34178	3.57145	0.879833	2.74158	0.39849	0.000160567	0.240829	0.000509701	0.639816	0.0570791
2210018M11Rik	1.88807	1.09568	1.03929	3.77557	3.62268	2.15869	2.27224	0	2.02213	0.575149	0.00317751	0.297439	0.0198088	0.517142	0.0727489
2210404O09Rik	0.761039	0	0	0.132794	0.149931	0.122766	0	0	0	1.08234	0.674742	0.90733	0.815516	1.12639	0.00406377
2300009A05Rik	0	0	0	0	0	0	4.82579	5.06403	7.56361	1	NA	0.136425	0.00519027	0.136939	0.00517668
2610008E11Rik	1.1138	1.09471	0.752595	1.03295	0.904654	1.99031	9.61208	6.18602	11.4895	0.863471	0.378445	0.128375	0.00411492	0.192762	0.0400232
2810001G20Rik	9.11151	10.1945	7.64571	8.59197	7.82524	7.32623	2.86058	2.59788	2.22791	1.11824	0.33433	2.85777	0.014719	2.31762	0.00928397
3632451O06Rik	7.59846	7.32097	6.15358	7.91046	7.57225	5.94982	11.4988	7.85339	10.6653	0.997976	0.980522	0.523183	0.0216512	0.480445	8.58327e-05
4831440E17Rik	0.51718	0.479941	0.538306	0.724625	0.740018	0.79852	0.939058	1.11201	1.07467	0.861031	0.00399663	0.779494	0.019621	0.932135	0.147822
4833439L19Rik	12.9774	11.3583	11.3419	37.8318	23.0452	33.291	30.1587	21.4076	23.9453	0.406608	0.0133975	0.364706	0.00349592	0.975056	0.948437
4931428F04Rik	0	0.274307	0	2.10041	1.208	2.0422	1.98909	0	1.48521	0.390568	0.00696411	0.226791	0.0620832	0.566681	0.353812
5033404E19Rik	0.076004	0	0	0	0.035113	0	0.193136	0	0.160348	1.01556	0.566602	0.753571	0.0016648	0.772839	0.0292647
6030419C18Rik	15.6788	15.3528	15.3729	22.5695	21.3474	19.2751	16.2279	14.7309	18.9465	0.751855	0.00214482	0.810716	0.18687	1.01755	0.893941
6430571L13Rik	2.54273	4.94107	3.92304	2.41201	2.34799	6.52205	3.2061	8.78641	3.96814	1.01966	0.860789	2.18924	2.45117e-05	2.47674	0.0309313
9030617O03Rik	0.629828	0	0	0.641626	0.807199	0.789236	0	0	0	0.683017	0.103923	0.919484	0.815516	1.80521	0.00279601
9330102E08Rik	0.350491	0.529623	0.484159	0.6373	0.629123	0.780047	0.442242	0	0.712118	0.858653	0.00263118	0.756955	0.400158	0.881631	0.683976
9330188P03Rik	0.560586	1.19734	0.558423	1.75913	1.25984	1.31968	0	0	0	0.714398	0.10581	2.02453	0.0603157	2.27623	0.00864449
9530091C08Rik	0.22378	0.02932	0.225305	0	0	0	0.139505	0.194801	0.172634	1.1607	0.0810634	0.952257	0.736431	0.886012	0.00955382
A430105I19Rik	3.12587	3.17046	4.3663	2.8381	4.51917	0.553914	0	0	0	1.46	0.363054	4.63264	0.0042189	1.77771	0.500025
A930003A15Rik	9.22988	9.28249	8.40252	5.27341	5.18617	5.02932	8.245	28.9953	4.37254	1.61933	0.000767267	3.24796	0.210199	1.86729	0.484265
A930031H19Rik	0	0	0	0.325539	0.281325	0.41994	1.55361	7.48025	0.663379	0.743601	0.00162254	1.11529	0.881786	1.48093	0.602449
AA388235	0.112153	0.096176	0.109523	0	0	0	0.0424698	0.0428824	0.0201506	1.10634	0.000164047	1.06961	0.0401791	0.973042	0.180135
A2m	230.615	179.456	172.426	80.3342	75.9769	53.6808	4.66954	0	0	2.82576	0.000399411	31.4327	0.0445449	10.848	0.100875
