# Supplementary material for: Impacts of ciliary neurotrophic factor on the retinal transcriptome in a mouse model of photoreceptor degeneration
Source: Sci Rep. 2020 Apr 20;10:6593. doi: 10.1038/s41598-020-63519-1 (PMC7171121; doi:10.1038/s41598-020-63519-1)
Supplement: Supplementary file 9 — Supplementary Table S6. [file 41598_2020_63519_MOESM9_ESM.xlsx]

## Sheet: Table S4
Supplementary Table S6. Pathway enrichment of gene signatures detected in the long-term CNTF treated Rds retinas.
The canonical pathway enrichment analysis were performed using GSEA and MsigDB databases, and pathways with statistical significance FDR <0.05 and gene overlaps >5 are included.
Gene Signature Lists	Gene Set Name	# Genes in Gene Set (K)	Description	# Genes in Overlap (k)	k/K	p-value	FDR q-value
Down-regulated genes in long-term CNTF vs Rds	REACTOME_TRANSMISSION_ACROSS_CHEMICAL_SYNAPSES	186	Genes involved in Transmission across Chemical Synapses	6	0.0323	1.89e-05	0.0102
	REACTOME_HEMOSTASIS	466	Genes involved in Hemostasis	8	0.0172	7.2e-05	0.0185
	REACTOME_SIGNALING_BY_GPCR	920	Genes involved in Signaling by GPCR	11	0.012	8.59e-05	0.0185
	KEGG_NEUROACTIVE_LIGAND_RECEPTOR_INTERACTION	272	Neuroactive ligand-receptor interaction	6	0.0221	0.000155	0.0231
	REACTOME_NEURONAL_SYSTEM	279	Genes involved in Neuronal System	6	0.0215	0.000178	0.0231
Up-regulated genes in Long-term CNTF vs Rds	REACTOME_IMMUNE_SYSTEM	933	Genes involved in Immune System	24	0.0257	1.84e-13	1.68e-10
	REACTOME_ADAPTIVE_IMMUNE_SYSTEM	539	Genes involved in Adaptive Immune System	19	0.0353	3.11e-13	1.68e-10
	REACTOME_CLASS_I_MHC_MEDIATED_ANTIGEN_PROCESSING_PRESENTATION	251	Genes involved in Class I MHC mediated antigen processing & presentation	12	0.0478	2.7e-10	9.71e-08
	REACTOME_METABOLISM_OF_RNA	330	Genes involved in Metabolism of RNA	12	0.0364	5.95e-09	1.6e-06
	REACTOME_METABOLISM_OF_MRNA	284	Genes involved in Metabolism of mRNA	11	0.0387	1.36e-08	2.94e-06
	REACTOME_ANTIGEN_PROCESSING_CROSS_PRESENTATION	76	Genes involved in Antigen processing-Cross presentation	7	0.0921	1.73e-08	3.11e-06
	REACTOME_ER_PHAGOSOME_PATHWAY	61	Genes involved in ER-Phagosome pathway	6	0.0984	1.26e-07	1.94e-05
	REACTOME_INTERFERON_SIGNALING	159	Genes involved in Interferon Signaling	8	0.0503	1.87e-07	2.52e-05
	REACTOME_CYTOKINE_SIGNALING_IN_IMMUNE_SYSTEM	270	Genes involved in Cytokine Signaling in Immune system	9	0.0333	1.02e-06	0.000118
	KEGG_RIBOSOME	88	Ribosome	6	0.0682	1.13e-06	0.000118
	KEGG_ANTIGEN_PROCESSING_AND_PRESENTATION	89	Antigen processing and presentation	6	0.0674	1.21e-06	0.000118
	REACTOME_ANTIGEN_PROCESSING_UBIQUITINATION_PROTEASOME_DEGRADATION	212	Genes involved in Antigen processing: Ubiquitination & Proteasome degradation	8	0.0377	1.65e-06	0.000148
	REACTOME_SRP_DEPENDENT_COTRANSLATIONAL_PROTEIN_TARGETING_TO_MEMBRANE	179	Genes involved in SRP-dependent cotranslational protein targeting to membrane	7	0.0391	5.93e-06	0.000426
	REACTOME_INFLUENZA_LIFE_CYCLE	203	Genes involved in Influenza Life Cycle	7	0.0345	1.35e-05	0.000906
	REACTOME_APOPTOSIS	148	Genes involved in Apoptosis	6	0.0405	2.28e-05	0.00143
	REACTOME_TRANSLATION	222	Genes involved in Translation	7	0.0315	2.39e-05	0.00143
	REACTOME_PEPTIDE_CHAIN_ELONGATION	153	Genes involved in Peptide chain elongation	6	0.0392	2.75e-05	0.00156
	REACTOME_METABOLISM_OF_PROTEINS	518	Genes involved in Metabolism of proteins	10	0.0193	3.15e-05	0.0017
	REACTOME_INFLUENZA_VIRAL_RNA_TRANSCRIPTION_AND_REPLICATION	169	Genes involved in Influenza Viral RNA Transcription and Replication	6	0.0355	4.8e-05	0.00235
	REACTOME_3_UTR_MEDIATED_TRANSLATIONAL_REGULATION	176	Genes involved in 3' -UTR-mediated translational regulation	6	0.0341	6.01e-05	0.0027
	REACTOME_NONSENSE_MEDIATED_DECAY_ENHANCED_BY_THE_EXON_JUNCTION_COMPLEX	176	Genes involved in Nonsense Mediated Decay Enhanced by the Exon Junction Complex	6	0.0341	6.01e-05	0.0027
	REACTOME_HEMOSTASIS	466	Genes involved in Hemostasis	7	0.015	0.0021	0.0364
