# Supplementary material for: Impacts of ciliary neurotrophic factor on the retinal transcriptome in a mouse model of photoreceptor degeneration
Source: Sci Rep. 2020 Apr 20;10:6593. doi: 10.1038/s41598-020-63519-1 (PMC7171121; doi:10.1038/s41598-020-63519-1)
Supplement: Supplementary file 12 — Supplementary Table S8. [file 41598_2020_63519_MOESM12_ESM.xlsx]

## Sheet: Table S5
Supplementary Table S8. Gene signatures of mouse retina degeneration models.
The RNA-seq data is processed using hisat2 and DESeq2, with differentially expressed genes satisfying p<0.01.
Rd10 (GSE56473)		BC027072 (GSE63810)
Rd10 vs Wild Type Up	Rd10 vs Wild Type Down	BC027072_KO vs Wild Type up	BC027072_KO vs Wild Type down
Poteg	Ascc1	Edn2	Inpp5k
Casp12	Pde8b	Fgf2	Trove2
Il28ra	Gpr108	Cfi	1190002N15Rik
Gm11428	Sec22b	Nudt6	Map4k3
Casp1	Mier2	Lrrc2	Lpgat1
Steap4	Dhx16	Cebpd	Usp12
C4b	Prickle1	Bcl3	Cadps
Serpina3n	Rfx1	Fhad1	Bpnt1
Clec7a	Hexdc	H2-Q7,H2-Q9	Atp6v0e2
Trim30d	Fam45a	Fcamr	Per3
A2m	Poc5	Btc	Bbs9
H2-Aa	Klc4	Slc6a2	Eri3
Plscr2	Pdia4	Mtag2	Plekha8
Ptprc	Prmt7	Ntf5	Slc31a2
Cd74	Ppargc1a	H2-Q6	Dnmbp
Gfap	Mettl3	Prnd	Camsap1
C3	Gas8	Fbxo24	Btg2
H2-Eb1	Ddit4	Krt16	Hspa4l
Serping1	Esco1	Prtg	Pex5l
Cfi	Nrf1	9330159M07Rik	Ahi1
Cyp26a1	Dalrd3	Tnnt2	Mitf
Gbp4	Cnnm4	Hkdc1	Clstn3
Tmem173	Srp54b	Antxr2	Spg7
Flnc	Rbm7	Agtpbp1	Thoc2
Icam1	Atrip	Socs3	Flnc
Gna14	Klhl23	Gm10069	Rdh8
Ifitm1	Elmod2	Atf3	Rpe65
Trim30a	Thrb	Klhl29	Myrip
Col24a1	Arhgap24	Ltf	Fbln2
Lyz2	Gpr180	C4b	Tmem132a
C1ra	Ankrd27	Rfx2	Cadm1
Serpinb8	Polr2j	Myo10	Arl13b
Isg15	Epb4.1l5	Crym	Map1lc3a
Osmr	Timm44	Gnb3	Slc22a17
Sned1	Prr14	Bik	Ext1
Apobec1	Arntl	9430037G07Rik	4930402H24Rik
Tnfrsf1b	Actl6a	Ascl1	Mllt3
Gpx3	Tab3	Cerkl	Ndrg3
Col17a1	Smpd2	Adam7	Usp45
Slc26a4	Rpf1	Gbp9	Capn6
Zc3hav1	Bzw2	Ctss	8430427H17Rik
Plekhg6	Hps3	Sec22c	Scamp5
Cd44	Pigm	BC026585	Cep164
Gm7694	Fam58b	Rnf144b	Gramd1a
Calca	Slc9a5	Ahrr	Eif1b
Gbp2	Sys1	Cd33	Kdm5b
Klhdc7a	Apeh	Slc25a37	41699
Pld4	Ypel2	Glycam1	Ddit4
Thbs1	Myrip	Bst1	Alas1
Chi3l1	Tax1bp1	H2-Aa	Csdc2
Gbp9	Acadm	Gbp5	Kif21b
Timp1	Zfp238	Bcl6	Nefl
Myb	Hnrnpf	Clca4	Pla2g7
5430435G22Rik	Rce1	Dynlt1b	Gja8
Map3k8	Zdhhc6	Xlr3b	Fam126b
Itgam	Mtfr1	Clec3a	Fsd1l
H2-Ab1	4933424B01Rik	Bcl6b	Ddx3x
Igsf10	6530418L21Rik	2810032G03Rik	Dcakd
Ddx60	Hltf	Iigp1	Atp13a2
Egr1	Sec22c	H2-Eb1	Tsen34
Cfb	Sec22a	Bbc3	Alpl
Mpeg1	Utp3	E2f6	BC033916
Aox1	Atad2b	Pla2g2c	Cerk
Aqp5	Apba3	Arl6	Mtfr1
Matn2	Rxra	Cd74	Ckmt1
BC055402	Laptm4b	Fabp7	Pppde1
C1qa	Csgalnact2	Lin7b	Psmb4
Dsc2	Pitpnm1	Lst1	Epb4.1l2
Rnasel	Ccdc115	Retnla	Foxo3
Loxl4	Wdr47	Mlf1	Unc13b
Kirrel2	Cecr2	H2-Ab1	Mylk
Gpr126	Gnaz	Aplnr	Por
5730507C01Rik	Pcbp2	Osmr	Snap91
Adhfe1	Rmnd5b	Cdca3	Anks1
Tmem132b	Cited2	Gbp6	Pde6h
Fmod	9630033F20Rik	Tifab	Ranbp6
Prr5l	Kif3b	Ch25h	Npdc1
Slc7a11	Armc9	2210012G02Rik	Gm4792
Vcam1	Pbx3	Asf1b	Bmp7
Slc16a12	Nsun4	Psmb9	Pcmtd2
Fam115c	Fbxl5	Il1f9	Vtn
Siah3	Elovl2	Ly86	Tspan5
F11r	Ppp2r5c	Amz1	Uhmk1
Hkdc1	Atp11b	Tnip2	Mcoln1
Vcan	Sirt4	Noxo1	Cds1
Csf1	Otud7b	Gna14	Cnp
Kdr	Ccdc157	C1qtnf9	Crmp1
Cx3cr1	Rhbdl3	Ccr1	Bbs2
S1pr2	Psd	Cetn4	Rnf180
Col1a2	Fbxl12	Stat3	Mapre3
Agr2	Svil	Fyb	Lmbr1l
S1pr3	Srp54c	Lad1	Zfp536
Creb3l1	Rdh11	Chrnb4	Fnip2
Hcrtr1	Chd1l	Lcn2	Prkab1
Tnfrsf1a	Dusp7	Qrfpr	Laptm4b
C1qc	Ap2a2	Syt15	Med24
Unc93b1	Irf3	Mobkl2c	Ptpru
B2m	Sema3f	Irf8	Ddt
C1qb	Pde8a	Setdb2	Mus81
Ptpn6	Tmem67	Clec7a	Snrk
Cyp1b1	Snrk	Mpeg1	Mast2
Tnxb	Me2	Igtp	Dlgap3
Lcp1	AK129341	Apobec1	Eml3
Parp14	Sarm1	Plek2	Tln2
Ctss	Slc25a5	Tlr5	Dnajc6
Ltbp2	Ckmt1	Lilrb3	Bbs7
Slc6a20a	Rab28	Pglyrp4	Kank1
Abca9	Med6	Irf9	Slc44a1
Fbln1	C1ql3	Gpr63	Kdm5c
Lcn2	Sap30l	Mybphl	2410131K14Rik
Ccnd2	Ppa2	Ucp3	Tmem63b
Sod3	Ccdc107	E130311K13Rik	Sys1
Chrnb4	Crlf3	Asb10	Wisp1
Zic1	Sft2d3	Usp18	Col27a1
Myof	Hk1	Zfp429	Dhcr7
Pdlim4	1110067D22Rik	Hck	Gje1
Ifit2	Tchp	Tmprss11d	Scarna13
Fbn1	Odc1	Slc15a2	Prodh
Irgm2	Me1	H2-K1	Zer1
Il17rd	Wapal	Itga4	Mamld1
F5	Acsl1	9030025P20Rik	Sarm1
Pcdhb5	Map4k3	Fam163b	Fmn1
Fbln5	Zfp444	Cd53	Slc39a3
Socs3	Ahr	Ikzf4	Tab3
Hjurp	Whrn	Sfpi1	Osbpl8
Pla2g4a	Zfp787	Ahr	Fcho1
Oasl2	Pcsk4	Gpihbp1	Cabp4
Tcf7l1	Vps37c	Gbp3	Pim3
Il1r1	Zdhhc7	Myh15	Ints1
Csf1r	Ndrg3	Myo1g	Srebf1
Prelp	Raly	Tnfsf10	Acot7
Tmem176a	Zfp654	6430562O15Rik	BC018242
Dhtkd1	Cacna1f	Mstn	Aldh1a7
Clrn1	Itsn2	Prph	Vstm2l
Samd9l	Hsp90aa1	Jak3	Btbd2
Arap2	Cdk19	Col6a6	Adcyap1r1
Slc7a2	Scarb1	Clca3	Cry1
Cfh	BC057022	Fam78b	Pip4k2c
Tshz3	Ndrg1	Stk19	Adamtsl4
Synpo	Gdpd5	Cenpa	Usp2
Efemp1	Stk35	Fcgr2b	Agap3
A930038C07Rik	Tmem108	Gbp2	Vps37c
Etl4	Faah	Cyp26a1	Mex3b
A830018L16Rik	Rffl	Mki67	Lgi3
Lgals3bp	Taf5	Pmvk	Ndn
Lyn	Asrgl1	Ppp1r1b	Sox10
Dapp1	Dynll1	Xaf1	Svop
Pcolce	Pank4	Selplg	Ptplad1
Igfn1	Camsap1	Cyth4	Gabrr1
Ednrb	Phax	4930511M06Rik	Rapgef5
Gabra2	Chrac1	Dupd1	Pigs
Inf2	Ift74	Thg1l	Rnf157
Ddx58	Hirip3	Ndst4	Adra2c
Ephx1	Spice1	Rbm17	Clstn1
Tnc	Ier3	H2-Gs10	Clip4
Phldb1	Wdr90	Zfyve28	Socs2
Nbl1	Glcci1	Slc27a6	2410066E13Rik
Neto1	Ssbp4	Tap1	Crispld2
Dsel	Lpcat2	5430419D17Rik	Tmem136
Tcfap2d	Ybx1	Kcng4	H2afx
Zc3hav1l	Mrpl49	C3	Cntfr
Samd4	Med13l	Fus	ORF61
Col18a1	Mgat1	2510049J12Rik	Bai1
Sulf1	Fbxw9	Sbno2	Zdhhc2
Tmem47	Lrrc57	Cdr1	Otud1
Syt15	Cep290	Lrrc66	Sec14l2
Slitrk2	Fam82a2	Rtp4	Zfp804a
Col8a1	Ccdc117	Stat1	Tspan2
Pxdn	Ccndbp1	Dcps	Pkdcc
Arhgef19	Trpc1	Il10ra	Suv420h2
Scn7a	Hist1h2bc	H2-D1	Klhl18
Chl1	Agpat5	Herc6	Tmem67
Litaf	Xiap	Pdk4	Cdk2ap2
Nav2	Lifr	Muc4	Sdhaf1
Rhoj	Ssu72	Cx3cr1	Wscd2
Crhbp	Lmo1	Tmem120b	Zfr2
Aqp4	Arid3b	BC064078	Atox1
Notch2	Akap1	Vmn1r90	Pgbd5
Pvrl3	Ttll3	Dhx58	Mapk7
Ildr2	Zfp516	Gbp7	Tomm40
Pcdh7	Ctxn1	Ces2f	C2cd2l
Plxnd1	Ift122	Lrrc30	Agpat5
Shisa6	Epb4.1l2	Hey2	Eif2s3x
Bend4	Cenpn	Fes	Rusc2
Osbpl3	Pcbp4	C3ar1	Islr2
Gpr37	Zfp953	C1qtnf3	Zfp865
Grm5	Frmpd1	Irgm2	Ctsf
Sox6	Ptges2	1600029D21Rik	Sema3f
Sox9	Pde6d	Stbd1	Fibin
Trf	Poc1b	Igsf11	Ppt2
Adamts5	Plekhg3	Ky	Mpp4
Cobl	Slc17a7	Cox7a1	Trafd1
Grik2	D730039F16Rik	Myo5b	Vkorc1
Megf10	Stk36	Dsg2	Slc1a7
Lrrtm4	Gpr98	2310030N02Rik	Tmem179
Lphn2	Ptpn21	Irgm1	Pde8b
H2-K1	Nphp4	Ddit4l	Sh2d5
Ikzf4	Dmd	Npas2	Krtcap2
Cebpd	Chd7	Mybpc2	Cdr2
Loxl1	Rnf113a2	Gdpd2	Fxyd6
Tmem176b	Dpysl3	Serpinb3a	Dlg4
Maf	Spg7	Myh4	C030039L03Rik
Dct	Lima1	Myoz3	Pigy
Trpm3	Mta2	Ptprc	Pde6c
Slc14a1	Gadd45a	Tcea3	Myh7
Slc16a2	Usp6nl	Ifit1	0910001L09Rik
Timp3	Trip10	D19Ertd386e	Znhit2-ps
Gas1	Crocc	Cdkn2b	Grina
Scd1	Plekhg4	Ugt1a6a	AI118078
Pde6c	Adcy1	Fermt3	Ammecr1
Fat4	Tapt1	Arhgap30	Hexim2
Aldh1l1	Ttc8	B2m	Zswim5
Axl	AI118078	Scube1	Adcy8
Apoe	Vldlr	Rab13	Irs2
Kcng4	Trim36	Comp	Zfp444
Sorcs1	Tead3	Serpina3n	Crygn
Lamb2	Rnf123	Gfap	Ost4
Dpy19l3	Rhot2	Krt14	Ncdn
Nfib	Smc4	Tmem44	Pgap2
Thsd7a	Cacnb2	Marveld2	Tmem163
Sulf2	Slc16a3	Otx1	Rab3a
Galnt13	Rangrf	Pm20d1	Tmem169
Neurod4	Tet3	Ccr2	Marcksl1
Mmp14	Ext1	Tmem154	Thop1
Zfhx4	Prdm1	Oasl2	Fam89a
2610203C20Rik	Ppp2r2b	Mid1	41707
Grm6	Stard10	Neurl1b	Peli3
Frem1	Cep250	Heyl	Crocc
Scn3a	Tmem42	Parp14	Lrrc8b
Igfbp5	Gpsm3	Hmgn5	Tbc1d24
Vwa5a	Cntln	AW011738	Arhgap10
Plagl1	Dio2	Tnfaip2	Slc29a2
Itgav	Nfatc2ip	Bst2	Rps29
Chrdl1	Stx3	Samd7	Zfp13
Rin2	Taok3	Ttr	Oca2
Cdh11	St8sia1	B3galt1	Wasf3
Gab1	Pip4k2c	Kremen1	Rnf122
Gldc	Fancg	Tmem132b	Gnat2
Cpeb2	Herc3	Slc28a3	Fam108a
Chst2	Phlpp2	Clrn1	Folh1
Dusp6	Eml1	C130074G19Rik	Pycr2
Tpm3	Slc16a1	Kdr	Bhlhe23
Rassf4	Galnt7	Tyrobp	Rmrp
Ppap2b	Acadvl	St6galnac5	Myoz2
Tmem200a	Zfp36l2	Lgals3bp	Cbln2
Tmbim1	Bbs2	Myo1f	Abhd8
Arhgef40	Ccdc123	Pbxip1	Glcci1
AI504432	St3gal1	Txlnb	Xiap
Tnfrsf21	Plk1	Eif4e3	Syt6
Iqgap2	Zfp184	Nova2	Pnpla6
Cacna1d	D16Ertd472e	Hs1bp3	Cep250
Agrn	Fam123a	Hmha1	Abcc8
Vsx2	Pias3	Trim12a	Sirt4
Nalcn	Lrrc48	Chrna3	Ltbp2
Bmp1	Slc25a29	Cdkn1a	Prom1
Cntn1	Neurod1	Psmb8	Crx
Smarca1	Tbcc	Ifi47	Chpf
Sox8	Rhbdf2	Kif23	Paqr4
Glt25d2	Tub	Rab37	Srrm3
Prune2	Cdan1	Pld4	Cacna1i
Tmem169	Ttc39c	Tnnt3	Fzd10
Nr2e1	1190005I06Rik	Tlr2	Slc9a5
Zeb2	Wdr60	Slc37a2	Rtbdn
Nfix	Fsd1l	Thbs1	Ak4
Opcml	Memo1	Wisp2	Lbh
Fads3	Ripk4	Lmo1	Pak7
Dach1	Arl3	Apln	Sema7a
Hdac7	6430571L13Rik	Ptp4a3	C1ql2
B230217C12Rik	Als2cr4	Slc5a1	Lamc3
Wscd2	Tmem218	Dnase1l1	Myo7b
Cacnb4	Arsg	Emr1	Fam57b
Tnrc18	C030016D13Rik	Slc35d1	Crhbp
Unc5c	Zscan29	Spata6	Lmod2
B4galt5	Wdr27	Ly6g6c	Npat
Ephb2	Trib3	Plat	Myo16
Gabra1	Lmnb1	Ikbip	Trpc1
Vstm2a	Dpcd	Plekha4	Slc26a2
Pcdh17	Epb4.1	Neat1	BC029214
Stxbp6	C2cd2l	Ifi204	Mef2c
Pkia	Hcn1	Kif9	Cc2d2a
Mlc1	Ulk4	Ehf	Sf3b5
Cacna2d1	Pgap3	Arhgap15	Herc3
Msn	Smug1	Myoc	Tsga14
Hecw1	Dnajc28	Slfn2	Crip1
Epha4	Fam110a	Gimap6	Snora78
Fam13a	Ddhd1	Cd276	Fabp12
Gabrb3	Gtf2f2	Polr3k	5430407P10Rik
Fgfr1	Thoc5	Map3k1	Cnga1
Epha5	4933403G14Rik	Pls1	Gckr
Ntrk2	Slc29a2	Rpl3l	Nos1
Tril	1600020E01Rik	Il17ra	Slc6a9
Antxr1	Nucb2	Tmem194b	Rnasek
Isl1	Cpt1a	Apold1	Elovl4
Ebf1	Styx	Icam1	Tmem200c
Scn2a1	Adcy6	Epha1	Mars2
Clu	Rhot1	Ramp1	Ccnj
Sema3e	Fam107b	Amacr	Scand1
Zfp36l1	Chsy1	Fam98b	Mfap2
Rimklb	BC025920	Ifi203	Dad1
Ankrd6	Bbs12	Hsd17b2	Klf15
Gpm6a	Tob2	Pion	Lepr
Scn3b	Katnal2	Ceacam1	Slc7a5
Grm7	Snta1	Gcom1	D1Ertd622e
Acpl2	Lca5	Ube2l6	Rgs17
Adam23	Glt28d2	1810029B16Rik	Tob2
Scn1a	Dgke	Mylk2	Tfrc
Timp2	Plagl2	Dem1	Tsku
Adam22	Ip6k2	Gm11818	Ggt1
Ddr1	Arl6	Lsm5	Rims2
Bahcc1	Tmem138	Pbp2	Cyth2
Mdga2	Mecr	Gm6548	Klf9
4833424O15Rik	Dctpp1	Siglec1	Megf6
Glis2	Dhrs3	Slc6a14	Zdhhc7
Tox	Plekha8	Cd93	Pcdh20
Tmem65	Kdm4c	Tasp1	Mfsd10
Auts2	Abhd14a	Mylk4	Cdc7
Dkk3	Ldha	Muc1	Pde6a
Ctnnd2	Psmc3ip	Fcgr3	AI836003
Tulp3	1110007C09Rik	Dusp8	Dio2
Nrxn1	A930003O13Rik	Actn3	Ckb
Lrrc4c	Ntng2	Bub1b	Guca1a
Mfsd4	Piwil2	Gypc	Epha8
Necab1	Ppargc1b	Gcnt4	Igfbp6
Gpr124	Zfp472	Gpx3	Plekhh3
Fstl1	Gm514	Fermt1	Col16a1
Foxp4	Fnip2	Hgf	Scarb1
Arvcf	Paqr4	9930111J21Rik1	Mon1a
Tgfb2	Ubxn10	Myoz1	Abtb1
Vsx1	Tctn2	Dtx3l	Slc9a7
Cav1	Crxos1	Cyr61	Plch2
Fam196a	Wdr31	Cspp1	Atp10a
Oplah	Cyb5r1	Lpin3	Heatr5a
Zfp827	Tnip2	Chmp4c	Mmp9
Ebf3	Slc25a33	Cybb	Trappc6a
Clstn2	Nrm	Glo1	Dbp
Fmn2	Icmt	Ift57	Nr2e3
Arsb	Fance	Fabp4	Pcdh8
Anks1b	Lekr1	Atf7	Styx
Pdpn	Tmem107	Cyp2j9	Col5a1
Dzip1	A130010J15Rik	Oasl1	Fam98c
Tanc2	Gas7	Plxnd1	Ndufa7
Pcdh9	1700020D05Rik	Arhgap19	Msi1
Lgr5	Dyx1c1	Zim1	Trim36
Slc2a13	1110038D17Rik	Bend4	Rabac1
Rbpms	Cpm	Fsd2	Igsf8
Gria1	Optn	Greb1	Zfyve21
Zfp608	Zfyve28	Klf7	Pms1
Crym	1110020G09Rik	C1qb	Clec2l
Prrt2	Gm5918	Impg2	Lhfpl3
Nap1l2	Frmd4b	Nr2e1	Gramd1b
Lhfpl2	BC022687	Angpt1	Enpp2
Man1c1	Hsbp1l1	Scin	Bai2
Hrh3	1700003E16Rik	Kcnj10	Dnmt3a
Spock1	1700018L02Rik	C1qc	Dmd
Fzd3	2810030E01Rik	D8Ertd82e	Gabrr3
Csrnp3	Fam154b	Naa35	Wdr34
Hcn3	Slc25a25	Ehbp1l1	Elovl2
Fgf13	Rd3	Msrb2	Zfp428
Sobp	Mcm10	Upp1	N4bp2
Nmnat2	Pacrg	Gadd45b	Shd
Dtna	Hmgn1	Grem2	Ubtd1
Col2a1	Ttc25	Cd68	Rnf150
Runx1t1	Ric8b	Notch1	Guca1b
Gpc6	Doc2b	Fam115c	Ap2a2
Dclk2	Cdkn2c	Afap1l2	Rp1l1
Sepn1	AI462493	Zfp560	Ush2a
Epha7	Rrp1b	Csf1	Atp11b
Srcin1	Dera	Taf15	Rgs9bp
Rasa4	D1Ertd622e	Egr1	Dusp7
Six3os1	1700029J07Rik	Inpp5d	Slc25a22
St8sia3	Fam86	Eif2ak2	Arhgap24
Lrrn3	Lmbr1l	Fcrls	Atp8a2
Tmcc3	Mex3b	Mest	Smpd1
Sema6a	Crb2	Ddx60	Slc6a6
Tusc5	Slc26a2	Vegfc	Sp4
Dlgap3	Slc25a35	Epyc	Zfp874b
Pde1c	D2Ertd750e	Myh13	Ramp3
Slc17a6	Arhgef26	Klhl31	Ankrd34c
Cdk17	Eepd1	Sh2d4a	Atp5e
Zfp804a	Lrit2	S1pr3	Ramp2
Gbe1	Ppp3cc	H2-T23	C030046E11Rik
Cap2	Morn1	Pvalb	Fam190a
Gng7	Eml3	Lcp1	Tmem143
Kcnab1	Pacsin2	Kcnj8	Akr7a5
Mras	Fhod3	Anp32b	Llgl2
	3110070M22Rik	Nav1	Agpat3
	Wdr78	Sln	Crb2
	Podxl	Smtnl2	Lrrc24
	Adamts3	Zmat1	Slc35c2
	Gnb5	Trim12c	1700029J07Rik
	Plcd3	Pkp1	Pank4
	Impdh1	Cd47	Cartpt
	Kank1	AA467197	Zdhhc5
	Stk30	Mal2	Chsy3
	Stard7	E130203B14Rik	Gjd2
	Lin28a	Zbtb7c	Olfm3
	Abca13	Cmya5	Sebox
	Dnaic2	Art1	Per1
	Ipmk	Chi3l1	Stx11
	Ccl27a	Slc14a1	Zfpm1
	Osbp2	Tnfrsf1a	Wdr78
	Tbc1d8	Dnttip2	Stk30
	2310016C08Rik	Galns	Pla2r1
	Ccdc150	Sh3rf2	Pitpnm1
	4932416H05Rik	Aldh1l2	Slc16a3
	Arhgap10	Hk1	D430042O09Rik
	Klhl18	Stat2	Cpne7
	Pih1d2	Tulp3	2610100L16Rik
	Sntb2	Aoc3	Ptges2
	4632415K11Rik	AI661453	Rhobtb1
	March1	Prss23	Igsf9
	St6galnac2	Tnfrsf1b	C1qtnf4
	Ccdc79	Irak2	1700029F09Rik
	Ptp4a3	Igfbp4	Cdh24
	Elfn1	Cnnm4	Pdia5
	Gm10136	Clu	Ccdc21
	Dnahc9	2310014H01Rik	Slc45a1
	Kif18a	Elk3	Thoc5
	Igsf9	Agrn	Cdk5r2
	Dock8	Pim1	Slc32a1
	Fndc1	Pcgf2	Apbb1
	Taf4b	Cd44	Slc2a8
	Nme5	Scara3	Svep1
	1110020A21Rik	Lgals9	Adora2b
	Pcmtd2	Itgb6	Ccdc126
	Akna	Il4ra	Drd2
	Cdk2ap2	Junb	Slc24a1
	Ccdc89	Rbm3	Tcfap2c
	Heatr5a	Adamts9	2310061C15Rik
	1700028K03Rik	Tagln2	Mpped2
	Scn4a	Myh8	Cables1
	Rimbp3	Mthfd2	Igj
	Prkab1	Hmgb2	Usp29
	Tube1	Hrc	Bola1
	A930004D18Rik	Adamts15	Pold1
	Tmlhe	Krt4	Slc16a8
	Bbs5	Fbxo4	Zfp438
	4933432B09Rik	Nes	Fam149a
	Ammecr1	Cdkn2c	Gm1821
	Rbp3	Ppp1r3a	Fam107a
	Ptpru	Plekhb1	Pfkfb2
	Crx	Hmgcs2	Stambpl1
	Pla2g7	C1ra	Tulp1
	6430562O15Rik	Tril	Cdk18
	Dyrk2	Trim34a	Top1mt
	Alpk2	Zfp809	Grtp1
	Vopp1	Tirap	Ankrd33
	Slc4a7	Gas2	Lrpprc
	Tnfsf12	Cmah	Mif
	Rhpn1	Serpinb5	Faim
	Tmem136	Ildr2	Blm
	Ano2	Pcolce	Zfp385b
	Rpgrip1	Pcdh15	Tmem35
	Serinc4	Mccc1	1810009A15Rik
	Uckl1	Pstpip2	Adh6a
	Atp8a2	Parp12	Kcnab2
	4930578N16Rik	Unc45b	Abcg4
	Fam149a	2610034B18Rik	Mmp17
	Fam160a1	Pecam1	Gm16517
	Ttc18	Zfp839	Tmem200b
	Lrrc2	Dapl1	Ccdc77
	E130303B06Rik	Nccrp1	A930006I01Rik
	Iqcg	Slc39a4	Abcg1
	Synpo2	Enpep	Hist1h4c
	Rgs20	9030625A04Rik	Fam171a2
	Cyp4f41-ps	Cobl	Acad10
	Glmn	Egln3	Gdpd1
	1700019L03Rik	Nckap1l	A930003A15Rik
	Sgk1	Acads	Ano2
	Trafd1	Rasal2	Lingo3
	Arl13b	Slc25a20	Hmx1
	1700030J22Rik	Pdlim3	Phyhd1
	Cep164	Ripk4	Tmem198
	Ubtd1	Unc93b1	Ppp1r15a
	4831426I19Rik	Ets2	Cilp2
	Fam3c	Etv6	Gm88
	Klhl36	Obscn	Usp33
	Lrrc46	Jph1	Fbn2
	Peli3	Cdcp1	Ppp3cc
	Ubxn11	Nov	Lsm2
	Kcnb1	3110062M04Rik	Fam53b
	Prdm9	Gfer	Pnpla3
	Bbs9	Rgs6	Whrn
	Iqcd	Sfrp2	Adra2a
	Ccdc72	C1qa	Slitrk5
	Fam53b	Frem3	Plcd3
	Unc119	Irf1	Suv39h2
	Ptpn18	Akr1b10	Pgls
	Casz1	Emp1	Spry2
	Sap30	Aqp4	1110038D17Rik
	Rad54b	Lyn	Gli1
	Bbs7	Plxna2	Txndc11
	Galnt4	Myh3	Hdac9
	Adipor1	Gtf2a1	Eda2r
	Ramp3	Ifitm3	Gnb1
	Elovl4	Phf14	Lrit2
	Dpf3	Scaf4	Kcnb1
	Zdhhc2	Cmtm3	Lage3
	Stk17b	Fam55d	Taok3
	A930003A15Rik	Mmp14	Slco4a1
	Tnfrsf8	Tmem181b-ps	Gm5506
	6530402F18Rik	Ddx58	Enox1
	Hk2	Hbxip	Alkbh6
	Lrguk	Serpinb9	Slc16a1
	Jag1	Slc4a11	Sssca1
	Mdm1	Nagk	Cox8a
	Ppef2	Rad51l3	Ttc39c
	Suv39h2	Vcan	Mcm8
	Lyar	Vcam1	Sgtb
	Rgs9	Ryr1	Rdm1
	Pitpnm3	Scn4b	Unc119
	Ush2a	Dpy19l3	Vopp1
	Cdhr1	Tlr3	Slc46a1
	Sec14l2	Dsg3	Mrpl34
	Mns1	Frk	Mgp
	Mc1r	4933411K20Rik	Lrrc27
	Slc31a2	9930023K05Rik	Zfp787
	Alpl	Rgs12	Fkbp5
	Spata1	Hook2	Edn3
	Apobec2	Zcchc24	Rad51c
	Pla2r1	Coro1a	Rdh10
	Mak	Pno1	Nme5
	Mlf1	Zfp703	Polg2
	Ccdc64	Tgfb3	Tube1
	Mir17hg	Myl1	Cryga
	Insl5	Pygm	Hist1h4i
	Fam161a	Gng11	Dpep1
	Plekha2	Scn8a	Nptx2
	D430042O09Rik	St6galnac1	Pde6b
	Col19a1	Casp8	Nxnl1
	Aipl1	Phlpp2	Wdr17
	B4galt1	Gpr110	Eno1,Gm5506
	Egflam	Whamm	Prr11
	2210404O07Rik	1500015O10Rik	Lrguk
	Ttc21a	Fosl2	Mbp
	Impg2	Wwtr1	Slc4a7
	Cds1	Shank1	Klhl3
	Mpp4	Dsp	Nphp4
	Tdrd7	Ppp1r14b	Vax2os1
	Ebpl	Wdr73	Slco2a1
	Gpsm2	BC018507	Gm11744
	Ccna2	Mknk1	Gngt1
	Ccdc96	Ccdc3	Lpin1
	Ankrd33b	Cmtm6	Lmln
	1700003M02Rik	Cd36	Cox18
	Casc1	Lactb2	Gnb5
	Pfkfb2	Lpl	Slc25a25
	Tulp1	Myo1e	Slc17a7
	Cplx4	Pla2g15	Zbtb16
	Kpna2	Mylpf	E130303B06Rik
	Polg2	Mdfic	Mtap1s
	Agpat3	AI314976	Csda
	Gucy2e	Cp	Col12a1
	Dusp14	Uchl3	Mog
	Arg2	Cd274	Adcy6
	AA465934	F11r	Kcne2
	Hist1h1c	Slc1a1	Adrb1
	Arl4d	Nsun4	Col6a3
	Wdr93	Gtf3c6	Cmtm7
	Papolb	Adssl1	Rhpn1
	Faim	Rnasel	Cnga3
	Hmgb2	Dapp1	Plekhf2
	Fam57b	Steap4	Mier2
	Vax2os1	Cast	Col9a1
	Ccdc113	Rcsd1	Scube3
	Prom1	Smug1	Ccne1
	BB283400	Zfp36l1	Hist1h4m,Hist1h4n
	Rabgef1	Tlr4	Gjc3
	Insm1	Csf1r	5730408K05Rik
	Tnfaip3	Laptm5	Zfp771
	Ccdc126	Tnnt1	Rom1
	Plekhf2	Cldn23	Stmn3
	Brca1	Efnb1	Osbp2
	BC027072	Id2	Impdh1
	Sntg2	Heg1	Fam161a
	Abca4	Mettl10	Slc38a6
	Tpo	Extl2	Sntg2
	Grtp1	Tor3a	Rpa3
	Pex5l	Col15a1	Romo1
	Slc16a6	Ifih1	Hist1h2ak
	Hspa1a	Mll1	Rhbdl3
	Ankrd33	1810043G02Rik	Tmlhe
	Pdia5	Rock2	Susd3
	Glb1l2	Krt19	Prrt1
	1810009A15Rik	Ets1	Rtn4r
	C4bp-ps1	Trp53i11	Fam160a1
	Fabp4	2210016F16Rik	Crlf3
	Mef2c	Col5a3	Tnc
	Wdr17	Calml3	Abca4
	Glp2r	Fam63b	Ugt8a
	Gnb1	Mrpl54	Slc38a8
	Uckl1os	Zc3h13	Kdm6a
	Fabp12	Cdh5	Mdm1
	Mapk15	Prkch	Rax
	Rgs9bp	Serpine2	Uckl1
	Llgl2	Itgam	Gm11961
	Rtbdn	Zbtb22	Tsc22d3
	Cldn23	Sned1	Gnaz
	Slco4a1	S100a11	2010007H12Rik
	Csda	Afg3l2	Kcnv2
	Hcls1	Rhobtb3	Foxo6
	Gm11744	Limch1	Best2
	Gm11961	A2m	Pde6g
	Gpr152	Bcl9l	Tmem229b
	Ccdc87	Ppl	Mag
	Diap3	Rpl17	Wee1
	Ppap2c	Net1	Nxnl2
	Drd4	Rab3d	Ppef2
	Guca1a	Aim1	Hspb7
	Hspa1b	Rhoj	Col1a1
	Rdh8	Tnni2	Acrbp
	Impg1	Ncl	Nog
	Ppm1n	Zfp516	Hist1h3a
	Rp1l1	Galnt13	Opn1sw
	Ppara	9930032O22Rik	Rspo2
	0610038B21Rik	Krt15	Ptx4
	Dhh	Neb	Pcsk9
	Rom1	Ptrf	Gp1ba
	Kif20b	Xirp2	Tac1
	Vtn	Sat1	Ccdc96
	Grk1	Kbtbd10	Ttc21a
	Slc17a1	Adamts5	Plp1
	Vax2os2	Slc39a1	Prph2
	Samd7	Klhl8	Adamts17
	Chst3	Tapbp	Ip6k2
	Hs3st3b1	Acadm	Pitpnm3
	Acoxl	Lyz2	E230016M11Rik
	Wdr89	Plk2	Plcxd2
	Cdr2	Tead1	Lrp2
	Lrrc67	S100a4	Hk2
	Ahrr	Adcy1	Dscaml1
	1700084E18Rik	Tnnc2	Pgp
	Cngb1	Bpgm	Prima1
	Gngt1	Txnip	Nanos1
	Cabp4	Tpm2	Nt5e
	Aqp1	Sdc1	Lrrc46
	Gchfr	Tmprss11a	Cldn11
	Bst1	Eno3	Ppm1n
	4930529M08Rik	Efr3b	Arl4d
	Traf3ip3	1110012J17Rik	Hist2h3c2-ps
	2610528A11Rik	Sh3pxd2a	Adam33
	Nxnl2	Eif1a	Ebpl
	Sag		Gucy2f
	Rs1		Mobp
	Ccdc24		Eno4
	Arl13a		Gm98
	Kcnv2		Gm16119
	Gm5460		Thbs4
	Meig1		A430035B10Rik
	Rcvrn		Fscn2
	2610034M16Rik		Sfrp5
	Nt5e		E030003E18Rik
	Marveld3		Per2
	Prph2		BB283400
	Rnf207		Gm20139
	Rdh12		Ppap2c
	Esrrb		Rabgef1
	Lrrc50		Vip
	LOC100504265		Agtr2
	Wisp1		Stag3
	Csrp3		Rorb
	Rp1		Gm3893
	Nxnl1		Cmtm5
	Zan		Mfsd2a
	Gramd2		Gnat1
	Pde6g		Foxc2
	Pdc		Arr3
	Reep6		Fmo2
	Gucy2f		Stc1
	Klkb1		Kpna2
	Tcp11		Hist1h3e
	1700007K13Rik		Irx1
	Gm7616		Insm1
	Kcnj14		Vmn2r29
	Pde6a		Drd4
	Glb1l3		Gm7120
	Susd3		Rs1
	Slc24a1		Spc25
	E230008N13Rik		Glb1l2
	Nr2e3		Gm7616
	Guca1b		Rdh12
	Cnga1		Wdr31
	Fscn2		Reep6
	Pde6b		Selenbp1
	Gnat1		Spry3
	Nrl		Tex28
	Rho		Rho
	Sh2d1a		2610034M16Rik
	Nipal1		Kcnj14
	Slc17a3		Prr7
	Rspo2		Pdc
	Hdc		2610017I09Rik
	Wdr63		Fmo1
	1700027L20Rik		Pitx3
			Klkb1
			Olfr1372-ps1
			Ccdc24
			Tnfaip3
			AI848285
			Hist1h1c
			Ier5l
			Fam3c
			Opn1mw
			Esrrb
			Hes5
			Nrl
			Gm1673
			Nr4a3
			A930004D18Rik
			Alas2
			Gpr27
			Csrp3
			Ttll3
			Meig1
			Olig1
			Crxos1
			Vgf
			Htr3a
			Angptl7
			Icam5
			Hbb-b1,Hbb-b2
			Ankrd1
			Sh2d1a
			Agxt2l1
			Hdc
			Beta-s
			Nrtn
			Myl10
			Xist
			Upk3b
			Wfikkn2
			Rasl11a
			Hba-a1,Hba-a2
			1700027L20Rik
			Ankrd2
			Serpine3
			Glb1l3
			BC027072
